# Supplementary material for: The fungus-growing termite Macrotermes natalensis harbors bacillaene-producing Bacillus sp. that inhibit potentially antagonistic fungi
Source: Sci Rep. 2013 Nov 19;3:3250. doi: 10.1038/srep03250 (PMC3832938; doi:10.1038/srep03250)
Supplement: Supplementary Information — Table S1 [file srep03250-s2.xls]

## Sheet: genes9 vs genes11
Gene in bacillus strain 9	Gene in bacillus strain 11	% identity	alignment length	mismatches	gap opens	start in gene of bacillus 9	end in gene of bacillus 9	start in gene of bacillus 11	end in gene of bacillus 11	evalue	bit score
BASYS01194	BASYS01197_hemY_1149557-1150975_(Clockwise)_	86.82	129	1	1	1	129	1	113	7e-32	132			total	4548
BASYS03424	BASYS03342_BASYS03342_2968569-2968742_(Clockwise)_	88.51	174	10	1	1	164	1	174	2e-58	220			less than 97%	17
BASYS02546	BASYS02725_yoyD_2444188-2444403_(Clockwise)_	91.2	216	0	4	1	197	1	216	5e-75	276			97-99.99%	393
BASYS04039	BASYS03973_ywrD_3526301-3524721_(CounterClockwise)_	93.4	288	0	2	1	288	1	269	7e-115	409			1	4138
BASYS00878	BASYS00540_gsiB_498597-498968_(Clockwise)_	94.52	146	8	0	1	146	1	146	9e-60	226
BASYS03486	BASYS03381_yugT_3008435-3006759_(CounterClockwise)_	94.95	218	11	0	1	218	696	479	3e-94	342
BASYS02487	BASYS02664_csk22_2398247-2398792_(Clockwise)_	95.05	546	27	0	1	546	1	546	0	909
BASYS04285	BASYS04230_BASYS04230_3733108-3733563_(Clockwise)_	95.38	303	13	1	1	303	320	19	9e-144	505
BASYS04210	BASYS04151_ywhK_3673469-3672114_(CounterClockwise)_	95.91	489	0	6	1	489	1	469	0	774
BASYS03042	BASYS01382_artM_1292366-1291644_(CounterClockwise)_	95.96	297	12	0	427	723	427	723	1e-136	483
BASYS02229	BASYS02538_BASYS02538_2303050-2302622_(CounterClockwise)_	95.97	447	0	9	1	447	1	429	0	710
BASYS02759	BASYS01300_ribD_1227855-1226770_(CounterClockwise)_	96.4	750	27	0	1	750	337	1086	0	1286
BASYS03753	BASYS03658_yvgT_3232773-3232144_(CounterClockwise)_	96.46	509	0	5	1	491	1	509	0	824
BASYS01183	BASYS01190_yhaA_1142466-1141849_(CounterClockwise)_	96.53	144	0	2	1	139	476	333	4e-61	233
BASYS00715	BASYS00362_amhX_323356-322301_(CounterClockwise)_	96.73	490	1	5	1	490	1	475	0	802
BASYS03871	BASYS03813_yvcN_3366513-3365965_(CounterClockwise)_	96.73	550	12	5	1	545	1	549	0	928
BASYS03700	BASYS03599_liaF_3191116-3190391_(CounterClockwise)_	96.97	363	0	3	1	363	1	352	5e-172	599
BASYS01290	BASYS01706_yitH_1543964-1544821_(Clockwise)_	97.03	639	4	6	1	639	1	624	0	1068
BASYS04068	BASYS04006_ywpJ_3549921-3549319_(CounterClockwise)_	97.18	603	0	2	1	586	1	603	0	1003
BASYS04042	BASYS03976_ywrA_3527592-3528128_(Clockwise)_	97.28	552	0	2	1	552	1	537	0	922
BASYS02819	BASYS01362_proI_1274163-1274801_(Clockwise)_	97.34	639	0	7	1	622	1	639	0	1070
BASYS00705	BASYS00351_yceE_311631-312284_(Clockwise)_	97.47	671	0	4	142	812	1	654	0	1129
BASYS01941	BASYS02224_pyrF_1969594-1970307_(Clockwise)_	97.48	714	17	1	1	713	1	714	0	1249
BASYS03781	BASYS03688_opuBB_3257488-3256835_(CounterClockwise)_	97.55	654	16	0	1	654	1	654	0	1149
BASYS00706	BASYS00352_yceF_312336-313109_(Clockwise)_	97.73	792	0	4	1	792	1	774	0	1347
BASYS03282	BASYS03196_ppnK2_2841907-2842710_(Clockwise)_	97.81	822	0	6	1	822	1	804	0	1402
BASYS02628	BASYS02811_kdgK_2504210-2503236_(CounterClockwise)_	97.85	975	21	0	1	975	1	975	0	1724
BASYS02630	BASYS02814_kduI_2505489-2506334_(Clockwise)_	97.87	846	0	4	1	828	1	846	0	1447
BASYS01641	BASYS01915_ykfB_1706542-1707642_(Clockwise)_	97.91	1101	23	0	1	1101	1	1101	0	1949
BASYS00063	BASYS00007_yyaL_4051-5226_(Clockwise)_	97.99	996	0	6	1	976	181	1176	0	1711
BASYS02162	BASYS02402_pksH_2134272-2135066_(Clockwise)_	97.99	795	1	6	1	780	1	795	0	1365
BASYS01186	BASYS01191_yhfA_1144169-1142505_(CounterClockwise)_	98	1252	25	0	1	1252	1	1252	0	2220
BASYS03215	BASYS03132_ytxB_2790805-2790296_(CounterClockwise)_	98.04	510	9	1	1	509	1	510	0	902
BASYS03435	BASYS03355_ytcC_2980472-2981695_(Clockwise)_	98.04	1224	24	0	1	1224	1	1224	0	2172
BASYS03548	BASYS03449_yueE_3060504-3060094_(CounterClockwise)_	98.05	411	7	1	1	410	1	411	0	723
BASYS03036	BASYS02939_yrrL_2609064-2607967_(CounterClockwise)_	98.09	1098	21	0	1	1098	1	1098	0	1951
BASYS03358	BASYS03275_bioW_2916225-2915431_(CounterClockwise)_	98.11	795	15	0	1	795	1	795	0	1413
BASYS03866	BASYS03807_yvcR_3363493-3362714_(CounterClockwise)_	98.11	795	0	4	1	795	1	780	0	1371
BASYS01252	BASYS01746_sbcD_1579012-1578002_(CounterClockwise)_	98.12	1011	18	1	1	1010	1	1011	0	1794
BASYS02493	BASYS02668_yocB_2401615-2400776_(CounterClockwise)_	98.18	768	0	7	1	768	1	754	0	1328
BASYS01795	BASYS02078_moaD_1837718-1837951_(Clockwise)_	98.22	225	3	1	1	224	1	225	2e-110	394
BASYS00674	BASYS00321_pcp_285730-285149_(CounterClockwise)_	98.28	582	8	1	1	580	1	582	0	1033
BASYS02680	BASYS01215_tyrA_1166722-1166027_(CounterClockwise)_	98.28	640	11	0	1	640	1	640	0	1142
BASYS02023	BASYS02309_fliM_2043943-2044950_(Clockwise)_	98.31	1008	17	0	1	1008	1	1008	0	1799
BASYS02535	BASYS02714_yojE_2437949-2437053_(CounterClockwise)_	98.33	897	15	0	1	897	1	897	0	1602
BASYS03033	BASYS02936_yrrO_2606208-2604940_(CounterClockwise)_	98.35	1269	21	0	1	1269	1	1269	0	2266
BASYS03099	BASYS02993_pheA_2662802-2661768_(CounterClockwise)_	98.41	63	1	0	419	481	1035	973	4e-25	111
BASYS00781	BASYS00433_ycxD_410214-411419_(Clockwise)_	98.42	1206	0	5	1	1187	1	1206	0	2104
BASYS01042	BASYS01048_ssuD_1022183-1023319_(Clockwise)_	98.42	1137	18	0	1	1137	1	1137	0	2032
BASYS01637	BASYS01910_dppD_1702832-1703839_(Clockwise)_	98.44	1023	1	4	1	1023	1	1008	0	1786
BASYS01883	BASYS02161_ylbJ_1912834-1912043_(CounterClockwise)_	98.48	792	0	3	1	780	1	792	0	1386
BASYS03329	BASYS03245_ytlR_2885503-2884565_(CounterClockwise)_	98.51	939	14	0	1	939	1	939	0	1683
BASYS03569	BASYS03474_bioYB_3089534-3090049_(Clockwise)_	98.51	336	0	2	1	336	1	331	9e-169	588
BASYS00319	BASYS00953_yfjO_940550-941893_(Clockwise)_	98.53	1364	0	5	1	1364	1	1344	0	2390
BASYS03590	BASYS03490_yutK_3100165-3098951_(CounterClockwise)_	98.54	1233	0	6	1	1233	1	1215	0	2161
BASYS04575	BASYS04824_ppsA_4198562-4199011_(Clockwise)_	98.55	344	5	0	82	425	7	350	2e-174	608
BASYS02380	BASYS04372_bglP_3857239-3856058_(CounterClockwise)_	98.56	1182	17	0	649	1830	1	1182	0	2121
BASYS04112	BASYS04051_ureC_3591767-3590619_(CounterClockwise)_	98.59	213	2	1	1043	1254	1130	918	9e-105	377
BASYS00245	BASYS00882_yfnC_882047-880767_(CounterClockwise)_	98.61	1293	6	1	1	1293	1	1281	0	2289
BASYS03471	BASYS03366_yuxG_2996302-2994329_(CounterClockwise)_	98.63	1896	26	0	1	1896	1	1896	0	3406
BASYS03694	BASYS03594_gerAA_3185050-3186507_(Clockwise)_	98.64	1392	0	5	1	1392	1	1373	0	2447
BASYS03828	BASYS03744_lutR_3305455-3304556_(CounterClockwise)_	98.64	733	0	4	1	723	1	733	0	1290
BASYS04428	BASYS03792_malL_3346509-3345769_(CounterClockwise)_	98.65	741	3	1	1	734	1	741	0	1312
BASYS02413	BASYS04404_yxeK_3886718-3885393_(CounterClockwise)_	98.66	1344	0	5	1	1344	1	1326	0	2366
BASYS03712	BASYS03613_yvrD_3199010-3199900_(Clockwise)_	98.73	788	10	0	1	788	1	788	0	1419
BASYS01535	BASYS04676_yjhB_4110463-4109738_(CounterClockwise)_	98.74	317	0	2	1	317	59	371	4e-160	560
BASYS01498	BASYS01676_yjaZ_1516562-1515747_(CounterClockwise)_	98.77	816	10	0	1	816	1	816	0	1471
BASYS02408	BASYS04399_yxeP_3882674-3881445_(CounterClockwise)_	98.8	1245	0	2	1	1245	1	1230	0	2202
BASYS04065	BASYS04001_ywqB_3544486-3546159_(Clockwise)_	98.81	1674	20	0	1	1674	1	1674	0	3018
BASYS01524	BASYS01822_ctaB1_1636040-1635108_(CounterClockwise)_	98.82	933	1	3	1	923	1	933	0	1653
BASYS01903	BASYS02182_murD_1929901-1931256_(Clockwise)_	98.82	1356	16	0	1	1356	1	1356	0	2446
BASYS02722	BASYS01258_ypdA_1198369-1197353_(CounterClockwise)_	98.82	1017	0	2	1	1005	1	1017	0	1801
BASYS03564	BASYS03468_dhbE_3085526-3083889_(CounterClockwise)_	98.84	1638	19	0	118	1755	1	1638	0	2953
BASYS00645	BASYS00291_glnT_260778-259906_(CounterClockwise)_	98.85	873	6	1	569	1437	1	873	0	1565
BASYS02588	BASYS02771_yplP_2473853-2474920_(Clockwise)_	98.88	1068	0	4	1	1056	1	1068	0	1895
BASYS02768	BASYS01311_lysA_1234587-1233607_(CounterClockwise)_	98.88	981	0	3	1	970	1	981	0	1740
BASYS03375	BASYS03293_bceB_2932530-2931256_(CounterClockwise)_	98.88	1251	10	2	1	1251	1	1247	0	2248
BASYS00023	BASYS04491_rocR_3969875-3970603_(Clockwise)_	98.9	729	0	2	1	721	1	729	0	1295
BASYS03698	BASYS03598_liaS_3190394-3189312_(CounterClockwise)_	98.9	1095	0	4	1	1095	1	1083	0	1945
BASYS04415	BASYS04580_srfAB_4032525-4031998_(CounterClockwise)_	98.9	456	5	0	27	482	66	521	0	815
BASYS01092	BASYS01097_pgcA_1065688-1067433_(Clockwise)_	98.91	1746	19	0	1	1746	1	1746	0	3155
BASYS02228	BASYS04665_alr2_4103739-4104923_(Clockwise)_	98.91	1188	10	1	1	1188	1	1185	0	2137
BASYS02351	BASYS04343_yxjC_3835190-3833766_(CounterClockwise)_	98.91	1382	15	0	1	1382	1	1382	0	2497
BASYS00651	BASYS00298_ycbD_265990-266931_(Clockwise)_	98.94	942	9	1	1	941	1	942	0	1700
BASYS00286	BASYS00925_ltaS2_917538-916159_(CounterClockwise)_	98.99	1380	0	4	1	1366	1	1380	0	2459
BASYS03474	BASYS03369_mcpA_3000526-2998469_(CounterClockwise)_	98.99	1884	6	3	1	1884	94	1964	0	3373
BASYS04014	BASYS03949_rbsR_3507770-3508804_(Clockwise)_	99.01	1006	9	1	1	1005	1	1006	0	1818
BASYS03641	BASYS03543_yurR_3147939-3146815_(CounterClockwise)_	99.02	1125	11	0	1	1125	1	1125	0	2037
BASYS01117	BASYS01122_yhdH_1083781-1085136_(Clockwise)_	99.04	522	0	1	1	522	1	517	0	931
BASYS00660	BASYS00307_ycbK_274521-275468_(Clockwise)_	99.05	948	0	2	1	939	1	948	0	1692
BASYS01328	BASYS01678_fabHA_1518819-1517872_(CounterClockwise)_	99.05	948	0	2	1	939	1	948	0	1692
BASYS01110	BASYS01113_phoA_1077374-1076001_(CounterClockwise)_	99.06	1377	10	2	1	1377	1	1374	0	2486
BASYS01167	BASYS01174_yhaL_1131471-1131683_(Clockwise)_	99.06	213	2	0	1	213	1	213	3e-107	383
BASYS03487	BASYS03381_yugT_3008435-3006759_(CounterClockwise)_	99.08	1199	11	0	1277	2475	479	1677	0	2154
BASYS03609	BASYS03513_yunC_3115943-3115617_(CounterClockwise)_	99.08	327	0	3	1	324	1	327	1e-167	584
BASYS03473	BASYS03368_tlpB_2998426-2996438_(CounterClockwise)_	99.1	2007	0	6	1	2007	1	1989	0	3591
BASYS00215	BASYS00844_yesZ_852412-853482_(Clockwise)_	99.11	1016	9	0	172	1187	1	1016	0	1844
BASYS02177	BASYS02420_aprX_2205992-2204664_(CounterClockwise)_	99.11	1341	0	1	1	1341	1	1329	0	2399
BASYS03782	BASYS03690_opuBA_3258451-3257882_(CounterClockwise)_	99.12	571	4	1	1	571	1	570	0	1026
BASYS03142	BASYS03053_ilvC_2718176-2717139_(CounterClockwise)_	99.13	1038	0	2	1	1029	1	1038	0	1858
BASYS04553	BASYS04679_ppsA_4113513-4111393_(CounterClockwise)_	99.13	115	1	0	48	162	582	696	2e-54	207
BASYS01268	BASYS01730_asnO_1565358-1563505_(CounterClockwise)_	99.15	1179	1	1	1	1170	1	1179	0	2113
BASYS00716	BASYS00363_ycgA_323494-324939_(Clockwise)_	99.18	1458	0	5	1	1458	1	1446	0	2615
BASYS03091	BASYS02985_yrbD_2652235-2653704_(Clockwise)_	99.18	1470	0	1	1	1458	1	1470	0	2638
BASYS00562	BASYS00213_ybbB_187606-186017_(CounterClockwise)_	99.2	1245	9	1	1	1245	1	1244	0	2259
BASYS01871	BASYS02149_ctaG_1905398-1906291_(Clockwise)_	99.22	901	0	1	1	901	1	894	0	1618
BASYS04331	BASYS04689_pcaC_4118288-4118671_(Clockwise)_	99.22	384	3	0	1	384	1	384	0	693
BASYS00568	BASYS00219_ybbH_194703-193786_(CounterClockwise)_	99.24	132	1	0	1	132	839	708	1e-64	241
BASYS02095	BASYS02380_spoVS_2112159-2112476_(Clockwise)_	99.24	263	0	1	1	261	56	318	2e-134	473
BASYS02213	BASYS02457_ynaG_2232091-2232360_(Clockwise)_	99.26	270	2	0	1	270	1	270	8e-139	488
BASYS02597	BASYS02780_ilvD_2482100-2480400_(CounterClockwise)_	99.26	1086	8	0	1	1086	616	1701	0	1977
BASYS01936	BASYS02219_pyrC_1962436-1963662_(Clockwise)_	99.27	1227	0	2	70	1287	1	1227	0	2207
BASYS02176	BASYS02419_ymaE_2204571-2203864_(CounterClockwise)_	99.29	708	0	2	1	703	1	708	0	1275
BASYS04066	BASYS04002_ywqA_3546143-3547270_(Clockwise)_	99.29	1128	0	3	1	1120	1	1128	0	2032
BASYS04176	BASYS04113_pyrG_3639551-3637944_(CounterClockwise)_	99.32	148	1	0	3873	4020	433	286	2e-71	268
BASYS00170	BASYS00800_yerH_800098-801306_(Clockwise)_	99.33	1199	0	2	1	1191	11	1209	0	2163
BASYS00753	BASYS00402_nasB_364601-362520_(CounterClockwise)_	99.33	1345	8	1	1	1345	739	2082	0	2447
BASYS02104	BASYS02486_yoaE_2254447-2252315_(CounterClockwise)_	99.34	2133	14	0	1	2133	1	2133	0	3888
BASYS00754	BASYS00402_nasB_364601-362520_(CounterClockwise)_	99.35	771	0	1	1	771	1	766	0	1391
BASYS00650	BASYS00297_ycbC_265061-265993_(Clockwise)_	99.36	933	6	0	1	933	1	933	0	1698
BASYS01070	BASYS01078_yhcK_1044982-1043903_(CounterClockwise)_	99.36	1086	1	1	1	1086	1	1080	0	1964
BASYS02572	BASYS02754_BASYS02754_2462191-2462036_(CounterClockwise)_	99.36	156	1	0	1	156	1	156	2e-77	283
BASYS01805	BASYS02087_fruA_1847540-1849450_(Clockwise)_	99.37	1911	12	0	1	1911	1	1911	0	3485
BASYS02999	BASYS02903_levD_2574869-2574396_(CounterClockwise)_	99.37	474	3	0	1	474	1	474	0	859
BASYS00557	BASYS00209_feuB_184717-183950_(CounterClockwise)_	99.39	163	0	1	1	162	606	768	1e-80	294
BASYS00165	BASYS00795_yerD_794829-793636_(CounterClockwise)_	99.4	1173	3	4	1	1172	1	1170	0	2124
BASYS03805	BASYS03788_yvbT_3343959-3342943_(CounterClockwise)_	99.41	1017	0	1	1	1011	1	1017	0	1840
BASYS04556	BASYS02601_yngA_2347861-2349132_(Clockwise)_	99.41	341	2	0	1	341	1	341	5e-178	619
BASYS02861	BASYS01402_prpD_1312032-1310596_(CounterClockwise)_	99.42	342	1	1	1	342	1	341	9e-179	621
BASYS02679	BASYS02865_aroE_2548949-2547630_(CounterClockwise)_	99.44	178	0	1	1	177	1	178	5e-89	322
BASYS03020	BASYS02924_yrhE_2593272-2596232_(Clockwise)_	99.46	2976	1	4	1	2976	1	2961	0	5393
BASYS01714	BASYS01990_ykvA_1772013-1771621_(CounterClockwise)_	99.49	393	2	0	1	393	1	393	0	715
BASYS04017	BASYS03951_rbsD_3509684-3510079_(Clockwise)_	99.49	396	2	0	1	396	1	396	0	721
BASYS03862	BASYS03802_yvdB_3358789-3357197_(CounterClockwise)_	99.5	1593	8	0	1	1593	1	1593	0	2913
BASYS01955	BASYS02239_rpoZ_1983570-1983773_(Clockwise)_	99.51	204	1	0	1	204	1	204	2e-104	374
BASYS02867	BASYS01409_yqiI_1317976-1317353_(CounterClockwise)_	99.52	624	0	1	1	621	1	624	0	1133
BASYS04216	BASYS04156_speE_3677254-3676475_(CounterClockwise)_	99.52	210	0	1	52	261	1	209	1e-106	381
BASYS03515	BASYS03411_yuxK_3031190-3031480_(Clockwise)_	99.53	212	1	0	1	212	1	212	2e-108	387
BASYS04253	BASYS04198_spsK_3710404-3709553_(CounterClockwise)_	99.53	852	4	0	1	852	1	852	0	1559
BASYS00502	BASYS00149_rpoC_132944-136585_(Clockwise)_	99.55	3087	0	3	1	3087	1	3073	0	5611
BASYS01999	BASYS02282_sucD_2023883-2024785_(Clockwise)_	99.56	904	2	2	1	903	1	903	0	1646
BASYS02167	BASYS02409_pksM_2166015-2174093_(Clockwise)_	99.57	4701	9	3	1363	6063	157	4846	0	8560
BASYS04570	BASYS01255_sleB_1196438-1195551_(CounterClockwise)_	99.57	232	1	0	52	283	619	850	3e-119	424
BASYS01781	BASYS02063_dapH_1827261-1827737_(Clockwise)_	99.58	477	1	1	1	476	1	477	0	870
BASYS02858	BASYS01399_yqzF_1309394-1309630_(Clockwise)_	99.58	237	1	0	1	237	1	237	9e-123	435
BASYS03751	BASYS03656_helD_3231087-3228697_(CounterClockwise)_	99.58	2391	6	1	1	2387	1	2391	0	4368
BASYS00127	BASYS00752_ydjO_756839-756594_(CounterClockwise)_	99.59	246	1	0	1	246	1	246	3e-127	449
BASYS00724	BASYS00370_lctP_332388-333962_(Clockwise)_	99.59	1459	6	0	1	1459	1	1459	0	2673
BASYS01722	BASYS01998_clpE_1779307-1777088_(CounterClockwise)_	99.59	2220	0	2	1	2211	1	2220	0	4041
BASYS03414	BASYS03332_ytiB_2961372-2960809_(CounterClockwise)_	99.59	245	0	1	12	255	320	564	4e-126	446
BASYS04021	BASYS03956_ywsB_3513559-3514122_(Clockwise)_	99.59	490	2	0	48	537	75	564	0	894
BASYS00163	BASYS00792_yerB_791886-792881_(Clockwise)_	99.6	996	4	0	1	996	1	996	0	1825
BASYS04286	BASYS04231_vpr_3733957-3735999_(Clockwise)_	99.61	2043	7	1	1	2042	1	2043	0	3738
BASYS02859	BASYS01400_prpB_1309936-1309673_(CounterClockwise)_	99.62	264	1	0	643	906	1	264	1e-136	483
BASYS01432	BASYS01613_yjcD_1471020-1472651_(Clockwise)_	99.63	1633	5	1	1	1633	1	1632	0	2990
BASYS01603	BASYS01879_xkdR_1678767-1679075_(Clockwise)_	99.63	267	0	1	1	267	1	266	3e-138	486
BASYS03456	BASYS04607_yuaB_4049992-4050537_(Clockwise)_	99.63	546	2	0	1	546	1	546	0	998
BASYS04433	BASYS03781_yvdQ_3338500-3337955_(CounterClockwise)_	99.63	546	2	0	1	546	1	546	0	998
BASYS01342	BASYS01523_nfo_1395924-1395031_(CounterClockwise)_	99.64	831	2	1	1	831	1	830	0	1517
BASYS03676	BASYS03574_yusP_3169194-3170855_(Clockwise)_	99.64	1662	0	2	1	1656	1	1662	0	3031
BASYS00141	BASYS00769_yebC_772605-773450_(Clockwise)_	99.65	846	0	1	1	843	1	846	0	1543
BASYS03670	BASYS03568_fadN_3166766-3164511_(CounterClockwise)_	99.65	2256	7	1	1	2255	1	2256	0	4133
BASYS00458	BASYS00106_tilS_93076-94251_(Clockwise)_	99.66	1176	0	4	1	1172	1	1176	0	2146
BASYS02632	BASYS02816_ypvA_2509067-2507142_(CounterClockwise)_	99.69	1932	0	2	1	1932	1	1926	0	3530
BASYS04423	BASYS00423_srfAA_378810-390563_(Clockwise)_	99.7	656	2	0	4	659	7120	7775	0	1201
BASYS02166	BASYS02407_pksL_2152588-2164686_(Clockwise)_	99.71	10253	12	7	3440	13674	1847	12099	0	18770
BASYS00865	BASYS00525_ydaM_486664-487383_(Clockwise)_	99.72	720	0	1	1	718	1	720	0	1317
BASYS01896	BASYS02174_ftsL_1922594-1922947_(Clockwise)_	99.72	354	1	0	1	354	1	354	0	649
BASYS02880	BASYS01424_xseA_1330126-1329380_(CounterClockwise)_	99.73	747	1	1	638	1383	1	747	0	1369
BASYS03725	BASYS03626_yvrO_3207992-3207624_(CounterClockwise)_	99.73	369	1	0	334	702	1	369	0	676
BASYS03812	BASYS03727_lutA_3289547-3288807_(CounterClockwise)_	99.73	741	2	0	1	741	1	741	0	1358
BASYS04113	BASYS04051_ureC_3591767-3590619_(CounterClockwise)_	99.73	1130	2	1	1	1129	1	1130	0	2071
BASYS03346	BASYS04541_yteR_4008546-4008100_(CounterClockwise)_	99.74	386	1	0	1	386	1	386	0	708
BASYS00296	BASYS00933_yfkN_926534-922134_(CounterClockwise)_	99.75	4401	2	1	1	4392	1	4401	0	8059
BASYS00624	BASYS04872_ybfJ_4230920-4230522_(CounterClockwise)_	99.75	399	1	0	1	399	1	399	0	732
BASYS01133	BASYS01138_crcB2_1099068-1098664_(CounterClockwise)_	99.75	405	1	0	1	405	1	405	0	745
BASYS01569	BASYS01845_xlyB_1654679-1655488_(Clockwise)_	99.75	810	1	1	1	809	1	810	0	1485
BASYS02250	BASYS02551_yndF_2311448-2312662_(Clockwise)_	99.75	1218	0	1	1	1218	1	1215	0	2230
BASYS02336	BASYS02624_yoaT_2370454-2371266_(Clockwise)_	99.75	813	2	0	1	813	1	813	0	1491
BASYS02662	BASYS02848_cca_2536741-2535545_(CounterClockwise)_	99.75	1197	0	2	1	1194	1	1197	0	2191
BASYS03599	BASYS03500_hom_3108436-3107627_(CounterClockwise)_	99.75	810	1	1	1	809	1	810	0	1485
BASYS04130	BASYS04068_spoIID_3604979-3603948_(CounterClockwise)_	99.75	810	1	1	1	810	1	809	0	1483
BASYS04292	BASYS04238_qoxD_3740837-3740430_(CounterClockwise)_	99.75	408	1	0	1	408	1	408	0	749
BASYS01276	BASYS01721_yisU_1555758-1556180_(Clockwise)_	99.76	423	1	0	190	612	1	423	0	776
BASYS01627	BASYS02522_ykcC_2287739-2288581_(Clockwise)_	99.76	844	1	1	1	844	1	843	0	1548
BASYS02570	BASYS02752_cgeE_2460860-2460444_(CounterClockwise)_	99.76	417	0	1	1	416	1	417	0	763
BASYS02658	BASYS02844_panD_2532670-2532257_(CounterClockwise)_	99.76	414	1	0	1	414	1	414	0	760
BASYS03417	BASYS03334_ythA_2961920-2962765_(Clockwise)_	99.76	846	0	1	1	844	1	846	0	1550
BASYS03704	BASYS03603_yvqJ_3194637-3193369_(CounterClockwise)_	99.76	1269	3	0	1	1269	1	1269	0	2333
BASYS04196	BASYS04134_narK_3661269-3659998_(CounterClockwise)_	99.76	1246	2	1	1	1245	1	1246	0	2285
BASYS00895	BASYS00559_ydbO_510962-511834_(Clockwise)_	99.77	873	2	0	1	873	1	873	0	1602
BASYS01168	BASYS01175_prsA_1132611-1131724_(CounterClockwise)_	99.77	888	2	0	1	888	1	888	0	1629
BASYS03421	BASYS03339_mntC_2966761-2965445_(CounterClockwise)_	99.77	1317	3	0	1	1317	1	1317	0	2416
BASYS03820	BASYS03735_ganB_3297865-3296537_(CounterClockwise)_	99.77	1329	0	2	1	1326	1	1329	0	2435
BASYS04003	BASYS03939_ywtG_3497523-3496150_(CounterClockwise)_	99.77	1302	0	1	1	1302	76	1374	0	2385
BASYS04177	BASYS04113_pyrG_3639551-3637944_(CounterClockwise)_	99.77	433	1	0	1	433	1	433	0	795
BASYS04526	BASYS04530_yybD_4003403-4003846_(Clockwise)_	99.77	444	1	0	1	444	1	444	0	815
BASYS00251	BASYS00890_yfmQ_889024-889470_(Clockwise)_	99.78	447	1	0	1	447	1	447	0	821
BASYS00726	BASYS00372_ycgE_335713-336177_(Clockwise)_	99.78	465	1	0	1	465	1	465	0	854
BASYS01057	BASYS01065_yhbI_1034739-1035203_(Clockwise)_	99.78	465	1	0	1	465	1	465	0	856
BASYS01251	BASYS01748_addA_1582106-1579788_(CounterClockwise)_	99.78	2319	0	2	688	3001	1	2319	0	4250
BASYS01640	BASYS01914_ykfA_1705649-1706545_(Clockwise)_	99.78	897	2	0	1	897	1	897	0	1646
BASYS02024	BASYS02310_fliY_2044931-2046076_(Clockwise)_	99.78	459	1	0	1	459	1	459	0	843
BASYS02846	BASYS01390_bmr_1297101-1298198_(Clockwise)_	99.78	452	0	1	73	523	1	452	0	828
BASYS03341	BASYS03259_opuD_2898205-2899107_(Clockwise)_	99.78	903	2	0	637	1539	1	903	0	1657
BASYS01045	BASYS01051_ygaO_1024831-1024358_(CounterClockwise)_	99.79	474	1	0	1	474	1	474	0	870
BASYS03081	BASYS02975_ruvA_2647245-2646775_(CounterClockwise)_	99.79	471	0	1	1	470	1	471	0	863
BASYS04588	BASYS04664_yvcA_4102804-4103280_(Clockwise)_	99.79	477	1	0	124	600	1	477	0	876
BASYS02591	BASYS02774_dfrA_2476748-2476242_(CounterClockwise)_	99.8	507	1	0	1	507	1	507	0	931
BASYS02732	BASYS01270_recS_1204801-1203785_(CounterClockwise)_	99.8	1017	1	1	1	1016	1	1017	0	1868
BASYS03069	BASYS02962_yrvC_2637063-2636566_(CounterClockwise)_	99.8	498	1	0	1	498	1	498	0	915
BASYS03617	BASYS03521_pucK_3124457-3125470_(Clockwise)_	99.8	1014	1	1	281	1293	1	1014	0	1862
BASYS04525	BASYS04531_yybC_4003908-4004408_(Clockwise)_	99.8	501	1	0	1	501	1	501	0	920
BASYS00071	BASYS00015_ssb_12308-11778_(CounterClockwise)_	99.81	531	1	0	1	531	1	531	0	976
BASYS00584	BASYS00235_ndhF_207980-209074_(Clockwise)_	99.81	1028	2	0	1	1028	1	1028	0	1888
BASYS01793	BASYS02076_mobB_1836731-1837252_(Clockwise)_	99.81	522	1	0	1	522	1	522	0	959
BASYS03838	BASYS03755_epsI_3316009-3314933_(CounterClockwise)_	99.81	1077	2	0	1	1077	1	1077	0	1982
BASYS00941	BASYS00612_ydeK_558615-557509_(CounterClockwise)_	99.82	551	1	0	1	551	1	551	0	1013
BASYS01043	BASYS01049_ygaN_1023389-1023958_(Clockwise)_	99.82	570	1	0	1	570	1	570	0	1048
BASYS02506	BASYS02682_yocK_2411707-2411165_(CounterClockwise)_	99.82	543	1	0	1	543	1	543	0	998
BASYS03272	BASYS03185_moaB_2835739-2835188_(CounterClockwise)_	99.82	552	1	0	1	552	1	552	0	1014
BASYS03577	BASYS04643_yumB_4079655-4080254_(Clockwise)_	99.82	551	1	0	1	551	1	551	0	1013
BASYS04244	BASYS04188_rocC_3703285-3701870_(CounterClockwise)_	99.82	546	1	0	1	546	871	1416	0	1003
BASYS02004	BASYS02287_trmFO_2028078-2029268_(Clockwise)_	99.83	1191	0	2	1	1189	1	1191	0	2187
BASYS02197	BASYS02440_ynbB_2220005-2221201_(Clockwise)_	99.83	1198	1	1	1	1198	1	1197	0	2202
BASYS02306	BASYS02608_yngI_2357038-2355827_(CounterClockwise)_	99.83	1212	1	1	1	1211	1	1212	0	2228
BASYS02598	BASYS02780_ilvD_2482100-2480400_(CounterClockwise)_	99.83	577	0	1	1	576	1	577	0	1059
BASYS03094	BASYS02988_safA_2656478-2655315_(CounterClockwise)_	99.83	1164	2	0	1	1164	1	1164	0	2139
BASYS03095	BASYS02989_nadA_2657740-2656595_(CounterClockwise)_	99.83	1146	2	0	1	1146	1	1146	0	2106
BASYS03225	BASYS03144_coaE_2799384-2798782_(CounterClockwise)_	99.83	603	1	0	1	603	1	603	0	1109
BASYS03348	BASYS03265_ytdP_2904192-2905730_(Clockwise)_	99.83	592	1	0	1	592	1	592	0	1088
BASYS03372	BASYS03289_yttB_2929616-2928423_(CounterClockwise)_	99.83	1194	2	0	7	1200	1	1194	0	2194
BASYS03441	BASYS03361_glgP_2988651-2986246_(CounterClockwise)_	99.83	2406	4	0	1	2406	1	2406	0	4429
BASYS00047	BASYS04514_yybT_3992177-3990189_(CounterClockwise)_	99.84	1242	1	1	1	1242	749	1989	0	2281
BASYS00558	BASYS00209_feuB_184717-183950_(CounterClockwise)_	99.84	637	0	1	238	873	1	637	0	1170
BASYS01053	BASYS01061_yhbF_1030269-1030976_(Clockwise)_	99.84	612	0	1	1	612	98	708	0	1123
BASYS02505	BASYS02681_azoR1_2411014-2410388_(CounterClockwise)_	99.84	627	1	0	1	627	1	627	0	1153
BASYS03881	BASYS03823_bmrA_3376738-3375521_(CounterClockwise)_	99.84	1218	1	1	1	1217	1	1218	0	2239
BASYS04229	BASYS04172_rsfA_3687693-3688304_(Clockwise)_	99.84	612	1	0	1	612	1	612	0	1125
BASYS04416	BASYS04679_ppsA_4113513-4111393_(CounterClockwise)_	99.84	1266	2	0	64	1329	706	1971	0	2327
BASYS04527	BASYS04600_xkdO_4044184-4044816_(Clockwise)_	99.84	613	1	0	1	613	1	613	0	1127
BASYS00181	BASYS00812_dagK_812746-813657_(Clockwise)_	99.85	651	1	0	1	651	262	912	0	1197
BASYS00885	BASYS00547_dctR_503457-504137_(Clockwise)_	99.85	681	1	0	1	681	1	681	0	1253
BASYS01959	BASYS02243_fmt_1987999-1988685_(Clockwise)_	99.85	688	0	1	1	688	1	687	0	1264
BASYS02517	BASYS02694_sodF_2418078-2418743_(Clockwise)_	99.85	667	0	1	1	667	1	666	0	1225
BASYS02566	BASYS02747_yodT_2459715-2458381_(CounterClockwise)_	99.85	1335	2	0	1	1335	1	1335	0	2457
BASYS03402	BASYS03320_ytlC_2954583-2955365_(Clockwise)_	99.85	663	0	1	55	717	122	783	0	1218
BASYS03779	BASYS03686_opuBD_3255886-3255206_(CounterClockwise)_	99.85	681	1	0	1	681	1	681	0	1254
BASYS03797	BASYS03713_eno_3273264-3271972_(CounterClockwise)_	99.85	1293	2	0	1	1293	1	1293	0	2377
BASYS04248	BASYS04193_rocA_3706671-3706006_(CounterClockwise)_	99.85	667	0	1	1	667	1	666	0	1225
BASYS04574	BASYS04837_ppsD_4205754-4206767_(Clockwise)_	99.85	662	1	0	1	662	271	932	0	1218
BASYS00294	BASYS00931_treR_920576-921292_(Clockwise)_	99.86	717	1	0	1	717	1	717	0	1319
BASYS02944	BASYS01492_glcK_1374330-1373356_(CounterClockwise)_	99.86	724	0	1	1	723	1	724	0	1330
BASYS03151	BASYS03063_rph_2725355-2724618_(CounterClockwise)_	99.86	738	1	0	1	738	1	738	0	1358
BASYS03914	BASYS03857_uvrA_3410954-3408081_(CounterClockwise)_	99.86	2874	4	0	1	2874	1	2874	0	5286
BASYS03980	BASYS03917_tagE_3469883-3468357_(CounterClockwise)_	99.86	736	0	1	1	735	1	736	0	1352
BASYS04258	BASYS04203_spsF_3713874-3713152_(CounterClockwise)_	99.86	723	1	0	1	723	1	723	0	1330
BASYS00048	BASYS04514_yybT_3992177-3990189_(CounterClockwise)_	99.87	780	0	1	1	780	1	779	0	1434
BASYS00149	BASYS00777_purC_778017-778778_(Clockwise)_	99.87	762	1	0	1	762	1	762	0	1404
BASYS00152	BASYS00780_purL_779689-781917_(Clockwise)_	99.87	2229	3	0	1	2229	1	2229	0	4106
BASYS00380	BASYS01019_yfhO_997446-999005_(Clockwise)_	99.87	1560	1	1	932	2490	1	1560	0	2870
BASYS00491	BASYS00137_yacO_122692-123441_(Clockwise)_	99.87	750	1	0	1	750	1	750	0	1380
BASYS00811	BASYS00465_yclO_437387-438313_(Clockwise)_	99.87	799	0	1	1	799	130	927	0	1469
BASYS01059	BASYS01067_yhcA_1035945-1037543_(Clockwise)_	99.87	1599	2	0	1	1599	1	1599	0	2942
BASYS01394	BASYS01578_yqeM_1444582-1443839_(CounterClockwise)_	99.87	744	1	0	1	744	1	744	0	1369
BASYS01701	BASYS01978_kinE_1760650-1762890_(Clockwise)_	99.87	2241	0	1	1	2238	1	2241	0	4119
BASYS01947	BASYS02231_sumT_1975061-1975837_(Clockwise)_	99.87	777	1	0	1	777	1	777	0	1432
BASYS02301	BASYS02603_yngE_2352897-2350546_(CounterClockwise)_	99.87	1536	2	0	1	1536	817	2352	0	2828
BASYS03170	BASYS03084_etfB_2742140-2741361_(CounterClockwise)_	99.87	780	1	0	1	780	1	780	0	1435
BASYS03376	BASYS03294_bceA_2933281-2932520_(CounterClockwise)_	99.87	762	1	0	1	762	1	762	0	1402
BASYS03398	BASYS03316_pckA_2950724-2952307_(Clockwise)_	99.87	1584	2	0	1	1584	1	1584	0	2916
BASYS04263	BASYS04209_spsA_3719247-3718477_(CounterClockwise)_	99.87	771	1	0	1	771	1	771	0	1419
BASYS04334	BASYS04279_ywaC_3782032-3781292_(CounterClockwise)_	99.87	741	1	0	1	741	1	741	0	1363
BASYS00128	BASYS00753_ydjP_757701-756886_(CounterClockwise)_	99.88	816	1	0	1	816	1	816	0	1502
BASYS00700	BASYS00347_adcB_308310-309152_(Clockwise)_	99.88	843	1	0	1	843	1	843	0	1552
BASYS00768	BASYS00416_tlpC_376334-374613_(CounterClockwise)_	99.88	1722	2	0	1	1722	1	1722	0	3169
BASYS00976	BASYS00650_ydfL_588073-587219_(CounterClockwise)_	99.88	829	0	1	1	828	1	829	0	1524
BASYS01224	BASYS01781_yhxC_1607680-1606823_(CounterClockwise)_	99.88	859	0	1	1	859	1	858	0	1580
BASYS01277	BASYS01720_yisV_1555451-1553997_(CounterClockwise)_	99.88	837	1	0	1	837	1	837	0	1541
BASYS01646	BASYS01919_ykgA_1711573-1710713_(CounterClockwise)_	99.88	861	1	0	1	861	1	861	0	1585
BASYS02352	BASYS04345_yxjB_3836188-3835340_(CounterClockwise)_	99.88	849	1	0	1	849	1	849	0	1563
BASYS02396	BASYS04390_hutM_3872122-3873549_(Clockwise)_	99.88	835	1	0	1	835	1	835	0	1537
BASYS02426	BASYS04416_yxdL_3895795-3894974_(CounterClockwise)_	99.88	822	1	0	1	822	1	822	0	1513
BASYS02551	BASYS02732_yodJ_2449415-2448594_(CounterClockwise)_	99.88	822	1	0	1	822	1	822	0	1515
BASYS02829	BASYS01373_oxaA2_1284970-1285797_(Clockwise)_	99.88	828	1	0	1	828	1	828	0	1524
BASYS03117	BASYS03029_comC_2688219-2687392_(CounterClockwise)_	99.88	828	1	0	1	828	1	828	0	1524
BASYS03463	BASYS04615_uppP_4057991-4057143_(CounterClockwise)_	99.88	849	1	0	1	849	1	849	0	1563
BASYS03612	BASYS03516_yunF_3119091-3118237_(CounterClockwise)_	99.88	855	1	0	1	855	1	855	0	1574
BASYS03646	BASYS03547_sufB_3151016-3149619_(CounterClockwise)_	99.88	837	0	1	1	837	1	836	0	1539
BASYS04272	BASYS04217_ywdF_3725308-3724502_(CounterClockwise)_	99.88	807	1	0	1	807	1	807	0	1485
BASYS04508	BASYS04867_czcR_4225479-4226345_(Clockwise)_	99.88	867	1	0	1	867	1	867	0	1596
BASYS00367	BASYS01003_yfhF_990092-989175_(CounterClockwise)_	99.89	918	1	0	1	918	1	918	0	1692
BASYS00426	BASYS00071_rsmI_62108-62986_(Clockwise)_	99.89	879	1	0	1	879	1	879	0	1618
BASYS00569	BASYS00219_ybbH_194703-193786_(CounterClockwise)_	99.89	918	1	0	1	918	1	918	0	1692
BASYS00618	BASYS00269_ybfA_236268-237197_(Clockwise)_	99.89	930	1	0	1	930	1	930	0	1712
BASYS00822	BASYS00478_glcU_448509-449393_(Clockwise)_	99.89	885	1	0	1	885	1	885	0	1629
BASYS00945	BASYS00617_ydeO_562051-562935_(Clockwise)_	99.89	885	1	0	1	885	1	885	0	1629
BASYS01410	BASYS01593_yqeC_1453250-1452237_(CounterClockwise)_	99.89	894	1	0	1	894	121	1014	0	1646
BASYS01457	BASYS01634_yjbQ_1486662-1484818_(CounterClockwise)_	99.89	1845	2	0	1	1845	1	1845	0	3397
BASYS01688	BASYS01962_ykoV_1748622-1747687_(CounterClockwise)_	99.89	894	0	1	1	894	1	893	0	1644
BASYS02856	BASYS01397_yqiS_1307038-1306139_(CounterClockwise)_	99.89	900	1	0	1	900	1	900	0	1657
BASYS03034	BASYS02937_yrrN_2607165-2606227_(CounterClockwise)_	99.89	939	1	0	1	939	1	939	0	1729
BASYS03100	BASYS02993_pheA_2662802-2661768_(CounterClockwise)_	99.89	878	1	0	1	878	1	878	0	1616
BASYS03565	BASYS03470_dhbC_3086755-3085790_(CounterClockwise)_	99.89	913	1	0	1	913	1	913	0	1681
BASYS03701	BASYS03600_liaG_3192022-3191150_(CounterClockwise)_	99.89	873	1	0	1	873	1	873	0	1607
BASYS04310	BASYS04257_thiM_3759372-3758476_(CounterClockwise)_	99.89	897	1	0	1	897	1	897	0	1652
BASYS04311	BASYS04258_ywbI_3760231-3759302_(CounterClockwise)_	99.89	930	1	0	1	930	1	930	0	1712
BASYS00171	BASYS00802_yerI_801468-802478_(Clockwise)_	99.9	1011	1	0	1	1011	1	1011	0	1862
BASYS00342	BASYS04656_yfiF_4095665-4094631_(CounterClockwise)_	99.9	1007	1	0	29	1035	29	1035	0	1855
BASYS01366	BASYS01547_yqfD_1418203-1417187_(CounterClockwise)_	99.9	1017	1	0	181	1197	1	1017	0	1875
BASYS01620	BASYS01897_pit_1690155-1689154_(CounterClockwise)_	99.9	1002	1	0	1	1002	1	1002	0	1847
BASYS02458	BASYS04450_yxnA_3925831-3926967_(Clockwise)_	99.9	1021	1	0	1	1021	1	1021	0	1881
BASYS02857	BASYS01398_yqiR_1309241-1307163_(CounterClockwise)_	99.9	2079	2	0	1	2079	1	2079	0	3832
BASYS03275	BASYS03189_ytxK_2838309-2837320_(CounterClockwise)_	99.9	990	1	0	1	990	1	990	0	1823
BASYS03307	BASYS03222_ccpA_2865879-2864875_(CounterClockwise)_	99.9	1005	1	0	1	1005	1	1005	0	1851
BASYS03443	BASYS03363_glgD_2991111-2990080_(CounterClockwise)_	99.9	1032	1	0	1	1032	1	1032	0	1903
BASYS03465	BASYS04617_yulF_4059414-4060400_(Clockwise)_	99.9	987	1	0	1	987	1	987	0	1818
BASYS03929	BASYS03870_yvjA_3425659-3424664_(CounterClockwise)_	99.9	996	0	1	71	1065	1	996	0	1832
BASYS04018	BASYS03952_rbsA_3510095-3511048_(Clockwise)_	99.9	954	0	1	1	953	1	954	0	1755
BASYS04294	BASYS04240_qoxB_3743383-3741434_(CounterClockwise)_	99.9	1950	2	0	1	1950	1	1950	0	3591
BASYS00288	BASYS00930_treA_918261-920555_(Clockwise)_	99.91	1127	0	1	1	1126	1	1127	0	2074
BASYS00564	BASYS00214_ybbC_189041-187797_(CounterClockwise)_	99.91	1138	0	1	1	1137	1	1138	0	2095
BASYS00592	BASYS00243_ybcL_214409-215581_(Clockwise)_	99.91	1173	1	0	1	1173	1	1173	0	2161
BASYS00872	BASYS00535_mntH_496324-495233_(CounterClockwise)_	99.91	1092	1	0	1	1092	1	1092	0	2012
BASYS01484	BASYS01662_oppD_1503555-1502479_(CounterClockwise)_	99.91	1077	1	0	1	1077	1	1077	0	1984
BASYS01874	BASYS02152_ylbC_1907310-1908395_(Clockwise)_	99.91	1086	1	0	1	1086	1	1086	0	2001
BASYS01974	BASYS02258_recG_2000811-2002859_(Clockwise)_	99.91	1093	0	1	1	1092	1	1093	0	2012
BASYS02450	BASYS04441_yxbF_3918683-3917523_(CounterClockwise)_	99.91	1161	1	0	1	1161	1	1161	0	2139
BASYS02600	BASYS02782_ypgR_2483498-2482365_(CounterClockwise)_	99.91	1134	1	0	1	1134	1	1134	0	2089
BASYS02681	BASYS01216_hisC_1167862-1166771_(CounterClockwise)_	99.91	1092	1	0	1	1092	1	1092	0	2013
BASYS03072	BASYS02966_spoVB_2640333-2641442_(Clockwise)_	99.91	1110	1	0	520	1629	1	1110	0	2047
BASYS03976	BASYS03915_mnaA_3466357-3465206_(CounterClockwise)_	99.91	1152	1	0	1	1152	1	1152	0	2122
BASYS04345	BASYS04290_ilvK_3788725-3789822_(Clockwise)_	99.91	1098	1	0	1	1098	1	1098	0	2023
BASYS04493	BASYS04850_yrkH_4215528-4214401_(CounterClockwise)_	99.91	1128	1	0	1	1128	1	1128	0	2078
BASYS00203	BASYS00834_yesO_840104-841387_(Clockwise)_	99.92	1284	1	0	1	1284	1	1284	0	2366
BASYS00332	BASYS00972_yfjB_957220-955988_(CounterClockwise)_	99.92	1233	1	0	1	1233	1	1233	0	2272
BASYS00479	BASYS00125_clpC_110995-113427_(Clockwise)_	99.92	2433	2	0	1	2433	1	2433	0	4482
BASYS00622	BASYS04874_purT_4233152-4231968_(CounterClockwise)_	99.92	1185	1	0	1	1185	1	1185	0	2183
BASYS01370	BASYS01553_yqeZ_1421514-1420306_(CounterClockwise)_	99.92	1209	0	1	1	1208	1	1209	0	2226
BASYS01537	BASYS04577_yjiB_4030943-4029753_(CounterClockwise)_	99.92	1191	1	0	1	1191	1	1191	0	2194
BASYS01600	BASYS01876_xkdO_1672116-1677122_(Clockwise)_	99.92	2391	2	0	1	2391	2617	5007	0	4405
BASYS01802	BASYS02084_yknZ_1844390-1845583_(Clockwise)_	99.92	1194	1	0	1	1194	1	1194	0	2202
BASYS02399	BASYS04392_nupC_3876104-3874923_(CounterClockwise)_	99.92	1182	1	0	1	1182	1	1182	0	2178
BASYS02451	BASYS04442_aldX_3918811-3920235_(Clockwise)_	99.92	1186	1	0	1	1186	1	1186	0	2185
BASYS02454	BASYS04446_yxaH_3923920-3922703_(CounterClockwise)_	99.92	1218	1	0	1	1218	1	1218	0	2244
BASYS02527	BASYS02706_yojK_2432295-2431078_(CounterClockwise)_	99.92	1218	1	0	1	1218	1	1218	0	2244
BASYS02587	BASYS02770_ilvA_2473664-2472396_(CounterClockwise)_	99.92	1269	1	0	1	1269	1	1269	0	2338
BASYS02623	BASYS02806_pbuX_2499079-2497763_(CounterClockwise)_	99.92	1317	1	0	1	1317	1	1317	0	2427
BASYS02723	BASYS01259_gudB_1199722-1198448_(CounterClockwise)_	99.92	1275	1	0	1	1275	1	1275	0	2350
BASYS03098	BASYS02992_nifS_2660194-2661396_(Clockwise)_	99.92	1203	1	0	1	1203	1	1203	0	2217
BASYS03180	BASYS03094_pheT_2754574-2752160_(CounterClockwise)_	99.92	2415	2	0	1	2415	1	2415	0	4449
BASYS03194	BASYS03109_egsA_2771850-2770666_(CounterClockwise)_	99.92	1185	1	0	1	1185	1	1185	0	2185
BASYS03353	BASYS03270_bioI_2911165-2909978_(CounterClockwise)_	99.92	1188	1	0	1	1188	1	1188	0	2191
BASYS03739	BASYS03643_yvgJ_3216691-3217929_(Clockwise)_	99.92	1197	1	0	1	1197	1	1197	0	2206
BASYS04146	BASYS04084_glyA_3617669-3616422_(CounterClockwise)_	99.92	1248	1	0	1	1248	1	1248	0	2300
BASYS04250	BASYS04195_rocG_3708147-3706864_(CounterClockwise)_	99.92	1284	1	0	1	1284	1	1284	0	2366
BASYS04346	BASYS04291_licH_3791184-3789856_(CounterClockwise)_	99.92	1329	1	0	1	1329	1	1329	0	2449
BASYS04505	BASYS04863_yrkA_4223945-4222641_(CounterClockwise)_	99.92	1305	1	0	1	1305	1	1305	0	2405
BASYS00177	BASYS00809_gatB_806989-808419_(Clockwise)_	99.93	1431	1	0	1	1431	1	1431	0	2638
BASYS00211	BASYS00842_yesW_849149-850537_(Clockwise)_	99.93	1389	1	0	475	1863	1	1389	0	2560
BASYS00480	BASYS00126_radA_113462-114895_(Clockwise)_	99.93	1434	1	0	1	1434	1	1434	0	2643
BASYS00551	BASYS00204_ybaR_179686-181122_(Clockwise)_	99.93	1437	1	0	1	1437	1	1437	0	2649
BASYS00677	BASYS00324_lmrB_288403-286964_(CounterClockwise)_	99.93	1440	1	0	1	1440	1	1440	0	2654
BASYS00820	BASYS00474_gabT_445609-446952_(Clockwise)_	99.93	1344	1	0	1	1344	1	1344	0	2479
BASYS01119	BASYS01123_yhdI_1086579-1085170_(CounterClockwise)_	99.93	1410	1	0	1	1410	1	1410	0	2601
BASYS01131	BASYS01136_yhdT_1096912-1098297_(Clockwise)_	99.93	1386	1	0	1	1386	1	1386	0	2556
BASYS01235	BASYS01769_yhjG_1600509-1599010_(CounterClockwise)_	99.93	1500	1	0	1	1500	1	1500	0	2767
BASYS01560	BASYS01835_uxaB_1646993-1648462_(Clockwise)_	99.93	1470	1	0	1	1470	1	1470	0	2712
BASYS01585	BASYS01862_xkdE_1664338-1665825_(Clockwise)_	99.93	1488	1	0	1	1488	1	1488	0	2743
BASYS01717	BASYS01993_kinD_1774466-1772946_(CounterClockwise)_	99.93	1521	1	0	1	1521	1	1521	0	2804
BASYS01934	BASYS02217_pyrP_1959878-1961323_(Clockwise)_	99.93	1446	1	0	1	1446	1	1446	0	2665
BASYS02994	BASYS02898_sacC_2571941-2570046_(CounterClockwise)_	99.93	1537	0	1	1	1536	1	1537	0	2832
BASYS03167	BASYS03081_xsa_2740142-2738649_(CounterClockwise)_	99.93	1494	0	1	1	1493	1	1494	0	2752
BASYS03692	BASYS03592_fumC_3184690-3183302_(CounterClockwise)_	99.93	1389	1	0	1	1389	1	1389	0	2560
BASYS03880	BASYS03821_yvcD_3374842-3373388_(CounterClockwise)_	99.93	1455	1	0	1	1455	1	1455	0	2682
BASYS03924	BASYS03866_ctpB_3422336-3420894_(CounterClockwise)_	99.93	1443	1	0	1	1443	1	1443	0	2660
BASYS03968	BASYS03907_tuaB_3456880-3455426_(CounterClockwise)_	99.93	1455	1	0	1	1455	1	1455	0	2682
BASYS03972	BASYS03910_lytC_3461471-3459951_(CounterClockwise)_	99.93	1521	1	0	1	1521	1	1521	0	2804
BASYS04340	BASYS04285_dltA_3783615-3785126_(Clockwise)_	99.93	1512	1	0	1	1512	1	1512	0	2787
BASYS04554	BASYS02599_xynD_2347306-2345687_(CounterClockwise)_	99.93	1398	1	0	1	1398	1	1398	0	2577
BASYS00271	BASYS00909_citS_904473-906101_(Clockwise)_	99.94	1629	1	0	1	1629	1	1629	0	3003
BASYS00656	BASYS00304_garD_271191-272741_(Clockwise)_	99.94	1551	1	0	1	1551	1	1551	0	2861
BASYS00707	BASYS00353_yceG_313193-314806_(Clockwise)_	99.94	1614	1	0	4	1617	1	1614	0	2976
BASYS00725	BASYS00371_bmr3_335600-334062_(CounterClockwise)_	99.94	1539	1	0	1	1539	1	1539	0	2837
BASYS00740	BASYS00388_rocA_347326-348873_(Clockwise)_	99.94	1548	1	0	1	1548	1	1548	0	2854
BASYS00852	BASYS00511_ydaB_473477-475021_(Clockwise)_	99.94	1545	1	0	1	1545	1	1545	0	2848
BASYS00884	BASYS00546_dctS_501860-503467_(Clockwise)_	99.94	1608	1	0	1	1608	1	1608	0	2964
BASYS01077	BASYS01080_yhcR_1046649-1053170_(Clockwise)_	99.94	3491	2	0	179	3669	3032	6522	0	6436
BASYS01487	BASYS01665_oppA_1507161-1505524_(CounterClockwise)_	99.94	1638	1	0	1	1638	1	1638	0	3020
BASYS02165	BASYS02405_pksJ_2135897-2151028_(Clockwise)_	99.94	15132	9	0	1	15132	1	15132	0	27910
BASYS03551	BASYS03452_yueB_3065027-3061926_(CounterClockwise)_	99.94	3102	2	0	1	3102	1	3102	0	5718
BASYS03836	BASYS03753_epsK_3313977-3312388_(CounterClockwise)_	99.94	1590	1	0	1	1590	1	1590	0	2933
BASYS04025	BASYS03960_alsS_3517791-3516070_(CounterClockwise)_	99.94	1722	1	0	1	1722	1	1722	0	3175
BASYS04371	BASYS04317_yxkI_3813474-3815192_(Clockwise)_	99.94	1719	1	0	1	1719	1	1719	0	3169
BASYS04418	BASYS04812_ppsB_4192781-4188123_(CounterClockwise)_	99.94	1626	1	0	6	1631	2121	3746	0	2998
BASYS00216	BASYS00849_yetA_855223-857493_(Clockwise)_	99.95	2023	1	0	1	2023	1	2023	0	3731
BASYS00565	BASYS00215_ybbD_190983-189055_(CounterClockwise)_	99.95	1929	1	0	1	1929	1	1929	0	3557
BASYS02287	BASYS02589_parE_2335092-2337059_(Clockwise)_	99.95	1968	1	0	1	1968	1	1968	0	3629
BASYS02356	BASYS04349_katE_3841254-3839194_(CounterClockwise)_	99.95	2061	1	0	1	2061	1	2061	0	3801
BASYS03445	BASYS03365_glgB_2994157-2992274_(CounterClockwise)_	99.95	1884	1	0	1	1884	1	1884	0	3474
BASYS03844	BASYS03762_epsC_3323140-3321320_(CounterClockwise)_	99.95	1821	1	0	1	1821	1	1821	0	3360
BASYS03883	BASYS03825_yvcB_3379184-3377277_(CounterClockwise)_	99.95	1908	1	0	1	1908	1	1908	0	3518
BASYS01689	BASYS01963_ykoW_1751061-1748659_(CounterClockwise)_	99.96	2403	1	0	1	2403	1	2403	0	4433
BASYS02288	BASYS02590_parC_2337063-2339483_(Clockwise)_	99.96	2421	1	0	1	2421	1	2421	0	4466
BASYS03040	BASYS02943_alaS_2612890-2610254_(CounterClockwise)_	99.96	2637	1	0	1	2637	1	2637	0	4865
BASYS03996	BASYS03933_lytD_3491084-3488442_(CounterClockwise)_	99.96	2643	1	0	1	2643	1	2643	0	4876
BASYS04074	BASYS04012_BASYS04012_3555889-3553190_(CounterClockwise)_	99.96	2700	1	0	1	2700	1	2700	0	4981
BASYS03314	BASYS03230_sftA_2873293-2870435_(CounterClockwise)_	99.97	2859	1	0	1	2859	1	2859	0	5275
BASYS03906	BASYS03849_yvnB_3400713-3396841_(CounterClockwise)_	99.97	3873	1	0	1	3873	1	3873	0	7147
BASYS01914	BASYS02193_bpr_1940275-1944582_(Clockwise)_	99.98	4308	1	0	1	4308	1	4308	0	7950
BASYS00001	BASYS04464_yyzE_3942335-3942033_(CounterClockwise)_	100	303	0	0	1	303	1	303	2e-160	560
BASYS00002	BASYS04465_yydK_3942672-3943388_(Clockwise)_	100	717	0	0	1	717	1	717	0	1325
BASYS00003	BASYS04466_yydJ_3945932-3943734_(CounterClockwise)_	100	657	0	0	1	657	1	657	0	1214
BASYS00004	BASYS04467_yydI_3946588-3945953_(CounterClockwise)_	100	636	0	0	1	636	1	636	0	1175
BASYS00005	BASYS04468_fbp_3947064-3948989_(Clockwise)_	100	1926	0	0	1	1926	1	1926	0	3557
BASYS00006	BASYS04469_BASYS04469_3952206-3949507_(CounterClockwise)_	100	2700	0	0	1	2700	1	2700	0	4987
BASYS00007	BASYS04470_BASYS04470_3954339-3952717_(CounterClockwise)_	100	1623	0	0	1	1623	1	1623	0	2998
BASYS00008	BASYS04472_BASYS04472_3954663-3954791_(Clockwise)_	100	129	0	0	1	129	1	129	4e-64	239
BASYS00009	BASYS04473_rlmH_3955510-3955031_(CounterClockwise)_	100	480	0	0	1	480	1	480	0	887
BASYS00010	BASYS04474_yyzF_3955767-3955591_(CounterClockwise)_	100	177	0	0	1	177	1	177	1e-90	327
BASYS00011	BASYS04475_yycS_3955883-3956356_(Clockwise)_	100	474	0	0	1	474	1	474	0	876
BASYS00012	BASYS04476_yycR_3961009-3956390_(CounterClockwise)_	100	554	0	0	674	1227	4067	4620	0	1024
BASYS00013	BASYS04481_yycQ_3961944-3961696_(CounterClockwise)_	100	249	0	0	1	249	1	249	2e-130	460
BASYS00014	BASYS04482_yycP_3963123-3961960_(CounterClockwise)_	100	1164	0	0	1	1164	1	1164	0	2150
BASYS00015	BASYS04483_yycO_3963871-3963134_(CounterClockwise)_	100	738	0	0	1	738	1	738	0	1363
BASYS00016	BASYS04484_yycN_3964483-3964013_(CounterClockwise)_	100	471	0	0	1	471	1	471	0	870
BASYS00017	BASYS04485_rapG_3964594-3965691_(Clockwise)_	100	1098	0	0	1	1098	1	1098	0	2028
BASYS00018	BASYS04486_phrG_3965692-3965808_(Clockwise)_	100	117	0	0	1	117	1	117	2e-57	217
BASYS00019	BASYS04487_rocF_3966745-3965843_(CounterClockwise)_	100	903	0	0	1	903	1	903	0	1668
BASYS00020	BASYS04488_rocE_3968218-3966806_(CounterClockwise)_	100	1413	0	0	1	1413	1	1413	0	2610
BASYS00021	BASYS04489_rocD_3969670-3968432_(CounterClockwise)_	100	1239	0	0	1	1239	1	1239	0	2289
BASYS00022	BASYS04490_BASYS04490_3969845-3969672_(CounterClockwise)_	100	174	0	0	1	174	1	174	5e-89	322
BASYS00024	BASYS04493_phoR_3972620-3971250_(CounterClockwise)_	100	1371	0	0	1	1371	1	1371	0	2532
BASYS00025	BASYS04494_BASYS04494_3972741-3972595_(CounterClockwise)_	100	147	0	0	1	147	1	147	4e-74	272
BASYS00026	BASYS04495_tcrX_3973396-3972713_(CounterClockwise)_	100	684	0	0	1	684	1	684	0	1264
BASYS00027	BASYS04496_BASYS04496_3973608-3973829_(Clockwise)_	100	185	0	0	1	185	1	185	3e-94	342
BASYS00028	BASYS04498_yyxA_3975282-3974080_(CounterClockwise)_	100	1203	0	0	1	1203	1	1203	0	2222
BASYS00029	BASYS04499_yycJ_3976158-3975364_(CounterClockwise)_	100	795	0	0	1	795	1	795	0	1469
BASYS00030	BASYS04500_yycI_3977022-3976180_(CounterClockwise)_	100	843	0	0	1	843	1	843	0	1557
BASYS00031	BASYS04501_yycH_3978385-3977009_(CounterClockwise)_	100	1377	0	0	1	1377	1	1377	0	2543
BASYS00032	BASYS04502_yycG_3980201-3978366_(CounterClockwise)_	100	1836	0	0	1	1836	1	1836	0	3391
BASYS00033	BASYS04503_yycF_3980949-3980209_(CounterClockwise)_	100	741	0	0	1	741	1	741	0	1369
BASYS00035	BASYS04504_purA_3983240-3981948_(CounterClockwise)_	100	1293	0	0	1	1293	1	1293	0	2388
BASYS00036	BASYS04505_yycE_3983892-3983446_(CounterClockwise)_	100	447	0	0	1	447	1	447	0	826
BASYS00037	BASYS04506_dnaC_3985293-3983986_(CounterClockwise)_	100	32	0	0	1	32	1277	1308	2e-10	60.2
BASYS00038	BASYS04506_dnaC_3985293-3983986_(CounterClockwise)_	100	1308	0	0	67	1374	1	1308	0	2416
BASYS00039	BASYS04507_yycD_3985519-3985719_(Clockwise)_	100	201	0	0	1	201	1	201	6e-104	372
BASYS00040	BASYS04508_yyzB_3986003-3985767_(CounterClockwise)_	100	237	0	0	1	237	1	237	7e-124	438
BASYS00041	BASYS04509_yycC_3986064-3986231_(Clockwise)_	100	168	0	0	1	168	1	168	1e-85	311
BASYS00042	BASYS04510_yycB_3986304-3987512_(Clockwise)_	100	1209	0	0	1	1209	1	1209	0	2233
BASYS00043	BASYS04511_BASYS04511_3987540-3987701_(Clockwise)_	100	162	0	0	1	162	1	162	2e-82	300
BASYS00044	BASYS04512_yycA_3987673-3989724_(Clockwise)_	100	1201	0	0	1	1201	1	1201	0	2218
BASYS00045	BASYS04782_yycA_4170552-4170866_(Clockwise)_	100	315	0	0	562	876	1	315	1e-166	582
BASYS00046	BASYS04513_rplI_3990192-3989743_(CounterClockwise)_	100	450	0	0	1	450	1	450	0	832
BASYS00049	BASYS04515_yybS_3993134-3992205_(CounterClockwise)_	100	930	0	0	1	930	1	930	0	1718
BASYS00050	BASYS04517_yyzH_3993508-3993359_(CounterClockwise)_	100	150	0	0	1	150	1	150	1e-75	278
BASYS00051	BASYS04518_cotF_3993654-3994136_(Clockwise)_	100	483	0	0	1	483	1	483	0	893
BASYS00052	BASYS04519_yybR_3994545-3994168_(CounterClockwise)_	100	378	0	0	1	378	1	378	0	699
BASYS00053	BASYS04520_ppaC_3994700-3995680_(Clockwise)_	100	981	0	0	1	981	1	981	0	1812
BASYS00054	BASYS04521_yybP_3996174-3995713_(CounterClockwise)_	100	462	0	0	1	462	1	462	0	854
BASYS00055	BASYS04522_BASYS04522_3996476-3996171_(CounterClockwise)_	100	306	0	0	1	306	1	306	4e-162	566
BASYS00056	BASYS04523_yybO_3996565-3997902_(Clockwise)_	100	1338	0	0	1	1338	1	1338	0	2471
BASYS00057	BASYS04524_skgA_3998039-3998800_(Clockwise)_	100	762	0	0	1	762	1	762	0	1408
BASYS00058	BASYS04525_yybI_3999644-3998838_(CounterClockwise)_	100	807	0	0	1	807	1	807	0	1491
BASYS00059	BASYS04526_yybH_4000113-3999703_(CounterClockwise)_	100	411	0	0	1	411	1	411	0	760
BASYS00060	BASYS04527_yybG_4000238-4001077_(Clockwise)_	100	840	0	0	1	840	1	840	0	1552
BASYS00061	BASYS04528_yybF_4002324-4001110_(CounterClockwise)_	100	1215	0	0	1	1215	1	1215	0	2244
BASYS00062	BASYS04529_yybE_4002511-4003389_(Clockwise)_	100	697	0	0	1	697	1	697	0	1288
BASYS00064	BASYS00009_yyaK_7060-6137_(CounterClockwise)_	100	135	0	0	1	135	261	395	2e-67	250
BASYS00065	BASYS00009_yyaK_7060-6137_(CounterClockwise)_	100	924	0	0	1	924	1	924	0	1707
BASYS00066	BASYS00010_yyaJ_7182-8636_(Clockwise)_	100	1455	0	0	1	1455	1	1455	0	2687
BASYS00067	BASYS00011_maa_9233-8670_(CounterClockwise)_	100	564	0	0	1	564	1	564	0	1042
BASYS00068	BASYS00012_yyaH_9727-9242_(CounterClockwise)_	100	486	0	0	1	486	1	486	0	898
BASYS00069	BASYS00013_ccpB_10631-9678_(CounterClockwise)_	100	954	0	0	1	954	1	954	0	1762
BASYS00070	BASYS00014_exoA_11431-10673_(CounterClockwise)_	100	759	0	0	1	759	1	759	0	1402
BASYS00072	BASYS00016_rpsF_12623-12336_(CounterClockwise)_	100	288	0	0	1	288	1	288	4e-152	532
BASYS00073	BASYS00017_engD_13921-12734_(CounterClockwise)_	100	1188	0	0	1	1188	1	1188	0	2194
BASYS00074	BASYS00018_yyaE_16000-13961_(CounterClockwise)_	100	2040	0	0	1	2040	1	2040	0	3768
BASYS00075	BASYS00019_yyzM_16221-16015_(CounterClockwise)_	100	207	0	0	1	207	1	207	3e-107	383
BASYS00076	BASYS00020_yyaD_17337-16315_(CounterClockwise)_	100	1023	0	0	1	1023	1	1023	0	1890
BASYS00077	BASYS00021_BASYS00021_17456-17352_(CounterClockwise)_	100	105	0	0	1	105	1	105	6e-51	195
BASYS00078	BASYS00022_yyaC_17764-18390_(Clockwise)_	100	627	0	0	1	627	1	627	0	1158
BASYS00079	BASYS00023_spo0J_19277-18429_(CounterClockwise)_	100	849	0	0	1	849	1	849	0	1568
BASYS00080	BASYS00024_soj_20049-19270_(CounterClockwise)_	100	780	0	0	1	780	1	780	0	1441
BASYS00081	BASYS00026_yyaB_20279-20719_(Clockwise)_	100	441	0	0	1	441	1	441	0	815
BASYS00082	BASYS00027_noc_21621-20770_(CounterClockwise)_	100	852	0	0	1	852	1	852	0	1574
BASYS00083	BASYS00029_rsmG_22462-21743_(CounterClockwise)_	100	720	0	0	1	720	1	720	0	1330
BASYS00084	BASYS00030_mnmG_24362-22476_(CounterClockwise)_	100	1887	0	0	1	1887	1	1887	0	3485
BASYS00085	BASYS00031_mnmE_25771-24383_(CounterClockwise)_	100	1389	0	0	1	1389	1	1389	0	2566
BASYS00086	BASYS00032_jag_26699-26073_(CounterClockwise)_	100	627	0	0	1	627	1	627	0	1158
BASYS00087	BASYS00033_oxaA1_27481-26696_(CounterClockwise)_	100	786	0	0	1	786	1	786	0	1452
BASYS00088	BASYS00034_rnpA_27985-27626_(CounterClockwise)_	100	360	0	0	1	360	1	360	0	665
BASYS00089	BASYS00035_dnaA_28889-30229_(Clockwise)_	100	74	0	0	26	99	1	74	1e-33	137
BASYS00090	BASYS00035_dnaA_28889-30229_(Clockwise)_	100	1287	0	0	1	1287	55	1341	0	2377
BASYS00091	BASYS00036_dnaN_30295-31554_(Clockwise)_	100	1260	0	0	1	1260	1	1260	0	2327
BASYS00092	BASYS00037_yaaA_31667-31900_(Clockwise)_	100	234	0	0	1	234	1	234	3e-122	433
BASYS00093	BASYS00038_recF_31916-33028_(Clockwise)_	100	1113	0	0	1	1113	1	1113	0	2056
BASYS00094	BASYS00039_yaaB_33046-33291_(Clockwise)_	100	246	0	0	1	246	1	246	7e-129	455
BASYS00095	BASYS00040_gyrB_33331-35262_(Clockwise)_	100	1932	0	0	1	1932	1	1932	0	3568
BASYS00096	BASYS00041_BASYS00041_35372-35259_(CounterClockwise)_	100	114	0	0	1	114	1	114	7e-56	211
BASYS00097	BASYS00042_gyrA_35449-37938_(Clockwise)_	100	2490	0	0	1	2490	1	2490	0	4599
BASYS00099	BASYS04878_ywcA_4236740-4236480_(CounterClockwise)_	100	48	0	0	1	48	1	48	9e-19	89.8
BASYS00100	BASYS00200_BASYS00200_178617-179075_(Clockwise)_	100	34	0	0	1	34	1	34	2e-09	63.9
BASYS00101	BASYS00724_BASYS00724_732081-730465_(CounterClockwise)_	100	40	0	0	8576	8615	40	1	9e-13	75
BASYS00102	BASYS00725_ydiK_732290-732099_(CounterClockwise)_	100	192	0	0	1	192	1	192	6e-99	355
BASYS00103	BASYS00726_ydiL_732949-732287_(CounterClockwise)_	100	663	0	0	1	663	1	663	0	1225
BASYS00104	BASYS00727_BASYS00727_733058-732939_(CounterClockwise)_	100	120	0	0	1	120	1	120	3e-59	222
BASYS00105	BASYS00728_groS_733218-733544_(Clockwise)_	100	327	0	0	1	327	1	327	9e-174	604
BASYS00106	BASYS00729_groL_733591-735222_(Clockwise)_	100	1632	0	0	1	1632	1	1632	0	3014
BASYS00107	BASYS00731_fadG_735508-737874_(Clockwise)_	100	2367	0	0	1	2367	1	2367	0	4372
BASYS00108	BASYS00732_BASYS00732_739542-739931_(Clockwise)_	100	390	0	0	1	390	1	390	0	721
BASYS00109	BASYS00733_gutR_742605-740128_(CounterClockwise)_	100	1367	0	0	1	1367	1	1367	0	2525
BASYS00110	BASYS00734_gutB_742735-743868_(Clockwise)_	100	1134	0	0	1	1134	1	1134	0	2095
BASYS00111	BASYS00735_gutA_743900-745333_(Clockwise)_	100	1434	0	0	1	1434	1	1434	0	2649
BASYS00112	BASYS00736_ydjE_745428-746390_(Clockwise)_	100	963	0	0	1	963	1	963	0	1779
BASYS00113	BASYS00737_ydjF_746484-747269_(Clockwise)_	100	786	0	0	1	786	1	786	0	1452
BASYS00114	BASYS00738_ydjG_747335-748360_(Clockwise)_	100	1026	0	0	1	1026	1	1026	0	1895
BASYS00115	BASYS00739_ydjH_748357-749124_(Clockwise)_	100	768	0	0	1	768	1	768	0	1419
BASYS00116	BASYS00740_ydjI_749154-750125_(Clockwise)_	100	972	0	0	1	972	1	972	0	1796
BASYS00117	BASYS00741_ydjJ_751197-750172_(CounterClockwise)_	100	1026	0	0	1	1026	1	1026	0	1895
BASYS00118	BASYS00742_BASYS00742_751203-751364_(Clockwise)_	100	162	0	0	1	162	1	162	2e-82	300
BASYS00119	BASYS00743_BASYS00743_751559-751672_(Clockwise)_	100	114	0	0	1	114	1	114	7e-56	211
BASYS00120	BASYS00744_iolT_751757-753202_(Clockwise)_	100	1446	0	0	1	1446	1	1446	0	2671
BASYS00121	BASYS00746_bdhA_754291-753566_(CounterClockwise)_	100	556	0	0	1	556	1	556	0	1027
BASYS00122	BASYS00747_BASYS00747_754385-754513_(Clockwise)_	100	129	0	0	1	129	1	129	4e-64	239
BASYS00123	BASYS00748_ydjM_754729-755100_(Clockwise)_	100	372	0	0	1	372	1	372	0	688
BASYS00124	BASYS00749_BASYS00749_755138-755248_(Clockwise)_	100	111	0	0	1	111	1	111	3e-54	206
BASYS00125	BASYS00750_ydjN_755358-756212_(Clockwise)_	100	855	0	0	1	855	1	855	0	1580
BASYS00126	BASYS00751_ydzJ_756404-756246_(CounterClockwise)_	100	159	0	0	1	159	1	159	1e-80	294
BASYS00129	BASYS00754_yeaA_758763-757714_(CounterClockwise)_	100	1050	0	0	1	1050	1	1050	0	1940
BASYS00130	BASYS00755_cotA_760349-758802_(CounterClockwise)_	100	1548	0	0	1	1548	1	1548	0	2859
BASYS00131	BASYS00756_gabP_761904-760495_(CounterClockwise)_	100	1410	0	0	1	1410	1	1410	0	2604
BASYS00132	BASYS00757_ydzX_762139-761942_(CounterClockwise)_	100	198	0	0	1	198	1	198	3e-102	366
BASYS00133	BASYS00758_yeaB_762303-763175_(Clockwise)_	100	873	0	0	1	873	1	873	0	1613
BASYS00134	BASYS00760_yeaC_763309-764289_(Clockwise)_	100	981	0	0	1	981	1	981	0	1812
BASYS00135	BASYS00761_yeaD_764289-765485_(Clockwise)_	100	1197	0	0	1	1197	1	1197	0	2211
BASYS00136	BASYS00762_yebA_765507-767714_(Clockwise)_	100	2208	0	0	1	2208	1	2208	0	4078
BASYS00137	BASYS00763_guaA_767868-769418_(Clockwise)_	100	1551	0	0	1	1551	1	1551	0	2865
BASYS00138	BASYS00764_BASYS00764_769464-769574_(Clockwise)_	100	111	0	0	1	111	1	111	3e-54	206
BASYS00139	BASYS00765_pbuG_769799-771121_(Clockwise)_	100	1323	0	0	1	1323	1	1323	0	2444
BASYS00140	BASYS00768_BASYS00768_771125-772642_(Clockwise)_	100	62	0	0	1	62	1403	1342	6e-27	115
BASYS00142	BASYS00770_yebD_773600-773776_(Clockwise)_	100	177	0	0	1	177	1	177	1e-90	327
BASYS00143	BASYS00771_BASYS00771_773793-773900_(Clockwise)_	100	108	0	0	1	108	1	108	1e-52	200
BASYS00144	BASYS00772_BASYS00772_773948-774544_(Clockwise)_	100	597	0	0	1	597	1	597	0	1103
BASYS00145	BASYS00773_yebG_774544-774741_(Clockwise)_	100	198	0	0	1	198	1	198	3e-102	366
BASYS00146	BASYS00774_purE_775052-775552_(Clockwise)_	100	501	0	0	1	501	1	501	0	926
BASYS00147	BASYS00775_purK_775536-776687_(Clockwise)_	100	1152	0	0	1	1152	1	1152	0	2128
BASYS00148	BASYS00776_purB_776684-777979_(Clockwise)_	100	1296	0	0	1	1296	1	1296	0	2394
BASYS00150	BASYS00778_yexA_778771-779025_(Clockwise)_	100	255	0	0	1	255	1	255	7e-134	472
BASYS00151	BASYS00779_purQ_779022-779705_(Clockwise)_	100	684	0	0	1	684	1	684	0	1264
BASYS00153	BASYS00782_purF_781875-783323_(Clockwise)_	100	1449	0	0	1	1449	1	1449	0	2676
BASYS00154	BASYS00783_BASYS00783_783327-783419_(Clockwise)_	100	93	0	0	1	93	1	93	3e-44	172
BASYS00155	BASYS00784_purM_783416-784465_(Clockwise)_	100	1050	0	0	1	1050	1	1050	0	1940
BASYS00156	BASYS00785_purN_784462-785049_(Clockwise)_	100	588	0	0	1	588	1	588	0	1086
BASYS00157	BASYS00786_purH_785046-786584_(Clockwise)_	100	1539	0	0	1	1539	1	1539	0	2843
BASYS00158	BASYS00787_purD_786600-787868_(Clockwise)_	100	1269	0	0	1	1269	1	1269	0	2344
BASYS00159	BASYS00788_yezC_788327-787908_(CounterClockwise)_	100	420	0	0	1	420	1	420	0	776
BASYS00160	BASYS00789_yecA_788420-789745_(Clockwise)_	100	1326	0	0	1	1326	1	1326	0	2449
BASYS00161	BASYS00790_yezF_789987-789760_(CounterClockwise)_	100	228	0	0	1	228	1	228	7e-119	422
BASYS00162	BASYS00791_yerA_790117-791859_(Clockwise)_	100	1743	0	0	1	1743	1	1743	0	3219
BASYS00164	BASYS00793_yerC_792884-793198_(Clockwise)_	100	315	0	0	1	315	1	315	4e-167	582
BASYS00166	BASYS00796_BASYS00796_794909-795070_(Clockwise)_	100	162	0	0	1	162	1	162	2e-82	300
BASYS00167	BASYS00797_pcrB_795095-795973_(Clockwise)_	100	449	0	0	1	449	1	449	0	830
BASYS00168	BASYS00798_pcrA_795987-798062_(Clockwise)_	100	2076	0	0	145	2220	1	2076	0	3834
BASYS00169	BASYS00799_ligA_798086-800092_(Clockwise)_	100	2007	0	0	1	2007	1	2007	0	3707
BASYS00172	BASYS00803_sapB_803214-802516_(CounterClockwise)_	100	699	0	0	1	699	1	699	0	1291
BASYS00173	BASYS00804_BASYS00804_803230-803352_(Clockwise)_	100	123	0	0	1	123	1	123	8e-61	228
BASYS00174	BASYS00805_opuE_804799-803321_(CounterClockwise)_	100	1479	0	0	1	1479	1	1479	0	2732
BASYS00175	BASYS00806_gatC_805198-805503_(Clockwise)_	100	306	0	0	1	306	1	306	4e-162	566
BASYS00176	BASYS00808_gatA_805950-806975_(Clockwise)_	100	472	0	0	987	1458	555	1026	0	872
BASYS00178	BASYS00810_yerO_809412-808456_(CounterClockwise)_	100	957	0	0	1	957	1	957	0	1768
BASYS00179	BASYS00811_swrC_809397-812594_(Clockwise)_	100	3198	0	0	1	3198	1	3198	0	5906
BASYS00180	BASYS00812_dagK_812746-813657_(Clockwise)_	100	167	0	0	1	167	1	167	4e-85	309
BASYS00182	BASYS00709_yefA_637007-635799_(CounterClockwise)_	100	1170	0	0	1	1170	1	1170	0	2161
BASYS00183	BASYS00814_yeeF_826200-813829_(CounterClockwise)_	100	453	0	0	1	453	1	453	0	837
BASYS00184	BASYS00815_BASYS00815_826342-826680_(Clockwise)_	100	339	0	0	1	339	1	339	2e-180	627
BASYS00185	BASYS00816_BASYS00816_826693-827613_(Clockwise)_	100	921	0	0	1	921	1	921	0	1701
BASYS00186	BASYS00817_BASYS00817_827770-828930_(Clockwise)_	100	1161	0	0	1	1161	1	1161	0	2145
BASYS00187	BASYS00818_rapH_829031-830209_(Clockwise)_	100	1179	0	0	1	1179	1	1179	0	2178
BASYS00189	BASYS00819_yeeN_830532-831251_(Clockwise)_	100	720	0	0	1	720	1	720	0	1330
BASYS00190	BASYS00820_yeeK_831367-831822_(Clockwise)_	100	456	0	0	1	456	1	456	0	843
BASYS00191	BASYS00821_yezE_831851-832522_(Clockwise)_	100	672	0	0	1	672	1	672	0	1242
BASYS00192	BASYS00822_yesE_832601-833047_(Clockwise)_	100	447	0	0	1	447	1	447	0	826
BASYS00193	BASYS00823_yesF_833044-833889_(Clockwise)_	100	846	0	0	1	846	1	846	0	1563
BASYS00194	BASYS00824_cotJA_834043-834291_(Clockwise)_	100	249	0	0	1	249	1	249	2e-130	460
BASYS00195	BASYS00825_cotJB_834275-834538_(Clockwise)_	100	264	0	0	1	264	1	264	8e-139	488
BASYS00196	BASYS00826_cotJC_834553-835122_(Clockwise)_	100	570	0	0	1	570	1	570	0	1053
BASYS00197	BASYS00827_yesJ_835181-835789_(Clockwise)_	100	609	0	0	1	609	1	609	0	1125
BASYS00198	BASYS00828_BASYS00828_836091-835756_(CounterClockwise)_	100	336	0	0	1	336	1	336	9e-179	621
BASYS00199	BASYS00829_yesK_835811-836113_(Clockwise)_	100	303	0	0	1	303	1	303	2e-160	560
BASYS00200	BASYS00831_yesL_836853-837164_(Clockwise)_	100	312	0	0	322	633	1	312	4e-165	577
BASYS00201	BASYS00832_yesM_837161-838894_(Clockwise)_	100	1734	0	0	1	1734	1	1734	0	3203
BASYS00202	BASYS00833_yesN_838891-840000_(Clockwise)_	100	1110	0	0	1	1110	1	1110	0	2050
BASYS00204	BASYS00835_yesP_841384-842313_(Clockwise)_	100	930	0	0	1	930	1	930	0	1718
BASYS00205	BASYS00836_yesQ_842317-843207_(Clockwise)_	100	891	0	0	1	891	1	891	0	1646
BASYS00206	BASYS04631_dhbF_4068463-4069263_(Clockwise)_	100	110	0	0	923	1032	801	692	1e-52	204
BASYS00207	BASYS00837_yesS_844055-846565_(Clockwise)_	100	2285	0	0	2	2286	227	2511	0	4220
BASYS00208	BASYS00838_rhgT_846531-847277_(Clockwise)_	100	747	0	0	1	747	1	747	0	1380
BASYS00209	BASYS00839_yesU_847270-847932_(Clockwise)_	100	663	0	0	1	663	1	663	0	1225
BASYS00210	BASYS00840_yesV_847929-848555_(Clockwise)_	100	627	0	0	1	627	1	627	0	1158
BASYS00212	BASYS00843_yesX_850584-852425_(Clockwise)_	100	1398	0	0	1	1398	1	1398	0	2582
BASYS00213	BASYS00845_BASYS00845_853533-853643_(Clockwise)_	100	111	0	0	1	111	1	111	3e-54	206
BASYS00214	BASYS00846_yesY_853648-854301_(Clockwise)_	100	654	0	0	1	654	1	654	0	1208
BASYS00217	BASYS00850_yetA_857229-857855_(Clockwise)_	100	381	0	0	106	486	247	627	0	704
BASYS00218	BASYS00852_BASYS00852_858188-857907_(CounterClockwise)_	100	207	0	0	1	207	264	58	3e-107	383
BASYS00219	BASYS00852_BASYS00852_858188-857907_(CounterClockwise)_	100	282	0	0	1	282	1	282	8e-149	521
BASYS00220	BASYS00853_lipO_858193-859485_(Clockwise)_	100	1293	0	0	1	1293	1	1293	0	2388
BASYS00221	BASYS00854_lplB_859540-860496_(Clockwise)_	100	957	0	0	1	957	1	957	0	1768
BASYS00222	BASYS00855_lplC_860447-861397_(Clockwise)_	100	951	0	0	1	951	1	951	0	1757
BASYS00223	BASYS00856_lplD_861406-862746_(Clockwise)_	100	626	0	0	716	1341	716	1341	0	1157
BASYS00224	BASYS00857_yetF_862821-863516_(Clockwise)_	100	696	0	0	1	696	1	696	0	1286
BASYS00225	BASYS00858_yetG_863978-863553_(CounterClockwise)_	100	426	0	0	1	426	1	426	0	787
BASYS00226	BASYS00859_yetH_864459-863983_(CounterClockwise)_	100	457	0	0	333	789	21	477	0	845
BASYS00227	BASYS00864_yezB_864908-865918_(Clockwise)_	100	1011	0	0	142	1152	1	1011	0	1868
BASYS00228	BASYS00865_yezD_866073-866240_(Clockwise)_	100	168	0	0	1	168	1	168	1e-85	311
BASYS00229	BASYS00866_BASYS00866_866301-866179_(CounterClockwise)_	100	123	0	0	1	123	1	123	8e-61	228
BASYS00230	BASYS00867_yetJ_866350-866994_(Clockwise)_	100	645	0	0	1	645	1	645	0	1192
BASYS00231	BASYS00868_BASYS00868_867039-866944_(CounterClockwise)_	100	96	0	0	1	96	1	96	6e-46	178
BASYS00232	BASYS00869_yetL_867543-867223_(CounterClockwise)_	100	321	0	0	1	321	1	321	2e-170	593
BASYS00233	BASYS00870_yetM_867517-867756_(Clockwise)_	100	240	0	0	1	240	1	240	1e-125	444
BASYS00234	BASYS00871_yetN_868873-867791_(CounterClockwise)_	100	1083	0	0	1	1083	1	1083	0	2001
BASYS00235	BASYS00872_cypD_869011-872196_(Clockwise)_	100	3186	0	0	1	3186	1	3186	0	5884
BASYS00237	BASYS00873_BASYS00873_873363-873506_(Clockwise)_	100	144	0	0	1	144	1	144	2e-72	267
BASYS00238	BASYS00874_BASYS00874_873587-873450_(CounterClockwise)_	100	138	0	0	1	138	1	138	4e-69	255
BASYS00239	BASYS00876_ltaS1_873676-875682_(Clockwise)_	100	2007	0	0	1	2007	1	2007	0	3707
BASYS00240	BASYS00877_yfnH_875920-876684_(Clockwise)_	100	765	0	0	1	765	1	765	0	1413
BASYS00241	BASYS00878_yfnG_876691-877659_(Clockwise)_	100	969	0	0	1	969	1	969	0	1790
BASYS00242	BASYS00879_yfnF_877671-878594_(Clockwise)_	100	924	0	0	1	924	1	924	0	1707
BASYS00243	BASYS00880_yfnE_878623-879801_(Clockwise)_	100	1179	0	0	1	1179	1	1179	0	2178
BASYS00244	BASYS00881_yfnD_879802-880737_(Clockwise)_	100	936	0	0	1	936	1	936	0	1729
BASYS00246	BASYS00883_yfnB_882815-882108_(CounterClockwise)_	100	708	0	0	1	708	1	708	0	1308
BASYS00247	BASYS00884_yfnA_884023-882908_(CounterClockwise)_	100	1116	0	0	274	1389	1	1116	0	2061
BASYS00248	BASYS00887_yfmT_885035-886003_(Clockwise)_	100	969	0	0	499	1467	1	969	0	1790
BASYS00249	BASYS00888_yfmS_886017-886877_(Clockwise)_	100	861	0	0	1	861	1	861	0	1591
BASYS00250	BASYS00889_yfmR_887000-888901_(Clockwise)_	100	1266	0	0	637	1902	637	1902	0	2338
BASYS00252	BASYS00891_yfmP_889490-890017_(Clockwise)_	100	528	0	0	1	528	1	528	0	976
BASYS00253	BASYS00892_yfmO_890083-891273_(Clockwise)_	100	1191	0	0	1	1191	1	1191	0	2200
BASYS00254	BASYS00893_BASYS00893_891421-891308_(CounterClockwise)_	100	114	0	0	1	114	1	114	7e-56	211
BASYS00255	BASYS00894_BASYS00894_891530-891393_(CounterClockwise)_	100	138	0	0	1	138	1	138	4e-69	255
BASYS00256	BASYS00895_yfmN_891535-891723_(Clockwise)_	100	189	0	0	1	189	1	189	3e-97	350
BASYS00257	BASYS00896_BASYS00896_891603-891806_(Clockwise)_	100	204	0	0	1	204	1	204	1e-105	377
BASYS00258	BASYS00897_yfmM_893569-891842_(CounterClockwise)_	100	1728	0	0	1	1728	1	1728	0	3192
BASYS00259	BASYS00898_yfmL_893571-894701_(Clockwise)_	100	1131	0	0	1	1131	1	1131	0	2089
BASYS00260	BASYS00899_yfmK_894770-895216_(Clockwise)_	100	447	0	0	1	447	1	447	0	826
BASYS00261	BASYS00900_yfmJ_897229-895265_(CounterClockwise)_	100	1181	0	0	26	1206	785	1965	0	2182
BASYS00262	BASYS00900_yfmJ_897229-895265_(CounterClockwise)_	100	725	0	0	1	725	1	725	0	1339
BASYS00263	BASYS00901_yfmE_898243-897242_(CounterClockwise)_	100	216	0	0	1	216	787	1002	3e-112	399
BASYS00264	BASYS00901_yfmE_898243-897242_(CounterClockwise)_	100	788	0	0	1	788	1	788	0	1456
BASYS00265	BASYS00902_yfmD_899250-898240_(CounterClockwise)_	100	1011	0	0	1	1011	1	1011	0	1868
BASYS00266	BASYS00903_yfmC_900336-899314_(CounterClockwise)_	100	1023	0	0	1	1023	1	1023	0	1890
BASYS00267	BASYS00904_yfmB_900850-900371_(CounterClockwise)_	100	480	0	0	1	480	1	480	0	887
BASYS00268	BASYS00905_yflT_900982-901329_(Clockwise)_	100	348	0	0	1	348	1	348	0	643
BASYS00269	BASYS00907_pel_901521-902783_(Clockwise)_	100	1263	0	0	1	1263	1	1263	0	2333
BASYS00270	BASYS00908_yflS_902910-904346_(Clockwise)_	100	1437	0	0	1	1437	1	1437	0	2654
BASYS00272	BASYS00910_citT_906073-906921_(Clockwise)_	100	340	0	0	1	340	1	340	0	628
BASYS00273	BASYS04780_yteR_4169735-4170418_(Clockwise)_	100	306	0	0	1	306	379	684	4e-162	566
BASYS00274	BASYS00912_yflP_906918-907715_(Clockwise)_	100	798	0	0	163	960	1	798	0	1474
BASYS00275	BASYS00913_BASYS00913_907742-907867_(Clockwise)_	100	126	0	0	1	126	1	126	2e-62	233
BASYS00276	BASYS00914_citM_907905-909212_(Clockwise)_	100	1308	0	0	1	1308	1	1308	0	2416
BASYS00277	BASYS00915_yflN_909267-909872_(Clockwise)_	100	560	0	0	1	560	1	560	0	1035
BASYS00278	BASYS00917_nos_910176-911606_(Clockwise)_	100	511	0	0	1	511	1	511	0	944
BASYS00279	BASYS04777_acyP_4168739-4169029_(Clockwise)_	100	288	0	0	22	309	4	291	4e-152	532
BASYS00280	BASYS00918_yflK_911603-912268_(Clockwise)_	100	666	0	0	1	666	1	666	0	1230
BASYS00281	BASYS00919_yflJ_912446-912309_(CounterClockwise)_	100	138	0	0	1	138	1	138	4e-69	255
BASYS00282	BASYS00920_yflI_912785-912603_(CounterClockwise)_	100	183	0	0	1	183	1	183	5e-94	339
BASYS00283	BASYS00921_yflH_913179-912865_(CounterClockwise)_	100	315	0	0	1	315	1	315	4e-167	582
BASYS00284	BASYS00922_mapB_914010-913261_(CounterClockwise)_	100	750	0	0	1	750	1	750	0	1386
BASYS00285	BASYS00923_nagP_914495-915541_(Clockwise)_	100	590	0	0	809	1398	458	1047	0	1090
BASYS00287	BASYS00927_yflB_917792-918187_(Clockwise)_	100	396	0	0	1	396	1	396	0	732
BASYS00289	BASYS03384_BASYS03384_3010613-3010825_(Clockwise)_	100	107	0	0	239	345	1	107	2e-51	198
BASYS00290	BASYS03383_yfkQ_3010111-3010311_(Clockwise)_	100	201	0	0	1	201	1	201	6e-104	372
BASYS00291	BASYS03382_treP_3009918-3008506_(CounterClockwise)_	100	1413	0	0	1	1413	1	1413	0	2610
BASYS00292	BASYS00930_treA_918261-920555_(Clockwise)_	100	93	0	0	1	93	1553	1645	3e-44	172
BASYS00293	BASYS00930_treA_918261-920555_(Clockwise)_	100	1173	0	0	517	1689	1123	2295	0	2167
BASYS00295	BASYS00932_yfkO_921423-922097_(Clockwise)_	100	675	0	0	1	675	1	675	0	1247
BASYS00297	BASYS00934_yfkL_928486-927203_(CounterClockwise)_	100	61	0	0	444	504	1284	1224	1e-25	113
BASYS00298	BASYS00934_yfkL_928486-927203_(CounterClockwise)_	100	1067	0	0	34	1100	1	1067	0	1971
BASYS00299	BASYS00936_yfkK_928827-928612_(CounterClockwise)_	100	216	0	0	1	216	1	216	3e-112	399
BASYS00300	BASYS00937_BASYS00937_928803-928919_(Clockwise)_	100	117	0	0	1	117	1	117	2e-57	217
BASYS00301	BASYS00938_yfkJ_929021-929500_(Clockwise)_	100	480	0	0	1	480	1	480	0	887
BASYS00302	BASYS00940_BASYS00940_929912-929475_(CounterClockwise)_	100	342	0	0	1	342	416	75	0	632
BASYS00303	BASYS00940_BASYS00940_929912-929475_(CounterClockwise)_	100	429	0	0	1	429	10	438	0	793
BASYS00304	BASYS04654_yfkH_4092942-4093286_(Clockwise)_	100	306	0	0	193	498	1	306	1e-161	566
BASYS00306	BASYS00941_yfkF_931964-930018_(CounterClockwise)_	100	876	0	0	262	1137	1	876	0	1618
BASYS00307	BASYS00943_BASYS00943_932204-932356_(Clockwise)_	100	153	0	0	1	153	1	153	2e-77	283
BASYS00308	BASYS00944_yfkE_932353-933408_(Clockwise)_	100	613	0	0	444	1056	444	1056	0	1133
BASYS00309	BASYS00945_yfkD_933479-934273_(Clockwise)_	100	795	0	0	1	795	1	795	0	1469
BASYS00310	BASYS00946_yfkC_935154-934312_(CounterClockwise)_	100	843	0	0	1	843	1	843	0	1557
BASYS00311	BASYS00947_yfkA_936276-935155_(CounterClockwise)_	100	1122	0	0	1	1122	1	1122	0	2073
BASYS00312	BASYS00948_yfjT_936421-936606_(Clockwise)_	100	186	0	0	1	186	1	186	1e-95	344
BASYS00313	BASYS00949_pdaA_936707-937498_(Clockwise)_	100	792	0	0	1	792	1	792	0	1463
BASYS00314	BASYS00950_yfjR_939475-937535_(CounterClockwise)_	100	498	0	0	373	870	1444	1941	0	920
BASYS00315	BASYS04711_yfjQ_4130733-4129768_(CounterClockwise)_	100	965	0	0	2	966	2	966	0	1783
BASYS00316	BASYS00951_BASYS00951_939493-939642_(Clockwise)_	100	53	0	0	3494	3546	1	53	2e-20	99
BASYS00317	BASYS00951_BASYS00951_939493-939642_(Clockwise)_	100	150	0	0	1	150	1	150	1e-75	278
BASYS00318	BASYS00952_yfjP_939621-940436_(Clockwise)_	100	816	0	0	1	816	1	816	0	1507
BASYS00320	BASYS00955_BASYS00955_942617-942414_(CounterClockwise)_	100	204	0	0	1	204	1	204	1e-105	377
BASYS00321	BASYS00957_dus2_944024-945013_(Clockwise)_	100	990	0	0	1	990	1	990	0	1829
BASYS00322	BASYS00958_yfjM_945209-945661_(Clockwise)_	100	453	0	0	1	453	1	453	0	837
BASYS00323	BASYS00959_yfjL_945691-946380_(Clockwise)_	100	690	0	0	1	690	1	690	0	1275
BASYS00324	BASYS00960_acoA_946612-947613_(Clockwise)_	100	1002	0	0	1	1002	1	1002	0	1851
BASYS00325	BASYS00961_acoB_947617-948645_(Clockwise)_	100	1029	0	0	1	1029	1	1029	0	1901
BASYS00326	BASYS00962_acoC_948659-950650_(Clockwise)_	100	894	0	0	304	1197	1099	1992	0	1652
BASYS00327	BASYS00963_acoL_950671-952047_(Clockwise)_	100	1377	0	0	1	1377	1	1377	0	2543
BASYS00328	BASYS00964_BASYS00964_952031-952144_(Clockwise)_	100	114	0	0	1	114	1	114	7e-56	211
BASYS00329	BASYS00970_yfjD_955177-954608_(CounterClockwise)_	100	58	0	0	2778	2835	435	378	3e-23	108
BASYS00330	BASYS00970_yfjD_955177-954608_(CounterClockwise)_	100	435	0	0	1	435	1	435	0	804
BASYS00331	BASYS00971_yfjC_955976-955209_(CounterClockwise)_	100	768	0	0	1	768	1	768	0	1419
BASYS00333	BASYS00973_yfjA_957636-957217_(CounterClockwise)_	100	420	0	0	1	420	1	420	0	776
BASYS00334	BASYS00974_glvA_957867-959216_(Clockwise)_	100	1350	0	0	1	1350	1	1350	0	2494
BASYS00335	BASYS00975_glvR_959266-960045_(Clockwise)_	100	780	0	0	1	780	1	780	0	1441
BASYS00336	BASYS00976_glvC_960060-961643_(Clockwise)_	100	1584	0	0	1	1584	1	1584	0	2926
BASYS00337	BASYS00977_yobO_961766-964099_(Clockwise)_	100	2334	0	0	1	2334	1	2334	0	4311
BASYS00338	BASYS00978_yfiB_964514-966235_(Clockwise)_	100	1722	0	0	1	1722	1	1722	0	3181
BASYS00339	BASYS00979_yfiC_966229-968394_(Clockwise)_	100	1375	0	0	1	1375	1	1375	0	2540
BASYS00340	BASYS04775_catD_4168176-4167745_(CounterClockwise)_	100	432	0	0	1	432	1	432	0	798
BASYS00341	BASYS04774_catE_4167727-4166870_(CounterClockwise)_	100	858	0	0	1	858	1	858	0	1585
BASYS00343	BASYS04655_yfiH_4094277-4093318_(CounterClockwise)_	100	960	0	0	1	960	1	960	0	1773
BASYS00344	BASYS00980_yfiI_968466-969470_(Clockwise)_	100	1005	0	0	178	1182	1	1005	0	1857
BASYS00345	BASYS00982_yfiJ_969585-970796_(Clockwise)_	100	1212	0	0	1	1212	1	1212	0	2239
BASYS00346	BASYS00983_yfiK_970754-971455_(Clockwise)_	100	702	0	0	1	702	1	702	0	1297
BASYS00347	BASYS00984_BASYS00984_971514-971422_(CounterClockwise)_	100	93	0	0	1	93	1	93	3e-44	172
BASYS00348	BASYS00985_yfiL_971599-972534_(Clockwise)_	100	936	0	0	1	936	1	936	0	1729
BASYS00349	BASYS00986_yfiM_972546-973736_(Clockwise)_	100	1191	0	0	1	1191	1	1191	0	2200
BASYS00350	BASYS00987_yfiN_973694-978265_(Clockwise)_	100	703	0	0	1	703	1	703	0	1299
BASYS00351	BASYS04810_padR_4187178-4187726_(Clockwise)_	100	549	0	0	1	549	1	549	0	1014
BASYS00352	BASYS04809_estB_4186902-4186270_(CounterClockwise)_	100	633	0	0	1	633	1	633	0	1170
BASYS00353	BASYS04808_yfiQ_4186050-4185019_(CounterClockwise)_	100	947	0	0	1	947	1	947	0	1749
BASYS00354	BASYS00990_yfiT_978465-979001_(Clockwise)_	100	537	0	0	1	537	1	537	0	992
BASYS00355	BASYS00991_yfiU_980563-978998_(CounterClockwise)_	100	1566	0	0	1	1566	1	1566	0	2892
BASYS00356	BASYS00992_yfiV_981148-980666_(CounterClockwise)_	100	483	0	0	1	483	1	483	0	893
BASYS00357	BASYS00993_mprF_981308-983890_(Clockwise)_	100	2583	0	0	1	2583	1	2583	0	4771
BASYS00358	BASYS00994_yfiY_984849-983908_(CounterClockwise)_	100	942	0	0	1	942	1	942	0	1740
BASYS00359	BASYS00995_BASYS00995_984985-984821_(CounterClockwise)_	100	165	0	0	1	165	1	165	5e-84	305
BASYS00360	BASYS00996_yfiZ_985016-986017_(Clockwise)_	100	397	0	0	1	397	1	397	0	734
BASYS00361	BASYS04696_pksN_4122189-4120954_(CounterClockwise)_	100	302	0	0	382	683	718	1019	2e-159	558
BASYS00362	BASYS00998_yfhB_987160-988041_(Clockwise)_	100	882	0	0	1	882	1	882	0	1629
BASYS00363	BASYS00999_yfhC_988129-988713_(Clockwise)_	100	585	0	0	1	585	1	585	0	1081
BASYS00364	BASYS01000_yfhD_988943-988752_(CounterClockwise)_	100	192	0	0	1	192	1	192	6e-99	355
BASYS00365	BASYS01001_BASYS01001_988887-988982_(Clockwise)_	100	96	0	0	1	96	1	96	6e-46	178
BASYS00366	BASYS01002_BASYS01002_989138-989010_(CounterClockwise)_	100	129	0	0	1	129	1	129	4e-64	239
BASYS00368	BASYS01004_recX_990085-990969_(Clockwise)_	100	885	0	0	1	885	1	885	0	1635
BASYS00369	BASYS01005_yfhH_990971-991285_(Clockwise)_	100	315	0	0	1	315	1	315	4e-167	582
BASYS00370	BASYS01006_BASYS01006_991303-991407_(Clockwise)_	100	105	0	0	1	105	1	105	6e-51	195
BASYS00371	BASYS01007_yfhI_991422-992621_(Clockwise)_	100	1200	0	0	1	1200	1	1200	0	2217
BASYS00372	BASYS01008_sspK_992943-992653_(CounterClockwise)_	100	291	0	0	1	291	1	291	8e-154	538
BASYS00373	BASYS01009_yfhJ_992930-993199_(Clockwise)_	100	270	0	0	1	270	1	270	4e-142	499
BASYS00374	BASYS01010_yfhK_993317-993862_(Clockwise)_	100	546	0	0	1	546	1	546	0	1009
BASYS00375	BASYS01011_yfhL_993887-994279_(Clockwise)_	100	393	0	0	1	393	1	393	0	726
BASYS00376	BASYS01012_yfhM_994266-995126_(Clockwise)_	100	861	0	0	1	861	1	861	0	1591
BASYS00377	BASYS01013_BASYS01013_995203-995093_(CounterClockwise)_	100	111	0	0	1	111	1	111	3e-54	206
BASYS00378	BASYS01014_csbB_995358-996347_(Clockwise)_	100	990	0	0	1	990	1	990	0	1829
BASYS00379	BASYS01015_BASYS01015_996382-996531_(Clockwise)_	100	150	0	0	1	150	1	150	1e-75	278
BASYS00381	BASYS01020_yfhP_1000017-998998_(CounterClockwise)_	100	1020	0	0	1	1020	1	1020	0	1884
BASYS00382	BASYS01021_yfhQ_999984-1001306_(Clockwise)_	100	1323	0	0	1	1323	1	1323	0	2444
BASYS00383	BASYS01022_yfhS_1001538-1001314_(CounterClockwise)_	100	225	0	0	1	225	1	225	3e-117	416
BASYS00384	BASYS01023_fabL_1001620-1002372_(Clockwise)_	100	753	0	0	1	753	1	753	0	1391
BASYS00385	BASYS01024_sspE_1002420-1002695_(Clockwise)_	100	276	0	0	1	276	1	276	2e-145	510
BASYS00386	BASYS01025_ygaB_1002766-1003128_(Clockwise)_	100	363	0	0	1	363	1	363	0	671
BASYS00387	BASYS01026_ygaC_1003272-1003802_(Clockwise)_	100	531	0	0	1	531	1	531	0	981
BASYS00388	BASYS01027_ygaD_1003889-1005631_(Clockwise)_	100	1743	0	0	1	1743	1	1743	0	3219
BASYS00389	BASYS01028_ygaE_1006817-1005708_(CounterClockwise)_	100	1110	0	0	1	1110	1	1110	0	2050
BASYS00390	BASYS01029_hemL1_1007748-1006990_(CounterClockwise)_	100	759	0	0	532	1290	1	759	0	1402
BASYS00391	BASYS01031_ygaF_1008430-1008903_(Clockwise)_	100	474	0	0	1	474	1	474	0	876
BASYS00392	BASYS01032_perR_1009026-1009463_(Clockwise)_	100	438	0	0	1	438	1	438	0	809
BASYS00393	BASYS01033_ygzB_1009857-1009498_(CounterClockwise)_	100	360	0	0	1	360	1	360	0	665
BASYS00394	BASYS01034_ygxA_1010032-1010943_(Clockwise)_	100	912	0	0	1	912	1	912	0	1685
BASYS00395	BASYS01035_BASYS01035_1010924-1011028_(Clockwise)_	100	105	0	0	1	105	1	105	6e-51	195
BASYS00396	BASYS00043_yaaC_39123-38176_(CounterClockwise)_	100	948	0	0	1	948	1	948	0	1751
BASYS00397	BASYS00044_guaB_39178-40710_(Clockwise)_	100	1533	0	0	1	1533	1	1533	0	2832
BASYS00398	BASYS00045_dacA_40863-42194_(Clockwise)_	100	1332	0	0	1	1332	1	1332	0	2460
BASYS00399	BASYS00046_pdxS_42391-43275_(Clockwise)_	100	885	0	0	1	885	1	885	0	1635
BASYS00400	BASYS00047_pdxT_43297-43887_(Clockwise)_	100	591	0	0	1	591	1	591	0	1092
BASYS00401	BASYS00048_serS_44083-45486_(Clockwise)_	100	1404	0	0	1	1404	1	1404	0	2593
BASYS00403	BASYS00048_serS_44083-45486_(Clockwise)_	100	34	0	0	288	321	1404	1371	7e-11	63.9
BASYS00404	BASYS00049_dck_46498-45845_(CounterClockwise)_	100	654	0	0	1	654	1	654	0	1208
BASYS00405	BASYS00050_dgk_47118-46495_(CounterClockwise)_	100	624	0	0	1	624	1	624	0	1153
BASYS00406	BASYS00051_yaaH_48500-47217_(CounterClockwise)_	100	1284	0	0	1	1284	1	1284	0	2372
BASYS00407	BASYS00052_yaaI_49115-48570_(CounterClockwise)_	100	546	0	0	1	546	1	546	0	1009
BASYS00408	BASYS00053_tadA_49180-49686_(Clockwise)_	100	507	0	0	1	507	1	507	0	937
BASYS00409	BASYS00054_dnaX_50164-51855_(Clockwise)_	100	1692	0	0	1	1692	1	1692	0	3125
BASYS00410	BASYS00055_ybaB_51870-52202_(Clockwise)_	100	333	0	0	1	333	1	333	4e-177	616
BASYS00411	BASYS00056_recR_52217-52813_(Clockwise)_	100	597	0	0	1	597	1	597	0	1103
BASYS00412	BASYS00057_yaaL_52831-53055_(Clockwise)_	100	225	0	0	1	225	1	225	3e-117	416
BASYS00413	BASYS00058_bofA_53110-53385_(Clockwise)_	100	276	0	0	1	276	1	276	2e-145	510
BASYS00414	BASYS00059_csfB_53709-53912_(Clockwise)_	100	204	0	0	1	204	1	204	1e-105	377
BASYS00415	BASYS00060_xpaC_54032-54646_(Clockwise)_	100	615	0	0	1	615	1	615	0	1136
BASYS00416	BASYS00061_yaaN_54665-55825_(Clockwise)_	100	1161	0	0	1	1161	1	1161	0	2145
BASYS00417	BASYS00062_yaaO_55907-57349_(Clockwise)_	100	1443	0	0	1	1443	1	1443	0	2665
BASYS00418	BASYS00063_tmk_57346-57984_(Clockwise)_	100	639	0	0	1	639	1	639	0	1181
BASYS00419	BASYS00064_yaaQ_58058-58387_(Clockwise)_	100	330	0	0	1	330	1	330	2e-175	610
BASYS00420	BASYS00065_yaaR_58400-58840_(Clockwise)_	100	441	0	0	1	441	1	441	0	815
BASYS00421	BASYS00066_holB_58852-59841_(Clockwise)_	100	990	0	0	1	990	1	990	0	1829
BASYS00422	BASYS00067_yaaT_59844-60671_(Clockwise)_	100	828	0	0	1	828	1	828	0	1530
BASYS00423	BASYS00068_BASYS00068_60686-61045_(Clockwise)_	100	360	0	0	1	360	1	360	0	665
BASYS00424	BASYS00069_yabB_61104-61847_(Clockwise)_	100	744	0	0	1	744	1	744	0	1375
BASYS00425	BASYS00070_yazA_61834-62133_(Clockwise)_	100	300	0	0	1	300	1	300	8e-159	555
BASYS00427	BASYS00072_abrB_63325-63035_(CounterClockwise)_	100	291	0	0	1	291	1	291	8e-154	538
BASYS00428	BASYS00073_BASYS00073_63758-63657_(CounterClockwise)_	100	102	0	0	1	102	1	102	3e-49	189
BASYS00429	BASYS00075_metG_63820-65814_(Clockwise)_	100	1995	0	0	1	1995	1	1995	0	3685
BASYS00430	BASYS00076_yabD_65861-66631_(Clockwise)_	100	768	0	0	1	768	1	768	0	1419
BASYS00431	BASYS00077_yabE_66818-68131_(Clockwise)_	100	1314	0	0	1	1314	1	1314	0	2427
BASYS00432	BASYS00078_yabF_68264-68836_(Clockwise)_	100	573	0	0	1	573	1	573	0	1059
BASYS00433	BASYS00079_rsmA_68796-69707_(Clockwise)_	100	912	0	0	1	912	1	912	0	1685
BASYS00434	BASYS00080_BASYS00080_69771-69679_(CounterClockwise)_	100	93	0	0	1	93	1	93	3e-44	172
BASYS00435	BASYS00081_yabG_69850-70740_(Clockwise)_	100	891	0	0	1	891	1	891	0	1646
BASYS00436	BASYS00082_veg_70918-71211_(Clockwise)_	100	294	0	0	1	294	1	294	2e-155	544
BASYS00437	BASYS00083_sspF_71218-71556_(Clockwise)_	100	339	0	0	1	339	1	339	2e-180	627
BASYS00438	BASYS00084_ispE_71695-72573_(Clockwise)_	100	879	0	0	1	879	1	879	0	1624
BASYS00439	BASYS00085_purR_72593-73486_(Clockwise)_	100	894	0	0	1	894	1	894	0	1652
BASYS00440	BASYS00086_yabJ_73483-73860_(Clockwise)_	100	378	0	0	1	378	1	378	0	699
BASYS00441	BASYS00087_spoVG_74055-74348_(Clockwise)_	100	294	0	0	1	294	1	294	2e-155	544
BASYS00442	BASYS00088_glmU_74541-75911_(Clockwise)_	100	1371	0	0	1	1371	1	1371	0	2532
BASYS00443	BASYS00089_prs_75934-76887_(Clockwise)_	100	954	0	0	1	954	1	954	0	1762
BASYS00444	BASYS00090_ctc_76960-77586_(Clockwise)_	100	627	0	0	1	627	1	627	0	1158
BASYS00445	BASYS00091_spoVC_77672-78259_(Clockwise)_	100	588	0	0	1	588	1	588	0	1086
BASYS00446	BASYS00092_yabK_78319-78549_(Clockwise)_	100	231	0	0	1	231	1	231	1e-120	427
BASYS00447	BASYS00093_mfd_78619-82152_(Clockwise)_	100	3534	0	0	1	3534	1	3534	0	6527
BASYS00448	BASYS00094_spoVT_82252-82824_(Clockwise)_	100	573	0	0	1	573	1	573	0	1059
BASYS00449	BASYS00095_yabM_82976-84604_(Clockwise)_	100	1629	0	0	1	1629	1	1629	0	3009
BASYS00450	BASYS00096_yabN_84594-86063_(Clockwise)_	100	1470	0	0	1	1470	1	1470	0	2715
BASYS00451	BASYS00097_yabO_86066-86326_(Clockwise)_	100	261	0	0	1	261	1	261	3e-137	483
BASYS00452	BASYS00098_yabP_86405-86707_(Clockwise)_	100	303	0	0	1	303	1	303	2e-160	560
BASYS00453	BASYS00099_yabQ_86704-87339_(Clockwise)_	100	636	0	0	1	636	1	636	0	1175
BASYS00454	BASYS00100_divIC_87336-87734_(Clockwise)_	100	399	0	0	1	399	1	399	0	737
BASYS00455	BASYS00103_spoIIE_88688-91210_(Clockwise)_	100	2443	0	0	954	3396	81	2523	0	4512
BASYS00456	BASYS00104_yabS_91289-92032_(Clockwise)_	100	744	0	0	1	744	1	744	0	1375
BASYS00457	BASYS00105_yabT_91962-93014_(Clockwise)_	100	1053	0	0	1	1053	1	1053	0	1945
BASYS00459	BASYS00108_hprT_94534-95076_(Clockwise)_	100	543	0	0	1	543	1	543	0	1003
BASYS00460	BASYS00109_ftsH_95174-97087_(Clockwise)_	100	1914	0	0	1	1914	1	1914	0	3535
BASYS00461	BASYS00110_coaX_97282-98058_(Clockwise)_	100	777	0	0	1	777	1	777	0	1435
BASYS00462	BASYS00111_hslO_98070-98945_(Clockwise)_	100	876	0	0	1	876	1	876	0	1618
BASYS00463	BASYS00112_yacD_98992-99885_(Clockwise)_	100	894	0	0	1	894	1	894	0	1652
BASYS00464	BASYS00113_cysK_99952-100887_(Clockwise)_	100	936	0	0	1	936	1	936	0	1729
BASYS00465	BASYS00114_pabB_100943-102466_(Clockwise)_	100	1524	0	0	1	1524	1	1524	0	2815
BASYS00466	BASYS00115_pabA_102468-103064_(Clockwise)_	100	597	0	0	1	597	1	597	0	1103
BASYS00467	BASYS00116_pabC_103061-103945_(Clockwise)_	100	885	0	0	1	885	1	885	0	1635
BASYS00468	BASYS00117_sul_103927-104784_(Clockwise)_	100	858	0	0	1	858	1	858	0	1585
BASYS00469	BASYS00118_folB_104777-105139_(Clockwise)_	100	363	0	0	1	363	1	363	0	671
BASYS00470	BASYS00119_folK_105136-105639_(Clockwise)_	100	504	0	0	1	504	1	504	0	931
BASYS00471	BASYS00120_dus1_105806-106825_(Clockwise)_	100	1020	0	0	1	1020	1	1020	0	1884
BASYS00472	BASYS00121_lysS_106908-108416_(Clockwise)_	100	1509	0	0	1	1509	1	1509	0	2787
BASYS00473	BASYS04879_ppsD_4238525-4238226_(CounterClockwise)_	100	93	0	0	148	240	208	300	8e-44	172
BASYS00476	BASYS00122_ctsR_108872-109336_(Clockwise)_	100	465	0	0	1	465	1	465	0	859
BASYS00477	BASYS00123_yacH_109341-109907_(Clockwise)_	100	567	0	0	1	567	1	567	0	1048
BASYS00478	BASYS00124_BASYS00124_109907-110998_(Clockwise)_	100	1092	0	0	1	1092	1	1092	0	2017
BASYS00481	BASYS00127_disA_114899-115981_(Clockwise)_	100	1083	0	0	1	1083	1	1083	0	2001
BASYS00482	BASYS00128_yacL_116097-117197_(Clockwise)_	100	1101	0	0	1	1101	1	1101	0	2034
BASYS00483	BASYS00130_ispD_117212-117910_(Clockwise)_	100	105	0	0	1	105	213	109	6e-51	195
BASYS00484	BASYS00130_ispD_117212-117910_(Clockwise)_	100	699	0	0	1	699	1	699	0	1291
BASYS00485	BASYS00131_ispF_117891-118379_(Clockwise)_	100	489	0	0	1	489	1	489	0	904
BASYS00486	BASYS00132_gltX_118464-119921_(Clockwise)_	100	1458	0	0	1	1458	1	1458	0	2693
BASYS00487	BASYS00133_cysE_120223-120876_(Clockwise)_	100	654	0	0	1	654	1	654	0	1208
BASYS00488	BASYS00134_cysS_120873-122273_(Clockwise)_	100	1401	0	0	1	1401	1	1401	0	2588
BASYS00489	BASYS00136_mrnC_122277-122708_(Clockwise)_	100	93	0	0	1	93	208	116	3e-44	172
BASYS00490	BASYS00136_mrnC_122277-122708_(Clockwise)_	100	432	0	0	1	432	1	432	0	798
BASYS00492	BASYS00138_yacP_123448-123960_(Clockwise)_	100	513	0	0	1	513	1	513	0	948
BASYS00493	BASYS00139_sigH_124023-124679_(Clockwise)_	100	657	0	0	1	657	1	657	0	1214
BASYS00494	BASYS00140_secE_124940-125134_(Clockwise)_	100	195	0	0	1	195	1	195	1e-100	361
BASYS00495	BASYS00141_nusG_125277-125846_(Clockwise)_	100	570	0	0	1	570	1	570	0	1053
BASYS00496	BASYS00142_rplK1_125963-126439_(Clockwise)_	100	477	0	0	1	477	1	477	0	881
BASYS00497	BASYS00143_rplA_126534-127232_(Clockwise)_	100	699	0	0	1	699	1	699	0	1291
BASYS00498	BASYS00144_rplJ_127484-127984_(Clockwise)_	100	501	0	0	1	501	1	501	0	926
BASYS00499	BASYS00145_rplL_128015-128401_(Clockwise)_	100	387	0	0	1	387	1	387	0	715
BASYS00500	BASYS00147_ybxB_128750-129097_(Clockwise)_	100	348	0	0	259	606	1	348	0	643
BASYS00501	BASYS00148_rpoB_129334-132924_(Clockwise)_	100	3591	0	0	1	3591	1	3591	0	6632
BASYS00503	BASYS00149_rpoC_132944-136585_(Clockwise)_	100	627	0	0	1	627	3016	3642	0	1158
BASYS00504	BASYS00150_rplGB_136749-137012_(Clockwise)_	100	264	0	0	1	264	1	264	8e-139	488
BASYS00505	BASYS00152_rpsG_137584-138054_(Clockwise)_	100	471	0	0	1	471	1	471	0	870
BASYS00506	BASYS00153_fusA_138108-140186_(Clockwise)_	100	2079	0	0	1	2079	1	2079	0	3840
BASYS00507	BASYS00154_tuf_140306-141496_(Clockwise)_	100	1191	0	0	1	1191	1	1191	0	2200
BASYS00508	BASYS00155_ybaC_141595-142551_(Clockwise)_	100	957	0	0	1	957	1	957	0	1768
BASYS00509	BASYS00156_rpsJ_142788-143096_(Clockwise)_	100	309	0	0	1	309	1	309	9e-164	571
BASYS00510	BASYS00157_rplC_143136-143765_(Clockwise)_	100	630	0	0	1	630	1	630	0	1164
BASYS00511	BASYS00158_rplD_143787-144416_(Clockwise)_	100	630	0	0	1	630	1	630	0	1164
BASYS00512	BASYS00159_rplW_144416-144703_(Clockwise)_	100	288	0	0	1	288	1	288	4e-152	532
BASYS00513	BASYS00160_rplB_144735-145568_(Clockwise)_	100	834	0	0	1	834	1	834	0	1541
BASYS00514	BASYS00161_rpsC_146266-146922_(Clockwise)_	100	657	0	0	1	657	1	657	0	1214
BASYS00515	BASYS00162_rpmC_147324-147548_(Clockwise)_	100	225	0	0	1	225	1	225	3e-117	416
BASYS00516	BASYS00163_rpsQ_147565-147834_(Clockwise)_	100	270	0	0	1	270	1	270	4e-142	499
BASYS00517	BASYS00164_rplN_147875-148243_(Clockwise)_	100	369	0	0	1	369	1	369	0	682
BASYS00518	BASYS00165_rplX_148280-148591_(Clockwise)_	100	312	0	0	1	312	1	312	2e-165	577
BASYS00519	BASYS00166_rplE_148618-149157_(Clockwise)_	100	540	0	0	1	540	1	540	0	998
BASYS00520	BASYS00167_rpsZ1_149180-149365_(Clockwise)_	100	186	0	0	1	186	1	186	1e-95	344
BASYS00521	BASYS00168_rpsH_149397-149795_(Clockwise)_	100	399	0	0	1	399	1	399	0	737
BASYS00522	BASYS00169_rplF_149810-150364_(Clockwise)_	100	555	0	0	1	555	1	555	0	1026
BASYS00523	BASYS00170_rplR_150397-150759_(Clockwise)_	100	363	0	0	1	363	1	363	0	671
BASYS00524	BASYS00171_rpsE_150778-151284_(Clockwise)_	100	507	0	0	1	507	1	507	0	937
BASYS00525	BASYS00173_rplO_151508-151948_(Clockwise)_	100	168	0	0	1	168	62	229	1e-85	311
BASYS00526	BASYS00173_rplO_151508-151948_(Clockwise)_	100	441	0	0	1	441	1	441	0	815
BASYS00527	BASYS00174_secY_151950-153245_(Clockwise)_	100	1296	0	0	1	1296	1	1296	0	2394
BASYS00528	BASYS00175_adk_153300-153953_(Clockwise)_	100	654	0	0	1	654	1	654	0	1208
BASYS00529	BASYS00176_map_153950-154696_(Clockwise)_	100	747	0	0	1	747	1	747	0	1380
BASYS00530	BASYS00177_ybzG_154735-154959_(Clockwise)_	100	225	0	0	1	225	1	225	3e-117	416
BASYS00531	BASYS00179_rpmJ_155260-155373_(Clockwise)_	100	114	0	0	1	114	1	114	7e-56	211
BASYS00532	BASYS00180_rpsM_155396-155761_(Clockwise)_	100	366	0	0	1	366	1	366	0	676
BASYS00533	BASYS00181_rpoA_156354-157298_(Clockwise)_	100	945	0	0	1	945	1	945	0	1746
BASYS00534	BASYS00182_rplQ_157376-157738_(Clockwise)_	100	363	0	0	1	363	1	363	0	671
BASYS00535	BASYS00183_ecfA_157866-158711_(Clockwise)_	100	846	0	0	1	846	1	846	0	1563
BASYS00536	BASYS00184_ecfAB_158687-159556_(Clockwise)_	100	870	0	0	1	870	1	870	0	1607
BASYS00537	BASYS00185_ecfT_159553-160350_(Clockwise)_	100	798	0	0	1	798	1	798	0	1474
BASYS00538	BASYS00186_truA_160360-161103_(Clockwise)_	100	744	0	0	1	744	1	744	0	1375
BASYS00539	BASYS00187_rplM_161265-161702_(Clockwise)_	100	438	0	0	1	438	1	438	0	809
BASYS00540	BASYS00188_rpsI_161723-162115_(Clockwise)_	100	393	0	0	1	393	1	393	0	726
BASYS00541	BASYS00190_ybaJ_162470-163345_(Clockwise)_	100	876	0	0	1	876	1	876	0	1618
BASYS00542	BASYS00192_ybaK_163552-163974_(Clockwise)_	100	423	0	0	22	444	1	423	0	782
BASYS00543	BASYS00193_cwlD_164034-164747_(Clockwise)_	100	714	0	0	1	714	1	714	0	1319
BASYS00544	BASYS00194_salA_164843-165901_(Clockwise)_	100	1059	0	0	1	1059	1	1059	0	1956
BASYS00545	BASYS00195_gerD_166494-165937_(CounterClockwise)_	100	558	0	0	1	558	1	558	0	1031
BASYS00546	BASYS00196_kbaA_166481-167200_(Clockwise)_	100	720	0	0	1	720	1	720	0	1330
BASYS00547	BASYS00197_pdaB_167965-167201_(CounterClockwise)_	100	765	0	0	1	765	1	765	0	1413
BASYS00548	BASYS00201_BASYS00201_179242-179066_(CounterClockwise)_	100	177	0	0	1	177	1	177	1e-90	327
BASYS00549	BASYS00202_BASYS00202_179303-179076_(CounterClockwise)_	100	228	0	0	1	228	1	228	7e-119	422
BASYS00550	BASYS00203_BASYS00203_179349-179447_(Clockwise)_	100	99	0	0	1	99	1	99	1e-47	183
BASYS00552	BASYS00205_BASYS00205_181138-181290_(Clockwise)_	100	153	0	0	1	153	1	153	2e-77	283
BASYS00553	BASYS00206_ybaS_181265-182188_(Clockwise)_	100	924	0	0	1	924	1	924	0	1707
BASYS00554	BASYS00207_ybbA_182950-182198_(CounterClockwise)_	100	753	0	0	1	753	1	753	0	1391
BASYS00555	BASYS00208_feuC_183957-182947_(CounterClockwise)_	100	558	0	0	1	558	454	1011	0	1031
BASYS00556	BASYS00208_feuC_183957-182947_(CounterClockwise)_	100	402	0	0	1	402	1	402	0	743
BASYS00559	BASYS00211_feuA_185731-184973_(CounterClockwise)_	100	759	0	0	1	759	1	759	0	1402
BASYS00560	BASYS00212_BASYS00212_185826-185975_(Clockwise)_	100	138	0	0	1	138	13	150	4e-69	255
BASYS00561	BASYS00213_ybbB_187606-186017_(CounterClockwise)_	100	360	0	0	1	360	1231	1590	0	665
BASYS00563	BASYS00214_ybbC_189041-187797_(CounterClockwise)_	100	111	0	0	1	111	1135	1245	3e-54	206
BASYS00566	BASYS00216_ybbE_192336-191011_(CounterClockwise)_	100	1326	0	0	1	1326	1	1326	0	2449
BASYS00567	BASYS00217_ybbF_193760-192393_(CounterClockwise)_	100	1368	0	0	1	1368	1	1368	0	2527
BASYS00570	BASYS00220_murQ_195619-194654_(CounterClockwise)_	100	966	0	0	1	966	1	966	0	1784
BASYS00571	BASYS00221_ybbJ_196160-195678_(CounterClockwise)_	100	483	0	0	1	483	1	483	0	893
BASYS00572	BASYS00222_ybbK_196628-196173_(CounterClockwise)_	100	456	0	0	1	456	1	456	0	843
BASYS00573	BASYS00223_sigW_197455-198018_(Clockwise)_	100	564	0	0	1	564	1	564	0	1042
BASYS00574	BASYS00224_rsiW_198032-198658_(Clockwise)_	100	627	0	0	1	627	1	627	0	1158
BASYS00575	BASYS00225_ybbP_198792-199640_(Clockwise)_	100	849	0	0	1	849	1	849	0	1568
BASYS00576	BASYS00226_ybbR_199564-201087_(Clockwise)_	100	1524	0	0	1	1524	1	1524	0	2815
BASYS00577	BASYS00227_glmM_201106-202452_(Clockwise)_	100	1347	0	0	1	1347	1	1347	0	2488
BASYS00578	BASYS00228_glmS_202841-204331_(Clockwise)_	100	1484	0	0	1	1484	1	1484	0	2741
BASYS00579	BASYS00231_alkA_206028-205117_(CounterClockwise)_	100	55	0	0	1	55	858	912	4e-23	102
BASYS00580	BASYS00231_alkA_206028-205117_(CounterClockwise)_	100	912	0	0	1	912	1	912	0	1685
BASYS00581	BASYS00232_adaA_206301-206936_(Clockwise)_	100	636	0	0	1	636	1	636	0	1175
BASYS00582	BASYS00233_adaB_206923-207462_(Clockwise)_	100	540	0	0	1	540	1	540	0	998
BASYS00583	BASYS00234_BASYS00234_207575-207739_(Clockwise)_	100	165	0	0	1	165	1	165	5e-84	305
BASYS00585	BASYS00236_ybcC_209511-212126_(Clockwise)_	100	2616	0	0	1	2616	1	2616	0	4831
BASYS00586	BASYS00237_ybcF_212071-212733_(Clockwise)_	100	663	0	0	1	663	1	663	0	1225
BASYS00587	BASYS00238_ybcH_212794-213084_(Clockwise)_	100	291	0	0	1	291	1	291	8e-154	538
BASYS00588	BASYS00239_ybcI_213142-213504_(Clockwise)_	100	363	0	0	1	363	1	363	0	671
BASYS00589	BASYS00240_BASYS00240_213637-213807_(Clockwise)_	100	171	0	0	1	171	1	171	2e-87	316
BASYS00590	BASYS00241_ybzH_213980-214282_(Clockwise)_	100	303	0	0	1	303	1	303	2e-160	560
BASYS00591	BASYS00242_BASYS00242_214254-214394_(Clockwise)_	100	141	0	0	1	141	1	141	9e-71	261
BASYS00593	BASYS00245_BASYS00245_216423-218198_(Clockwise)_	100	1776	0	0	1	1776	1	1776	0	3280
BASYS00594	BASYS00246_rep_218179-219705_(Clockwise)_	100	1527	0	0	1	1527	1	1527	0	2820
BASYS00595	BASYS00247_BASYS00247_219895-220005_(Clockwise)_	100	111	0	0	1	111	1	111	3e-54	206
BASYS00596	BASYS00248_skfG_220029-220289_(Clockwise)_	100	261	0	0	1	261	1	261	3e-137	483
BASYS00597	BASYS00249_BASYS00249_220428-220270_(CounterClockwise)_	100	159	0	0	1	159	1	159	1e-80	294
BASYS00598	BASYS00250_BASYS00250_220580-220702_(Clockwise)_	100	123	0	0	1	123	1	123	8e-61	228
BASYS00599	BASYS00251_ybdG_220758-221573_(Clockwise)_	100	816	0	0	1	816	1	816	0	1507
BASYS00600	BASYS00252_ybdJ_221575-222246_(Clockwise)_	100	672	0	0	1	672	1	672	0	1242
BASYS00601	BASYS00253_ybdK_222243-223229_(Clockwise)_	100	987	0	0	1	987	1	987	0	1823
BASYS00602	BASYS00254_ybzI_223288-223551_(Clockwise)_	100	264	0	0	1	264	1	264	8e-139	488
BASYS00603	BASYS00255_ybdM_224306-223536_(CounterClockwise)_	100	138	0	0	1	138	516	379	4e-69	255
BASYS00604	BASYS00255_ybdM_224306-223536_(CounterClockwise)_	100	771	0	0	1	771	1	771	0	1424
BASYS00605	BASYS00256_ybdN_225249-224392_(CounterClockwise)_	100	858	0	0	1	858	1	858	0	1585
BASYS00606	BASYS00257_ybdO_225312-226565_(Clockwise)_	100	1254	0	0	1	1254	1	1254	0	2316
BASYS00607	BASYS00258_ybxG_226802-228271_(Clockwise)_	100	1470	0	0	1	1470	1	1470	0	2715
BASYS00608	BASYS00259_csgA_228383-228631_(Clockwise)_	100	249	0	0	1	249	1	249	2e-130	460
BASYS00609	BASYS00260_ybxH_228648-228839_(Clockwise)_	100	192	0	0	1	192	1	192	6e-99	355
BASYS00610	BASYS00261_ybxI_229669-228866_(CounterClockwise)_	100	804	0	0	1	804	1	804	0	1485
BASYS00611	BASYS00262_cypC_229842-231095_(Clockwise)_	100	1254	0	0	1	1254	1	1254	0	2316
BASYS00612	BASYS00263_ybyB_231396-231136_(CounterClockwise)_	100	261	0	0	1	261	1	261	3e-137	483
BASYS00613	BASYS00264_BASYS00264_231503-231411_(CounterClockwise)_	100	93	0	0	1	93	1	93	3e-44	172
BASYS00614	BASYS00265_ybeC_231634-233283_(Clockwise)_	100	1650	0	0	1	1650	1	1650	0	3048
BASYS00615	BASYS00266_glpQ_234211-233330_(CounterClockwise)_	100	882	0	0	1	882	1	882	0	1629
BASYS00616	BASYS00267_glpT_235649-234384_(CounterClockwise)_	100	1208	0	0	1	1208	1	1208	0	2231
BASYS00617	BASYS00268_ybeF_235940-236188_(Clockwise)_	100	249	0	0	1	249	1	249	2e-130	460
BASYS00619	BASYS04877_ybfB_4236487-4235357_(CounterClockwise)_	100	1131	0	0	166	1296	1	1131	0	2089
BASYS00620	BASYS04876_ybfH_4234178-4235098_(Clockwise)_	100	921	0	0	1	921	1	921	0	1701
BASYS00621	BASYS04875_ybfI_4233309-4234181_(Clockwise)_	100	873	0	0	1	873	1	873	0	1613
BASYS00623	BASYS04873_mpr_4231851-4230883_(CounterClockwise)_	100	969	0	0	1	969	1	969	0	1790
BASYS00625	BASYS04871_ybfK_4230351-4229599_(CounterClockwise)_	100	615	0	0	1	615	1	615	0	1136
BASYS00626	BASYS00272_pssA_245874-246407_(Clockwise)_	100	534	0	0	1	534	1	534	0	987
BASYS00627	BASYS00273_ybfM_246398-246886_(Clockwise)_	100	489	0	0	1	489	1	489	0	904
BASYS00628	BASYS00274_psd_246879-247670_(Clockwise)_	100	792	0	0	1	792	1	792	0	1463
BASYS00629	BASYS00275_ybfN_247716-248003_(Clockwise)_	100	288	0	0	1	288	1	288	4e-152	532
BASYS00630	BASYS00276_BASYS00276_248107-248274_(Clockwise)_	100	168	0	0	1	168	1	168	1e-85	311
BASYS00631	BASYS00277_ybfO_248280-249437_(Clockwise)_	100	177	0	0	1	177	1055	879	1e-90	327
BASYS00632	BASYS00277_ybfO_248280-249437_(Clockwise)_	100	1158	0	0	1	1158	1	1158	0	2139
BASYS00633	BASYS00278_ybfQ_249686-250654_(Clockwise)_	100	969	0	0	1	969	1	969	0	1790
BASYS00634	BASYS00279_gltP_251935-250691_(CounterClockwise)_	100	1245	0	0	1	1245	1	1245	0	2300
BASYS00636	BASYS00280_gamP_253975-252080_(CounterClockwise)_	100	1896	0	0	1	1896	1	1896	0	3502
BASYS00637	BASYS00281_gamA_254772-253996_(CounterClockwise)_	100	777	0	0	1	777	1	777	0	1435
BASYS00638	BASYS00282_ybgA_254895-255671_(Clockwise)_	100	777	0	0	1	777	1	777	0	1435
BASYS00639	BASYS00283_ybgB_255705-255980_(Clockwise)_	100	276	0	0	1	276	1	276	2e-145	510
BASYS00640	BASYS00284_BASYS00284_256164-256066_(CounterClockwise)_	100	99	0	0	1	99	1	99	1e-47	183
BASYS00641	BASYS00285_ilvE_256169-257260_(Clockwise)_	100	1092	0	0	1	1092	1	1092	0	2017
BASYS00642	BASYS00288_ybgF_258709-257297_(CounterClockwise)_	100	111	0	0	1	111	1088	978	3e-54	206
BASYS00643	BASYS00288_ybgF_258709-257297_(CounterClockwise)_	100	1413	0	0	1	1413	1	1413	0	2610
BASYS00644	BASYS00289_ybgG_259777-258830_(CounterClockwise)_	100	948	0	0	1	948	1	948	0	1751
BASYS00646	BASYS00293_glsA1_262432-261368_(CounterClockwise)_	100	1065	0	0	1	1065	1	1065	0	1967
BASYS00647	BASYS00294_glnK_262500-263885_(Clockwise)_	100	1386	0	0	1	1386	1	1386	0	2560
BASYS00648	BASYS00295_glnL_263896-264840_(Clockwise)_	100	945	0	0	1	945	1	945	0	1746
BASYS00649	BASYS00296_BASYS00296_264947-265051_(Clockwise)_	100	105	0	0	1	105	1	105	6e-51	195
BASYS00652	BASYS00300_gudP_267575-268942_(Clockwise)_	100	1368	0	0	1	1368	1	1368	0	2527
BASYS00653	BASYS00301_BASYS00301_268948-269043_(Clockwise)_	100	96	0	0	1	96	1	96	6e-46	178
BASYS00654	BASYS00302_gudD_269045-270346_(Clockwise)_	100	1302	0	0	1	1302	1	1302	0	2405
BASYS00655	BASYS00303_ycbG_270362-271117_(Clockwise)_	100	756	0	0	1	756	1	756	0	1397
BASYS00657	BASYS00304_garD_271191-272741_(Clockwise)_	100	43	0	0	84	126	1551	1509	2e-16	80.5
BASYS00658	BASYS00305_ycbJ_273018-273938_(Clockwise)_	100	921	0	0	1	921	1	921	0	1701
BASYS00659	BASYS00306_rtpA_274339-274500_(Clockwise)_	100	162	0	0	1	162	1	162	2e-82	300
BASYS00661	BASYS00308_ycbL_275553-276245_(Clockwise)_	100	693	0	0	1	693	1	693	0	1280
BASYS00662	BASYS00309_ycbM_276247-277182_(Clockwise)_	100	936	0	0	1	936	1	936	0	1729
BASYS00663	BASYS00310_ycbN_277274-278197_(Clockwise)_	100	924	0	0	1	924	1	924	0	1707
BASYS00664	BASYS00311_ycbO_278213-278902_(Clockwise)_	100	690	0	0	1	690	1	690	0	1275
BASYS00665	BASYS00312_BASYS00312_278979-278863_(CounterClockwise)_	100	117	0	0	1	117	1	117	2e-57	217
BASYS00666	BASYS00313_ycbP_279364-278957_(CounterClockwise)_	100	408	0	0	1	408	1	408	0	754
BASYS00667	BASYS00315_cwlJ_279566-280084_(Clockwise)_	100	519	0	0	1	519	1	519	0	959
BASYS00668	BASYS00316_ycbR_280121-280921_(Clockwise)_	100	801	0	0	1	801	1	801	0	1480
BASYS00669	BASYS00317_yczK_281001-281177_(Clockwise)_	100	161	0	0	20	180	1	161	9e-82	298
BASYS00670	BASYS00317_yczK_281001-281177_(Clockwise)_	100	177	0	0	1	177	1	177	1e-90	327
BASYS00671	BASYS00318_phoD_281467-284070_(Clockwise)_	100	1476	0	0	277	1752	1129	2604	0	2726
BASYS00672	BASYS00319_tatAd_284074-284295_(Clockwise)_	100	222	0	0	1	222	1	222	1e-115	411
BASYS00673	BASYS00320_tatCd_284356-285084_(Clockwise)_	100	729	0	0	1	729	1	729	0	1347
BASYS00675	BASYS00322_ycbU_285809-285961_(Clockwise)_	100	153	0	0	1	153	1	153	2e-77	283
BASYS00676	BASYS00323_ycbU_286034-286921_(Clockwise)_	100	888	0	0	1	888	1	888	0	1640
BASYS00678	BASYS00325_lmrA_289008-288442_(CounterClockwise)_	100	567	0	0	1	567	1	567	0	1048
BASYS00679	BASYS00326_BASYS00326_289188-289298_(Clockwise)_	100	111	0	0	1	111	1	111	3e-54	206
BASYS00680	BASYS00327_ansZ_289498-290352_(Clockwise)_	100	855	0	0	1	855	1	855	0	1580
BASYS00681	BASYS00328_estA_290481-291152_(Clockwise)_	100	672	0	0	1	672	1	672	0	1242
BASYS00682	BASYS00329_yczC_291582-291190_(CounterClockwise)_	100	393	0	0	1	393	1	393	0	726
BASYS00683	BASYS00330_yccF_291808-292884_(Clockwise)_	100	1077	0	0	1	1077	1	1077	0	1989
BASYS00684	BASYS00331_yccG_293880-292924_(CounterClockwise)_	100	957	0	0	1	957	1	957	0	1768
BASYS00685	BASYS00332_yccH_294600-293893_(CounterClockwise)_	100	708	0	0	1	708	1	708	0	1308
BASYS00686	BASYS00333_natA_294738-295478_(Clockwise)_	100	741	0	0	1	741	1	741	0	1369
BASYS00687	BASYS00334_natB_295479-296639_(Clockwise)_	100	1161	0	0	1	1161	1	1161	0	2145
BASYS00688	BASYS00335_yccK_296775-297707_(Clockwise)_	100	933	0	0	1	933	1	933	0	1724
BASYS00689	BASYS00336_ycdA_298810-297746_(CounterClockwise)_	100	1065	0	0	1	1065	1	1065	0	1967
BASYS00690	BASYS00337_BASYS00337_298964-298833_(CounterClockwise)_	100	132	0	0	1	132	1	132	8e-66	244
BASYS00691	BASYS00338_ycdB_299138-300559_(Clockwise)_	100	1422	0	0	1	1422	1	1422	0	2627
BASYS00692	BASYS00339_ycdC_300605-302107_(Clockwise)_	100	1503	0	0	1	1503	1	1503	0	2776
BASYS00693	BASYS00340_cwlK_302618-302115_(CounterClockwise)_	100	504	0	0	1	504	1	504	0	931
BASYS00694	BASYS00341_rapJ_302741-303862_(Clockwise)_	100	1122	0	0	1	1122	1	1122	0	2073
BASYS00695	BASYS00342_ycdF_303840-304745_(Clockwise)_	100	906	0	0	1	906	1	906	0	1674
BASYS00696	BASYS00343_ycdG_304770-306455_(Clockwise)_	100	1686	0	0	1	1686	1	1686	0	3114
BASYS00697	BASYS00344_BASYS00344_306548-306673_(Clockwise)_	100	126	0	0	1	126	1	126	2e-62	233
BASYS00698	BASYS00345_adcA_306643-307602_(Clockwise)_	100	960	0	0	1	960	1	960	0	1773
BASYS00699	BASYS00346_adcC_307657-308352_(Clockwise)_	100	696	0	0	1	696	1	696	0	1286
BASYS00701	BASYS00348_yceB_310236-309190_(CounterClockwise)_	100	1047	0	0	1	1047	1	1047	0	1934
BASYS00702	BASYS00349_yceC_310460-311068_(Clockwise)_	100	609	0	0	1	609	1	609	0	1125
BASYS00703	BASYS00350_yceD_311090-311671_(Clockwise)_	100	373	0	0	1	373	1	373	0	689
BASYS00704	BASYS00351_yceE_311631-312284_(Clockwise)_	100	183	0	0	1	183	472	654	5e-94	339
BASYS00708	BASYS00354_yceH_314822-315913_(Clockwise)_	100	1092	0	0	1	1092	1	1092	0	2017
BASYS00709	BASYS00355_naiP_316026-317255_(Clockwise)_	100	1230	0	0	1	1230	1	1230	0	2272
BASYS00710	BASYS00356_yceJ_318518-317346_(CounterClockwise)_	100	1173	0	0	1	1173	1	1173	0	2167
BASYS00711	BASYS00357_yceK_318889-318587_(CounterClockwise)_	100	303	0	0	1	303	1	303	2e-160	560
BASYS00712	BASYS00358_opuAA_319119-320435_(Clockwise)_	100	1317	0	0	1	1317	1	1317	0	2433
BASYS00713	BASYS00359_opuAB_320437-321285_(Clockwise)_	100	849	0	0	1	849	1	849	0	1568
BASYS00714	BASYS00360_opuAC_321285-322166_(Clockwise)_	100	882	0	0	1	882	1	882	0	1629
BASYS00718	BASYS00364_ycgB_325055-325546_(Clockwise)_	100	492	0	0	1	492	1	492	0	909
BASYS00719	BASYS00365_BASYS00365_326303-326422_(Clockwise)_	100	120	0	0	1	120	1	120	3e-59	222
BASYS00720	BASYS00366_BASYS00366_327111-327602_(Clockwise)_	100	492	0	0	1	492	1	492	0	909
BASYS00721	BASYS00367_BASYS00367_328239-327703_(CounterClockwise)_	100	537	0	0	1	537	1	537	0	992
BASYS00722	BASYS00368_amyE_329232-331220_(Clockwise)_	100	1989	0	0	1	1989	1	1989	0	3674
BASYS00723	BASYS00369_ldh_331397-332362_(Clockwise)_	100	966	0	0	1	966	1	966	0	1784
BASYS00727	BASYS00374_ycgF_336215-336880_(Clockwise)_	100	666	0	0	1	666	1	666	0	1230
BASYS00728	BASYS00375_ycgG_336950-337711_(Clockwise)_	100	762	0	0	1	762	1	762	0	1408
BASYS00729	BASYS00376_ycgH_339053-337713_(CounterClockwise)_	100	1341	0	0	1	1341	1	1341	0	2477
BASYS00730	BASYS00377_ycgI_339045-339779_(Clockwise)_	100	735	0	0	1	735	1	735	0	1358
BASYS00731	BASYS00379_nadE_339867-341165_(Clockwise)_	100	562	0	0	1	562	1	562	0	1038
BASYS00732	BASYS00380_tmrB_341622-340414_(CounterClockwise)_	100	573	0	0	1	573	1	573	0	1059
BASYS00733	BASYS00381_aroK_341873-342433_(Clockwise)_	100	561	0	0	1	561	1	561	0	1037
BASYS00734	BASYS00382_ycgJ_343384-342461_(CounterClockwise)_	100	924	0	0	1	924	1	924	0	1707
BASYS00735	BASYS00383_ycgK_343328-344314_(Clockwise)_	100	987	0	0	1	987	1	987	0	1823
BASYS00736	BASYS00384_cah_344386-345342_(Clockwise)_	100	957	0	0	1	957	1	957	0	1768
BASYS00737	BASYS00385_BASYS00385_345311-345445_(Clockwise)_	100	135	0	0	1	135	1	135	2e-67	250
BASYS00738	BASYS00386_ycgL_345426-346208_(Clockwise)_	100	783	0	0	1	783	1	783	0	1447
BASYS00739	BASYS00387_putA_346383-347309_(Clockwise)_	100	927	0	0	1	927	1	927	0	1712
BASYS00741	BASYS00389_ycgO_348988-350418_(Clockwise)_	100	1431	0	0	1	1431	1	1431	0	2643
BASYS00742	BASYS00390_BASYS00390_350498-350394_(CounterClockwise)_	100	105	0	0	1	105	1	105	6e-51	195
BASYS00743	BASYS00391_ycgP_350571-351806_(Clockwise)_	100	1236	0	0	1	1236	1	1236	0	2283
BASYS00744	BASYS00392_BASYS00392_351842-351744_(CounterClockwise)_	100	99	0	0	1	99	1	99	1e-47	183
BASYS00745	BASYS00393_ycgQ_352700-351843_(CounterClockwise)_	100	858	0	0	1	858	1	858	0	1585
BASYS00746	BASYS00394_ycgR_353607-352705_(CounterClockwise)_	100	903	0	0	1	903	1	903	0	1668
BASYS00747	BASYS00395_ycgS_354552-353689_(CounterClockwise)_	100	864	0	0	1	864	1	864	0	1596
BASYS00748	BASYS00396_ycgT_354704-355714_(Clockwise)_	100	1011	0	0	1	1011	1	1011	0	1868
BASYS00749	BASYS00397_nasF_357197-355746_(CounterClockwise)_	100	1452	0	0	1	1452	1	1452	0	2682
BASYS00750	BASYS00398_nasE_357584-357258_(CounterClockwise)_	100	327	0	0	1	327	1	327	9e-174	604
BASYS00751	BASYS00399_nasD_360027-357610_(CounterClockwise)_	100	1525	0	0	894	2418	894	2418	0	2817
BASYS00752	BASYS00400_nasC_362280-360148_(CounterClockwise)_	100	2133	0	0	1	2133	1	2133	0	3940
BASYS00755	BASYS00403_nasA_364780-365985_(Clockwise)_	100	1206	0	0	1	1206	1	1206	0	2228
BASYS00756	BASYS00404_folE2_366102-367016_(Clockwise)_	100	915	0	0	1	915	1	915	0	1690
BASYS00757	BASYS00405_yciB_367013-367597_(Clockwise)_	100	585	0	0	1	585	1	585	0	1081
BASYS00758	BASYS00406_yczL_367693-367797_(Clockwise)_	100	105	0	0	1	105	1	105	6e-51	195
BASYS00759	BASYS00407_yciC_367906-369099_(Clockwise)_	100	1194	0	0	1	1194	1	1194	0	2206
BASYS00760	BASYS00408_yckA_369828-369148_(CounterClockwise)_	100	681	0	0	1	681	1	681	0	1258
BASYS00761	BASYS00409_yckB_370638-369838_(CounterClockwise)_	100	585	0	0	1	585	217	801	0	1081
BASYS00762	BASYS00410_BASYS00410_370619-370732_(Clockwise)_	100	114	0	0	19	132	1	114	8e-56	211
BASYS00763	BASYS00411_yckC_371079-371534_(Clockwise)_	100	456	0	0	1	456	1	456	0	843
BASYS00764	BASYS00412_yckD_371556-371948_(Clockwise)_	100	393	0	0	1	393	1	393	0	726
BASYS00765	BASYS00413_bglC_372089-373534_(Clockwise)_	100	1446	0	0	1	1446	1	1446	0	2671
BASYS00766	BASYS00414_nin_373969-373571_(CounterClockwise)_	100	399	0	0	1	399	1	399	0	737
BASYS00767	BASYS00415_nucA_374445-373996_(CounterClockwise)_	100	450	0	0	1	450	1	450	0	832
BASYS00769	BASYS00417_hxlB_377002-376445_(CounterClockwise)_	100	558	0	0	1	558	1	558	0	1031
BASYS00770	BASYS00418_hxlA_377640-377008_(CounterClockwise)_	100	633	0	0	1	633	1	633	0	1170
BASYS00771	BASYS00419_hxlR_377872-378234_(Clockwise)_	100	363	0	0	1	363	1	363	0	671
BASYS00772	BASYS00420_BASYS00420_378409-378215_(CounterClockwise)_	100	195	0	0	1	195	1	195	1e-100	361
BASYS00773	BASYS00422_BASYS00422_378558-378388_(CounterClockwise)_	100	117	0	0	1	117	168	52	2e-57	217
BASYS00774	BASYS00423_srfAA_378810-390563_(Clockwise)_	100	7139	0	0	1	7139	1	7139	0	13180
BASYS00775	BASYS00426_srfAB_394179-402569_(Clockwise)_	100	5104	0	0	2362	7465	1	5104	0	9426
BASYS00776	BASYS00428_srfAD_406462-407190_(Clockwise)_	100	729	0	0	1	729	1	729	0	1347
BASYS00777	BASYS00429_BASYS00429_407273-407181_(CounterClockwise)_	100	93	0	0	1	93	1	93	3e-44	172
BASYS00778	BASYS00430_ycxA_407292-408488_(Clockwise)_	100	579	0	0	607	1185	607	1185	0	1070
BASYS00779	BASYS00431_ycxB_409098-408541_(CounterClockwise)_	100	558	0	0	1	558	1	558	0	1031
BASYS00780	BASYS00432_ycxC_410090-409152_(CounterClockwise)_	100	939	0	0	1	939	1	939	0	1735
BASYS00782	BASYS00435_sfp_412236-411562_(CounterClockwise)_	100	675	0	0	1	675	1	675	0	1247
BASYS00783	BASYS00436_yczE_412988-412341_(CounterClockwise)_	100	648	0	0	1	648	1	648	0	1197
BASYS00784	BASYS00437_tcyC_414057-413260_(CounterClockwise)_	100	798	0	0	1	798	1	798	0	1474
BASYS00785	BASYS00438_tcyB_414721-414017_(CounterClockwise)_	100	135	0	0	1	135	233	99	2e-67	250
BASYS00786	BASYS00438_tcyB_414721-414017_(CounterClockwise)_	100	705	0	0	1	705	1	705	0	1303
BASYS00787	BASYS00439_tcyA_415526-414708_(CounterClockwise)_	100	819	0	0	1	819	1	819	0	1513
BASYS00788	BASYS00440_bsdA_416502-415630_(CounterClockwise)_	100	873	0	0	22	894	1	873	0	1613
BASYS00789	BASYS00441_bsdB_416583-417206_(Clockwise)_	100	624	0	0	1	624	1	624	0	1153
BASYS00790	BASYS00442_bsdC_417203-418630_(Clockwise)_	100	1428	0	0	1	1428	1	1428	0	2638
BASYS00791	BASYS00443_bsdD_418638-418874_(Clockwise)_	100	237	0	0	1	237	1	237	7e-124	438
BASYS00792	BASYS00444_yclD_418871-419335_(Clockwise)_	100	465	0	0	1	465	1	465	0	859
BASYS00793	BASYS00445_yclE_419402-420247_(Clockwise)_	100	846	0	0	1	846	1	846	0	1563
BASYS00794	BASYS00446_yclF_421775-420288_(CounterClockwise)_	100	1488	0	0	1	1488	1	1488	0	2748
BASYS00795	BASYS00447_yclG_422046-423800_(Clockwise)_	100	1755	0	0	1	1755	1	1755	0	3241
BASYS00796	BASYS00448_yczF_424037-423816_(CounterClockwise)_	100	222	0	0	1	222	1	222	1e-115	411
BASYS00797	BASYS00449_gerKA_424157-425365_(Clockwise)_	100	1168	0	0	1	1168	1	1168	0	2158
BASYS00798	BASYS00451_gerKC_425801-427024_(Clockwise)_	100	1224	0	0	1	1224	1	1224	0	2261
BASYS00799	BASYS00452_gerKB_427049-428170_(Clockwise)_	100	1122	0	0	1	1122	1	1122	0	2073
BASYS00800	BASYS00453_yclH_428955-428275_(CounterClockwise)_	100	681	0	0	1	681	1	681	0	1258
BASYS00801	BASYS00454_yclI_430437-428971_(CounterClockwise)_	100	1467	0	0	1	1467	1	1467	0	2710
BASYS00802	BASYS00455_yclJ_430440-431333_(Clockwise)_	100	894	0	0	1	894	1	894	0	1652
BASYS00803	BASYS00456_yclK_431320-432741_(Clockwise)_	100	1422	0	0	1	1422	1	1422	0	2627
BASYS00804	BASYS00457_BASYS00457_432874-432707_(CounterClockwise)_	100	168	0	0	1	168	1	168	1e-85	311
BASYS00805	BASYS00458_rapC_432884-434053_(Clockwise)_	100	1170	0	0	1	1170	1	1170	0	2161
BASYS00806	BASYS00459_phrC_434025-434159_(Clockwise)_	100	135	0	0	1	135	1	135	2e-67	250
BASYS00807	BASYS00460_BASYS00460_434388-434257_(CounterClockwise)_	100	132	0	0	1	132	1	132	8e-66	244
BASYS00808	BASYS00461_BASYS00461_434541-434428_(CounterClockwise)_	100	114	0	0	1	114	1	114	7e-56	211
BASYS00809	BASYS00463_yclM_436058-434694_(CounterClockwise)_	100	1365	0	0	1	1365	1	1365	0	2521
BASYS00810	BASYS00464_yclN_436444-437394_(Clockwise)_	100	951	0	0	1	951	1	951	0	1757
BASYS00812	BASYS00466_yclP_438327-439085_(Clockwise)_	100	759	0	0	1	759	1	759	0	1402
BASYS00813	BASYS00467_yclQ_439098-440060_(Clockwise)_	100	963	0	0	1	963	1	963	0	1779
BASYS00814	BASYS00468_ycnB_441525-440107_(CounterClockwise)_	100	1419	0	0	1	1419	1	1419	0	2621
BASYS00815	BASYS00469_ycnC_442654-441545_(CounterClockwise)_	100	1110	0	0	1	1110	1	1110	0	2050
BASYS00816	BASYS00470_nfrA2_443384-442587_(CounterClockwise)_	100	798	0	0	1	798	1	798	0	1474
BASYS00817	BASYS00471_ycnE_443640-443353_(CounterClockwise)_	100	288	0	0	1	288	1	288	4e-152	532
BASYS00818	BASYS00472_yczG_443780-444094_(Clockwise)_	100	315	0	0	1	315	1	315	4e-167	582
BASYS00819	BASYS00473_gabR_445536-444010_(CounterClockwise)_	100	1527	0	0	1	1527	1	1527	0	2820
BASYS00821	BASYS00476_gabD_447576-448379_(Clockwise)_	100	779	0	0	565	1343	1	779	0	1439
BASYS00823	BASYS00479_gdh_449407-450198_(Clockwise)_	100	792	0	0	1	792	1	792	0	1463
BASYS00824	BASYS00479_gdh_449407-450198_(Clockwise)_	100	62	0	0	53	114	792	731	6e-27	115
BASYS00825	BASYS00480_ycnI_450866-450243_(CounterClockwise)_	100	624	0	0	1	624	1	624	0	1153
BASYS00826	BASYS00481_ycnJ_451934-450870_(CounterClockwise)_	100	1065	0	0	565	1629	1	1065	0	1967
BASYS00827	BASYS00483_ycnK_453103-452531_(CounterClockwise)_	100	573	0	0	1	573	1	573	0	1059
BASYS00828	BASYS00484_ycnL_453268-453621_(Clockwise)_	100	354	0	0	1	354	1	354	0	654
BASYS00829	BASYS00485_mtlA_453794-455230_(Clockwise)_	100	536	0	0	1	536	1	536	0	990
BASYS00830	BASYS00485_mtlA_453794-455230_(Clockwise)_	100	475	0	0	456	930	963	1437	0	878
BASYS00831	BASYS00486_mtlF_455246-455686_(Clockwise)_	100	441	0	0	1	441	1	441	0	815
BASYS00832	BASYS00488_mtlD_455930-456817_(Clockwise)_	100	888	0	0	235	1122	1	888	0	1640
BASYS00833	BASYS00489_ycsA_456836-457972_(Clockwise)_	100	1137	0	0	1	1137	1	1137	0	2100
BASYS00834	BASYS00490_sipU_458106-458669_(Clockwise)_	100	564	0	0	1	564	1	564	0	1042
BASYS00835	BASYS00491_yczH_459373-458738_(CounterClockwise)_	100	636	0	0	1	636	1	636	0	1175
BASYS00836	BASYS00492_ycsD_459408-459824_(Clockwise)_	100	417	0	0	1	417	1	417	0	771
BASYS00837	BASYS00493_yczO_460021-459857_(CounterClockwise)_	100	165	0	0	1	165	1	165	5e-84	305
BASYS00838	BASYS00494_ycsE_460154-460903_(Clockwise)_	100	750	0	0	1	750	1	750	0	1386
BASYS00839	BASYS00495_ycsF_461109-461882_(Clockwise)_	100	774	0	0	1	774	1	774	0	1430
BASYS00840	BASYS00496_ycsG_461897-463111_(Clockwise)_	100	1215	0	0	1	1215	1	1215	0	2244
BASYS00841	BASYS00497_ycsI_463117-463908_(Clockwise)_	100	792	0	0	1	792	1	792	0	1463
BASYS00842	BASYS00499_kipI_464306-464674_(Clockwise)_	100	283	0	0	364	646	1	283	1e-148	523
BASYS00843	BASYS00500_kipA_464671-465684_(Clockwise)_	100	543	0	0	1	543	472	1014	0	1003
BASYS00844	BASYS00501_kipR_465697-466452_(Clockwise)_	100	756	0	0	1	756	1	756	0	1397
BASYS00845	BASYS00502_lipC_466516-467157_(Clockwise)_	100	642	0	0	1	642	1	642	0	1186
BASYS00846	BASYS00503_yczI_467321-467575_(Clockwise)_	100	255	0	0	1	255	1	255	7e-134	472
BASYS00847	BASYS00504_yczJ_467928-467581_(CounterClockwise)_	100	348	0	0	1	348	1	348	0	643
BASYS00848	BASYS00506_pbpC_468121-470025_(Clockwise)_	100	1905	0	0	103	2007	1	1905	0	3518
BASYS00849	BASYS00507_ycsN_470126-471028_(Clockwise)_	100	903	0	0	1	903	1	903	0	1668
BASYS00850	BASYS00509_mtlR_471214-473298_(Clockwise)_	100	2085	0	0	1	2085	1	2085	0	3851
BASYS00851	BASYS00510_BASYS00510_473271-473414_(Clockwise)_	100	144	0	0	1	144	1	144	2e-72	267
BASYS00853	BASYS00512_ydaC_475637-475041_(CounterClockwise)_	100	597	0	0	1	597	1	597	0	1103
BASYS00854	BASYS00513_ydaD_475793-476653_(Clockwise)_	100	861	0	0	1	861	1	861	0	1591
BASYS00855	BASYS04681_ydaE_4114194-4113877_(CounterClockwise)_	100	253	0	0	261	513	66	318	2e-132	468
BASYS00856	BASYS00515_ydaF_477501-477812_(Clockwise)_	100	312	0	0	241	552	1	312	3e-165	577
BASYS00857	BASYS00516_ydaG_477890-478312_(Clockwise)_	100	423	0	0	1	423	1	423	0	782
BASYS00858	BASYS00517_ydaH_478818-479627_(Clockwise)_	100	810	0	0	1	810	1	810	0	1496
BASYS00859	BASYS00518_ydzA_479992-479672_(CounterClockwise)_	100	321	0	0	1	321	1	321	2e-170	593
BASYS00860	BASYS00520_lrpC_480087-480581_(Clockwise)_	100	495	0	0	49	543	1	495	0	915
BASYS00861	BASYS00521_topB_480646-482829_(Clockwise)_	100	2184	0	0	1	2184	1	2184	0	4034
BASYS00862	BASYS00522_ydaJ_483001-484119_(Clockwise)_	100	1119	0	0	1	1119	1	1119	0	2067
BASYS00863	BASYS00523_ydaK_484100-484951_(Clockwise)_	100	852	0	0	1	852	1	852	0	1574
BASYS00864	BASYS00524_ydaL_484941-486671_(Clockwise)_	100	1731	0	0	1	1731	1	1731	0	3197
BASYS00866	BASYS00528_ydaN_487926-490046_(Clockwise)_	100	2121	0	0	1	2121	1	2121	0	3917
BASYS00867	BASYS00530_ydaO_490517-492340_(Clockwise)_	100	1824	0	0	1	1824	1	1824	0	3369
BASYS00868	BASYS00531_mutT_492309-492755_(Clockwise)_	100	340	0	0	1	340	1	340	0	628
BASYS00869	BASYS00532_ydaP_492916-494640_(Clockwise)_	100	1725	0	0	1	1725	1	1725	0	3186
BASYS00870	BASYS00533_BASYS00533_494807-494697_(CounterClockwise)_	100	111	0	0	1	111	1	111	3e-54	206
BASYS00871	BASYS00534_ydzK_495186-494863_(CounterClockwise)_	100	324	0	0	1	324	1	324	4e-172	599
BASYS00873	BASYS00536_BASYS00536_496460-496561_(Clockwise)_	100	102	0	0	1	102	1	102	3e-49	189
BASYS00874	BASYS00537_ydaS_497011-496745_(CounterClockwise)_	100	267	0	0	1	267	1	267	2e-140	494
BASYS00875	BASYS00538_ydaT_497592-497080_(CounterClockwise)_	100	49	0	0	60	108	513	465	9e-20	91.6
BASYS00876	BASYS00538_ydaT_497592-497080_(CounterClockwise)_	100	513	0	0	1	513	1	513	0	948
BASYS00877	BASYS00539_ydbA_497650-498468_(Clockwise)_	100	819	0	0	1	819	1	819	0	1513
BASYS00879	BASYS00541_BASYS00541_498667-499083_(Clockwise)_	100	235	0	0	183	417	183	417	2e-122	435
BASYS00880	BASYS00542_ydbB_499080-499442_(Clockwise)_	100	363	0	0	1	363	1	363	0	671
BASYS00881	BASYS00543_ydbC_499436-499795_(Clockwise)_	100	360	0	0	1	360	1	360	0	665
BASYS00882	BASYS00544_ydbD_500653-499832_(CounterClockwise)_	100	822	0	0	1	822	1	822	0	1519
BASYS00883	BASYS00545_dctB_501790-500738_(CounterClockwise)_	100	1053	0	0	1	1053	1	1053	0	1945
BASYS00886	BASYS00548_dctA_504249-505523_(Clockwise)_	100	1275	0	0	1	1275	1	1275	0	2355
BASYS00887	BASYS00549_ydbI_505672-506724_(Clockwise)_	100	1053	0	0	1	1053	1	1053	0	1945
BASYS00888	BASYS00550_BASYS00550_506838-507008_(Clockwise)_	100	171	0	0	1	171	1	171	2e-87	316
BASYS00889	BASYS00551_ydbJ_506977-507927_(Clockwise)_	100	951	0	0	1	951	1	951	0	1757
BASYS00890	BASYS00553_ydbK_507920-508687_(Clockwise)_	100	768	0	0	1	768	1	768	0	1419
BASYS00891	BASYS00555_ydbL_508737-509117_(Clockwise)_	100	381	0	0	1	381	1	381	0	704
BASYS00892	BASYS00556_ydbM_509232-510392_(Clockwise)_	100	1161	0	0	1	1161	1	1161	0	2145
BASYS00893	BASYS00557_ydbN_510563-510417_(CounterClockwise)_	100	147	0	0	1	147	1	147	4e-74	272
BASYS00894	BASYS00558_BASYS00558_510732-510550_(CounterClockwise)_	100	183	0	0	1	183	1	183	5e-94	339
BASYS00896	BASYS00560_ydbP_512169-511849_(CounterClockwise)_	100	321	0	0	1	321	1	321	2e-170	593
BASYS00897	BASYS00561_BASYS00561_511909-512205_(Clockwise)_	100	297	0	0	1	297	1	297	4e-157	549
BASYS00898	BASYS00562_ddl_512323-513408_(Clockwise)_	100	1086	0	0	1	1086	1	1086	0	2006
BASYS00899	BASYS00563_murF_513408-514853_(Clockwise)_	100	1446	0	0	1	1446	1	1446	0	2671
BASYS00900	BASYS00564_cshA_515202-516737_(Clockwise)_	100	1536	0	0	1	1536	1	1536	0	2837
BASYS00902	BASYS00565_BASYS00565_516770-516865_(Clockwise)_	100	96	0	0	1	96	1	96	6e-46	178
BASYS00903	BASYS00566_ydbS_516910-517389_(Clockwise)_	100	480	0	0	1	480	1	480	0	887
BASYS00904	BASYS00567_ydbT_517379-518860_(Clockwise)_	100	1482	0	0	1	1482	1	1482	0	2737
BASYS00905	BASYS00570_ydcA_520761-520162_(CounterClockwise)_	100	600	0	0	1	600	1	600	0	1109
BASYS00906	BASYS00571_acpS_520856-521221_(Clockwise)_	100	366	0	0	1	366	1	366	0	676
BASYS00907	BASYS00572_ydcC_521282-522403_(Clockwise)_	100	1122	0	0	1	1122	1	1122	0	2073
BASYS00908	BASYS00573_alr1_522518-523687_(Clockwise)_	100	1170	0	0	1	1170	1	1170	0	2161
BASYS00909	BASYS00574_ndoAI_523803-524084_(Clockwise)_	100	282	0	0	1	282	1	282	8e-149	521
BASYS00910	BASYS00575_ndoA_524089-524439_(Clockwise)_	100	351	0	0	1	351	1	351	0	649
BASYS00911	BASYS00576_rsbRA_524554-525378_(Clockwise)_	100	825	0	0	1	825	1	825	0	1524
BASYS00912	BASYS00577_rsbS_525383-525748_(Clockwise)_	100	366	0	0	1	366	1	366	0	676
BASYS00913	BASYS00578_rsbT_525752-526153_(Clockwise)_	100	402	0	0	1	402	1	402	0	743
BASYS00914	BASYS00579_rsbU_526141-527172_(Clockwise)_	100	1032	0	0	1	1032	1	1032	0	1906
BASYS00915	BASYS00580_rsbV_527225-527563_(Clockwise)_	100	339	0	0	1	339	1	339	2e-180	627
BASYS00916	BASYS00581_rsbW_527560-528042_(Clockwise)_	100	483	0	0	1	483	1	483	0	893
BASYS00917	BASYS00582_sigB_528002-528796_(Clockwise)_	100	795	0	0	1	795	1	795	0	1469
BASYS00918	BASYS00583_rsbX_528796-529395_(Clockwise)_	100	600	0	0	1	600	1	600	0	1109
BASYS00919	BASYS00584_ydcI_529502-531661_(Clockwise)_	100	2160	0	0	1	2160	1	2160	0	3989
BASYS00920	BASYS00585_BASYS00585_531784-531671_(CounterClockwise)_	100	114	0	0	1	114	1	114	7e-56	211
BASYS00921	BASYS00588_ydcK_531888-532340_(Clockwise)_	100	453	0	0	13	465	1	453	0	837
BASYS00922	BASYS00589_BASYS00589_532298-532399_(Clockwise)_	100	102	0	0	1	102	1	102	3e-49	189
BASYS00923	BASYS00592_BASYS00592_541497-532474_(CounterClockwise)_	100	97	0	0	1	97	339	435	2e-44	180
BASYS00924	BASYS00592_BASYS00592_541497-532474_(CounterClockwise)_	100	400	0	0	8613	9012	435	36	0	739
BASYS00925	BASYS00592_BASYS00592_541497-532474_(CounterClockwise)_	100	435	0	0	1	435	1	435	0	804
BASYS00926	BASYS00593_yhcS_541469-542041_(Clockwise)_	100	573	0	0	1	573	1	573	0	1059
BASYS00927	BASYS00595_des_543212-542184_(CounterClockwise)_	100	1029	0	0	1	1029	1	1029	0	1901
BASYS00928	BASYS00596_cspLA_543919-544119_(Clockwise)_	100	201	0	0	1	201	1	201	6e-104	372
BASYS00929	BASYS00597_ydeB_545307-544804_(CounterClockwise)_	100	477	0	0	1	477	28	504	0	881
BASYS00930	BASYS00598_BASYS00598_545283-545402_(Clockwise)_	100	93	0	0	1	93	28	120	3e-44	172
BASYS00931	BASYS00599_ydzE_546720-545836_(CounterClockwise)_	100	885	0	0	1	885	1	885	0	1635
BASYS00932	BASYS00600_ydeC_547826-546951_(CounterClockwise)_	100	876	0	0	1	876	1	876	0	1618
BASYS00933	BASYS00602_ydeD_547885-548898_(Clockwise)_	100	1014	0	0	1	1014	1	1014	0	1873
BASYS00934	BASYS00603_ydeE_549899-549021_(CounterClockwise)_	100	879	0	0	1	879	1	879	0	1624
BASYS00935	BASYS00604_ydeF_550116-551513_(Clockwise)_	100	1398	0	0	1	1398	1	1398	0	2582
BASYS00936	BASYS00605_ydeG_551599-552915_(Clockwise)_	100	1317	0	0	1	1317	1	1317	0	2433
BASYS00937	BASYS00607_ydeI_553776-554369_(Clockwise)_	100	594	0	0	1	594	1	594	0	1098
BASYS00938	BASYS00608_ydeJ_555395-554724_(CounterClockwise)_	100	672	0	0	1	672	1	672	0	1242
BASYS00939	BASYS00609_BASYS00609_555561-555905_(Clockwise)_	100	345	0	0	1	345	1	345	0	638
BASYS00940	BASYS00611_yxbF_556795-557340_(Clockwise)_	100	546	0	0	1	546	1	546	0	1009
BASYS00942	BASYS00614_ydeL_558754-560151_(Clockwise)_	100	1398	0	0	1	1398	1	1398	0	2582
BASYS00943	BASYS00615_ydeM_560347-560772_(Clockwise)_	100	426	0	0	1	426	1	426	0	787
BASYS00944	BASYS00616_ydeN_561424-560825_(CounterClockwise)_	100	600	0	0	1	600	1	600	0	1109
BASYS00946	BASYS00618_BASYS00618_563037-562834_(CounterClockwise)_	100	204	0	0	1	204	1	204	1e-105	377
BASYS00947	BASYS00619_ydeP_563510-563082_(CounterClockwise)_	100	429	0	0	1	429	1	429	0	793
BASYS00948	BASYS00620_ydeQ_563570-563965_(Clockwise)_	100	396	0	0	1	396	1	396	0	732
BASYS00949	BASYS00621_ydeQ_564005-564172_(Clockwise)_	100	168	0	0	1	168	1	168	1e-85	311
BASYS00950	BASYS00622_BASYS00622_564176-564274_(Clockwise)_	100	99	0	0	1	99	1	99	1e-47	183
BASYS00951	BASYS00623_ydeR_565545-564316_(CounterClockwise)_	100	1230	0	0	1	1230	1	1230	0	2272
BASYS00952	BASYS00624_ydeS_565686-566303_(Clockwise)_	100	618	0	0	1	618	1	618	0	1142
BASYS00953	BASYS00625_ydzO_566469-566588_(Clockwise)_	100	120	0	0	1	120	1	120	3e-59	222
BASYS00954	BASYS00626_aseR_566883-567242_(Clockwise)_	100	360	0	0	1	360	1	360	0	665
BASYS00955	BASYS00627_ydfA_567255-568562_(Clockwise)_	100	1308	0	0	1	1308	1	1308	0	2416
BASYS00956	BASYS00628_BASYS00628_568532-568738_(Clockwise)_	100	107	0	0	1	107	101	207	1e-51	198
BASYS00957	BASYS00630_ydfB_569015-569851_(Clockwise)_	100	837	0	0	1	837	1	837	0	1546
BASYS00958	BASYS00631_lytR_570841-569921_(CounterClockwise)_	100	921	0	0	1	921	1	921	0	1701
BASYS00959	BASYS00632_yheN_571880-570963_(CounterClockwise)_	100	918	0	0	1	918	1	918	0	1696
BASYS00960	BASYS00633_BASYS00633_573176-572037_(CounterClockwise)_	100	1140	0	0	1	1140	1	1140	0	2106
BASYS00961	BASYS00634_dltS_574621-573173_(CounterClockwise)_	100	1449	0	0	1	1449	1	1449	0	2676
BASYS00962	BASYS00635_yycF_575395-574625_(CounterClockwise)_	100	771	0	0	1	771	1	771	0	1424
BASYS00963	BASYS00637_ydfC_576494-575583_(CounterClockwise)_	100	912	0	0	1	912	1	912	0	1685
BASYS00964	BASYS00638_ydfD_576582-578066_(Clockwise)_	100	1485	0	0	1	1485	1	1485	0	2743
BASYS00965	BASYS00639_ydfE_578807-578184_(CounterClockwise)_	100	624	0	0	1	624	1	624	0	1153
BASYS00966	BASYS00640_ydfF_578876-579577_(Clockwise)_	100	702	0	0	1	702	1	702	0	1297
BASYS00967	BASYS00641_ydfG_580100-579657_(CounterClockwise)_	100	444	0	0	1	444	1	444	0	821
BASYS00968	BASYS00642_ydzQ_580505-580362_(CounterClockwise)_	100	144	0	0	1	144	1	144	2e-72	267
BASYS00969	BASYS00643_BASYS00643_580617-580492_(CounterClockwise)_	100	126	0	0	1	126	1	126	2e-62	233
BASYS00970	BASYS00644_ydfH_580773-581996_(Clockwise)_	100	1224	0	0	1	1224	1	1224	0	2261
BASYS00971	BASYS00645_ydfI_581953-582630_(Clockwise)_	100	678	0	0	1	678	1	678	0	1253
BASYS00972	BASYS00646_ydfJ_582746-584920_(Clockwise)_	100	2175	0	0	1	2175	1	2175	0	4017
BASYS00973	BASYS00647_BASYS00647_585005-585112_(Clockwise)_	100	108	0	0	1	108	1	108	1e-52	200
BASYS00974	BASYS00648_nap_586237-585335_(CounterClockwise)_	100	903	0	0	1	903	1	903	0	1668
BASYS00975	BASYS00649_ydfK_587129-586440_(CounterClockwise)_	100	690	0	0	1	690	1	690	0	1275
BASYS00977	BASYS00651_ydfM_588999-588145_(CounterClockwise)_	100	855	0	0	1	855	1	855	0	1580
BASYS00978	BASYS00652_BASYS00652_588980-589111_(Clockwise)_	100	132	0	0	1	132	1	132	8e-66	244
BASYS00979	BASYS00654_mhqN_589513-590133_(Clockwise)_	100	621	0	0	94	714	1	621	0	1147
BASYS00980	BASYS00655_mhqO_590149-591087_(Clockwise)_	100	939	0	0	1	939	1	939	0	1735
BASYS00981	BASYS00656_mhqP_591186-591575_(Clockwise)_	100	390	0	0	1	390	1	390	0	721
BASYS00982	BASYS00657_ydfQ_591761-592099_(Clockwise)_	100	339	0	0	1	339	1	339	2e-180	627
BASYS00983	BASYS00659_BASYS00659_593617-592235_(CounterClockwise)_	100	96	0	0	1213	1308	111	16	1e-44	178
BASYS00984	BASYS00658_ydzH_593610-592150_(CounterClockwise)_	100	149	0	0	1319	1467	1313	1461	4e-74	276
BASYS00985	BASYS00660_BASYS00660_593730-593849_(Clockwise)_	100	120	0	0	1	120	1	120	3e-59	222
BASYS00986	BASYS00661_BASYS00661_593951-594091_(Clockwise)_	100	141	0	0	1	141	1	141	9e-71	261
BASYS00987	BASYS00663_ydzR_594371-594141_(CounterClockwise)_	100	150	0	0	1	150	173	24	1e-75	278
BASYS00988	BASYS00663_ydzR_594371-594141_(CounterClockwise)_	100	231	0	0	1	231	1	231	1e-120	427
BASYS00989	BASYS00664_ydfR_595175-594495_(CounterClockwise)_	100	681	0	0	1	681	1	681	0	1258
BASYS00990	BASYS00665_ydfS_595288-595995_(Clockwise)_	100	708	0	0	1	708	1	708	0	1308
BASYS00991	BASYS00666_cotP_596441-596010_(CounterClockwise)_	100	432	0	0	1	432	1	432	0	798
BASYS00992	BASYS00667_BASYS00667_597247-597128_(CounterClockwise)_	100	120	0	0	1	120	1	120	3e-59	222
BASYS00993	BASYS00668_ydgC_597345-597941_(Clockwise)_	100	597	0	0	1	597	1	597	0	1103
BASYS00994	BASYS00669_ydgD_597938-598282_(Clockwise)_	100	345	0	0	1	345	1	345	0	638
BASYS00995	BASYS00670_ydgE_598445-598918_(Clockwise)_	100	474	0	0	1	474	1	474	0	876
BASYS00996	BASYS00671_expZ_600724-599078_(CounterClockwise)_	100	1647	0	0	1	1647	1	1647	0	3042
BASYS00997	BASYS00672_ydgF_609365-608001_(CounterClockwise)_	100	1365	0	0	13	1377	1	1365	0	2521
BASYS00998	BASYS00674_BASYS00674_609532-609437_(CounterClockwise)_	100	96	0	0	1	96	1	96	6e-46	178
BASYS00999	BASYS00675_dinB_610157-609549_(CounterClockwise)_	100	609	0	0	1	609	1	609	0	1125
BASYS01000	BASYS00676_ydgG_610182-610694_(Clockwise)_	100	513	0	0	1	513	1	513	0	948
BASYS01001	BASYS00677_ydgH_610691-613348_(Clockwise)_	100	165	0	0	1	165	2494	2658	5e-84	305
BASYS01002	BASYS00677_ydgH_610691-613348_(Clockwise)_	100	2445	0	0	1	2445	1	2445	0	4516
BASYS01003	BASYS00678_ydgI_614123-613494_(CounterClockwise)_	100	630	0	0	1	630	1	630	0	1164
BASYS01004	BASYS00679_ydgJ_614459-614139_(CounterClockwise)_	100	321	0	0	175	495	1	321	3e-170	593
BASYS01005	BASYS00681_BASYS00681_614748-614921_(Clockwise)_	100	174	0	0	1	174	1	174	5e-89	322
BASYS01006	BASYS00685_ydgK_617338-617799_(Clockwise)_	100	462	0	0	769	1230	1	462	0	854
BASYS01007	BASYS00686_ydhB_618572-617835_(CounterClockwise)_	100	738	0	0	1	738	1	738	0	1363
BASYS01008	BASYS00687_ydhC_618820-619494_(Clockwise)_	100	675	0	0	1	675	1	675	0	1247
BASYS01009	BASYS00688_ydhD_619621-620883_(Clockwise)_	100	1263	0	0	1	1263	1	1263	0	2333
BASYS01010	BASYS00689_ydhE_621044-622231_(Clockwise)_	100	1188	0	0	1	1188	1	1188	0	2194
BASYS01011	BASYS00690_ydhF_623034-622270_(CounterClockwise)_	100	765	0	0	1	765	1	765	0	1413
BASYS01012	BASYS00691_phoB_624434-623046_(CounterClockwise)_	100	1389	0	0	1	1389	1	1389	0	2566
BASYS01013	BASYS00692_ydhG_624729-625136_(Clockwise)_	100	408	0	0	1	408	1	408	0	754
BASYS01014	BASYS00694_ydhH_625708-625211_(CounterClockwise)_	100	498	0	0	1	498	1	498	0	920
BASYS01015	BASYS00695_ydhI_626205-625726_(CounterClockwise)_	100	480	0	0	1	480	1	480	0	887
BASYS01016	BASYS00696_BASYS00696_626229-626330_(Clockwise)_	100	102	0	0	1	102	1	102	3e-49	189
BASYS01017	BASYS00697_ydhJ_626336-627268_(Clockwise)_	100	933	0	0	1	933	1	933	0	1724
BASYS01018	BASYS00698_BASYS00698_627269-627385_(Clockwise)_	100	117	0	0	1	117	1	117	2e-57	217
BASYS01019	BASYS00699_ydhK_627401-628027_(Clockwise)_	100	627	0	0	1	627	1	627	0	1158
BASYS01020	BASYS00700_pbuE_629209-628043_(CounterClockwise)_	100	1167	0	0	1	1167	1	1167	0	2156
BASYS01021	BASYS00701_gmuB_629542-629853_(Clockwise)_	100	312	0	0	1	312	1	312	2e-165	577
BASYS01022	BASYS00702_gmuA_629853-630185_(Clockwise)_	100	333	0	0	1	333	1	333	4e-177	616
BASYS01023	BASYS00703_gmuC_630195-631532_(Clockwise)_	100	1338	0	0	1	1338	1	1338	0	2471
BASYS01024	BASYS00704_gmuD_631550-632947_(Clockwise)_	100	1398	0	0	1	1398	1	1398	0	2582
BASYS01025	BASYS00705_gmuR_633039-633809_(Clockwise)_	100	771	0	0	1	771	1	771	0	1424
BASYS01026	BASYS00706_gmuE_633838-634737_(Clockwise)_	100	900	0	0	1	900	1	900	0	1663
BASYS01027	BASYS00707_gmuF_634734-635681_(Clockwise)_	100	948	0	0	1	948	1	948	0	1751
BASYS01028	BASYS04683_gmuG_4114753-4115493_(Clockwise)_	100	741	0	0	367	1107	1	741	0	1369
BASYS01029	BASYS04684_yjqC_4116420-4115554_(CounterClockwise)_	100	867	0	0	1	867	1	867	0	1602
BASYS01030	BASYS04685_BASYS04685_4116548-4116417_(CounterClockwise)_	100	132	0	0	1	132	1	132	8e-66	244
BASYS01031	BASYS01037_spo0M_1012322-1011546_(CounterClockwise)_	100	777	0	0	1	777	1	777	0	1435
BASYS01032	BASYS01038_ygzA_1012446-1012667_(Clockwise)_	100	222	0	0	1	222	1	222	1e-115	411
BASYS01033	BASYS01039_ygaJ_1012833-1013747_(Clockwise)_	100	915	0	0	1	915	1	915	0	1690
BASYS01034	BASYS01040_thiC_1014057-1015829_(Clockwise)_	100	1773	0	0	1	1773	1	1773	0	3275
BASYS01035	BASYS01041_ygaK_1017309-1015867_(CounterClockwise)_	100	1443	0	0	1	1443	1	1443	0	2665
BASYS01036	BASYS01043_senS_1017356-1017670_(Clockwise)_	100	102	0	0	1	102	93	194	3e-49	189
BASYS01037	BASYS01043_senS_1017356-1017670_(Clockwise)_	100	315	0	0	1	315	1	315	4e-167	582
BASYS01038	BASYS01044_katA_1019148-1017697_(CounterClockwise)_	100	1452	0	0	1	1452	1	1452	0	2682
BASYS01039	BASYS01045_ssuB_1019427-1020323_(Clockwise)_	100	471	0	0	1	471	427	897	0	870
BASYS01040	BASYS01046_ssuA_1020341-1021339_(Clockwise)_	100	999	0	0	1	999	1	999	0	1845
BASYS01041	BASYS01047_ssuC_1021336-1022166_(Clockwise)_	100	455	0	0	1	455	1	455	0	841
BASYS01044	BASYS01050_rpsN2_1024071-1024340_(Clockwise)_	100	270	0	0	1	270	1	270	4e-142	499
BASYS01046	BASYS01052_ygzD_1025054-1024833_(CounterClockwise)_	100	222	0	0	1	222	1	222	1e-115	411
BASYS01047	BASYS01053_yhzB_1026020-1025391_(CounterClockwise)_	100	630	0	0	1	630	1	630	0	1164
BASYS01048	BASYS01054_yhbA_1026004-1027257_(Clockwise)_	100	1254	0	0	1	1254	1	1254	0	2316
BASYS01049	BASYS01056_yhbB_1027287-1028258_(Clockwise)_	100	925	0	0	12	936	48	972	0	1709
BASYS01050	BASYS01057_cspR_1028296-1028778_(Clockwise)_	100	483	0	0	1	483	1	483	0	893
BASYS01051	BASYS01058_yhbD_1028829-1029545_(Clockwise)_	100	717	0	0	1	717	1	717	0	1325
BASYS01052	BASYS01060_yhbE_1029814-1030257_(Clockwise)_	100	444	0	0	271	714	1	444	0	821
BASYS01054	BASYS01062_prkA_1031182-1033221_(Clockwise)_	100	2040	0	0	1	2040	1	2040	0	3768
BASYS01055	BASYS01063_yeaH_1033401-1034579_(Clockwise)_	100	1179	0	0	1	1179	1	1179	0	2178
BASYS01056	BASYS01064_BASYS01064_1034579-1034671_(Clockwise)_	100	93	0	0	1	93	1	93	3e-44	172
BASYS01058	BASYS01066_yhbJ_1035239-1035904_(Clockwise)_	100	666	0	0	1	666	1	666	0	1230
BASYS01060	BASYS01068_yhcB_1037566-1038096_(Clockwise)_	100	531	0	0	1	531	1	531	0	981
BASYS01061	BASYS01069_yhcC_1038109-1038483_(Clockwise)_	100	375	0	0	1	375	1	375	0	693
BASYS01062	BASYS01070_yhcD_1038483-1038638_(Clockwise)_	100	156	0	0	1	156	1	156	5e-79	289
BASYS01063	BASYS01071_yhcE_1038643-1039404_(Clockwise)_	100	762	0	0	1	762	1	762	0	1408
BASYS01064	BASYS01072_yhcF_1039407-1039772_(Clockwise)_	100	366	0	0	1	366	1	366	0	676
BASYS01065	BASYS01073_yhcG_1039774-1040472_(Clockwise)_	100	699	0	0	1	699	1	699	0	1291
BASYS01066	BASYS01074_yhcH_1040414-1041406_(Clockwise)_	100	993	0	0	1	993	1	993	0	1834
BASYS01067	BASYS01075_yhcI_1041375-1042340_(Clockwise)_	100	966	0	0	1	966	1	966	0	1784
BASYS01068	BASYS01076_cspB_1042745-1042431_(CounterClockwise)_	100	315	0	0	1	315	1	315	4e-167	582
BASYS01069	BASYS01077_yhcJ_1043061-1043900_(Clockwise)_	100	840	0	0	1	840	1	840	0	1552
BASYS01071	BASYS01079_tcyP_1045155-1046546_(Clockwise)_	100	1392	0	0	1	1392	1	1392	0	2571
BASYS01072	BASYS04827_hag_4200736-4199963_(CounterClockwise)_	100	134	0	0	1	134	191	324	1e-66	248
BASYS01073	BASYS04827_hag_4200736-4199963_(CounterClockwise)_	100	324	0	0	1	324	1	324	6e-172	599
BASYS01074	BASYS04828_yhcN_4200886-4201455_(Clockwise)_	100	570	0	0	1	570	1	570	0	1053
BASYS01075	BASYS04829_yhcO_4201576-4202544_(Clockwise)_	100	969	0	0	1	969	1	969	0	1790
BASYS01076	BASYS04830_yhcQ_4203129-4202476_(CounterClockwise)_	100	654	0	0	1	654	1	654	0	1208
BASYS01078	BASYS01081_yhcS_1053167-1053763_(Clockwise)_	100	597	0	0	1	597	1	597	0	1103
BASYS01079	BASYS01082_yhcT_1054599-1053793_(CounterClockwise)_	100	807	0	0	1	807	1	807	0	1491
BASYS01080	BASYS01083_BASYS01083_1054645-1054746_(Clockwise)_	100	102	0	0	1	102	1	102	3e-49	189
BASYS01081	BASYS01084_yhcU_1054812-1055207_(Clockwise)_	100	396	0	0	1	396	1	396	0	732
BASYS01082	BASYS01085_yhcV_1055346-1055768_(Clockwise)_	100	423	0	0	1	423	1	423	0	782
BASYS01083	BASYS01086_yhcW_1055785-1056558_(Clockwise)_	100	774	0	0	1	774	1	774	0	1430
BASYS01084	BASYS01087_yhcX_1056574-1058115_(Clockwise)_	100	1542	0	0	1	1542	1	1542	0	2848
BASYS01085	BASYS01088_BASYS01088_1058199-1058390_(Clockwise)_	100	192	0	0	1	192	1	192	6e-99	355
BASYS01086	BASYS01092_yhxA_1059440-1060630_(Clockwise)_	100	1191	0	0	163	1353	1	1191	0	2200
BASYS01087	BASYS01093_glpP_1060658-1061236_(Clockwise)_	100	579	0	0	1	579	1	579	0	1070
BASYS01088	BASYS01093_glpP_1060658-1061236_(Clockwise)_	100	552	0	0	31	582	579	28	0	1020
BASYS01089	BASYS01094_glpF_1061415-1062239_(Clockwise)_	100	825	0	0	1	825	1	825	0	1524
BASYS01090	BASYS01095_glpK_1062258-1063748_(Clockwise)_	100	1491	0	0	1	1491	1	1491	0	2754
BASYS01091	BASYS01096_glpD_1063889-1065556_(Clockwise)_	100	1668	0	0	1	1668	1	1668	0	3081
BASYS01093	BASYS01099_yhcY_1067573-1068721_(Clockwise)_	100	1149	0	0	1	1149	1	1149	0	2122
BASYS01094	BASYS01100_yhcZ_1068718-1069365_(Clockwise)_	100	648	0	0	1	648	1	648	0	1197
BASYS01095	BASYS01101_azr_1069362-1069886_(Clockwise)_	100	525	0	0	1	525	1	525	0	970
BASYS01096	BASYS01102_yhdB_1070143-1069901_(CounterClockwise)_	100	243	0	0	1	243	1	243	3e-127	449
BASYS01097	BASYS01103_yhdC_1070344-1070667_(Clockwise)_	100	324	0	0	1	324	1	324	4e-172	599
BASYS01098	BASYS01107_lytF_1072115-1070709_(CounterClockwise)_	100	105	0	0	1	105	869	765	6e-51	195
BASYS01099	BASYS01107_lytF_1072115-1070709_(CounterClockwise)_	100	132	0	0	1	132	707	576	8e-66	244
BASYS01100	BASYS01107_lytF_1072115-1070709_(CounterClockwise)_	100	96	0	0	1	96	200	105	6e-46	178
BASYS01101	BASYS01107_lytF_1072115-1070709_(CounterClockwise)_	100	1407	0	0	1	1407	1	1407	0	2599
BASYS01102	BASYS01108_BASYS01108_1072126-1072284_(Clockwise)_	100	159	0	0	1	159	1	159	1e-80	294
BASYS01103	BASYS01109_BASYS01109_1072251-1072346_(Clockwise)_	100	96	0	0	1	96	1	96	6e-46	178
BASYS01104	BASYS01110_nsrR_1072769-1072329_(CounterClockwise)_	100	441	0	0	1	441	1	441	0	815
BASYS01105	BASYS01110_nsrR_1072769-1072329_(CounterClockwise)_	100	215	0	0	851	1065	1	215	6e-111	398
BASYS01108	BASYS01111_ygxB_1074549-1072876_(CounterClockwise)_	100	1674	0	0	1	1674	1	1674	0	3092
BASYS01109	BASYS01112_spoVR_1074565-1075971_(Clockwise)_	100	1407	0	0	1	1407	1	1407	0	2599
BASYS01111	BASYS01114_BASYS01114_1077360-1077461_(Clockwise)_	100	102	0	0	1	102	1	102	3e-49	189
BASYS01112	BASYS01117_lytE_1077912-1078916_(Clockwise)_	100	1005	0	0	1	1005	1	1005	0	1857
BASYS01113	BASYS01118_citR_1079861-1078986_(CounterClockwise)_	100	876	0	0	1	876	1	876	0	1618
BASYS01114	BASYS01119_citA_1079970-1081070_(Clockwise)_	100	1101	0	0	1	1101	1	1101	0	2034
BASYS01115	BASYS01120_yhdF_1081135-1082013_(Clockwise)_	100	879	0	0	1	879	1	879	0	1624
BASYS01116	BASYS04716_yhdG_4133295-4132618_(CounterClockwise)_	100	405	0	0	649	1053	1	405	0	749
BASYS01118	BASYS01122_yhdH_1083781-1085136_(Clockwise)_	100	834	0	0	1	834	523	1356	0	1541
BASYS01120	BASYS01124_yhdJ_1086653-1087117_(Clockwise)_	100	465	0	0	1	465	1	465	0	859
BASYS01121	BASYS01125_yhdK_1087439-1087149_(CounterClockwise)_	100	291	0	0	1	291	1	291	8e-154	538
BASYS01122	BASYS01126_yhdL_1088509-1087427_(CounterClockwise)_	100	1083	0	0	1	1083	1	1083	0	2001
BASYS01123	BASYS01128_sigM_1088984-1088493_(CounterClockwise)_	100	120	0	0	1	120	210	91	3e-59	222
BASYS01124	BASYS01128_sigM_1088984-1088493_(CounterClockwise)_	100	492	0	0	1	492	1	492	0	909
BASYS01125	BASYS01129_yhdN_1089181-1090176_(Clockwise)_	100	996	0	0	1	996	1	996	0	1840
BASYS01126	BASYS01130_plsC_1090311-1090910_(Clockwise)_	100	600	0	0	1	600	1	600	0	1109
BASYS01127	BASYS01132_yhdP_1094756-1091310_(CounterClockwise)_	100	1002	0	0	1	1002	1	1002	0	1851
BASYS01128	BASYS01133_cueR_1095296-1094817_(CounterClockwise)_	100	480	0	0	1	480	1	480	0	887
BASYS01129	BASYS01134_yhdR_1095389-1096585_(Clockwise)_	100	1197	0	0	1	1197	1	1197	0	2211
BASYS01130	BASYS01135_BASYS01135_1096578-1096721_(Clockwise)_	100	144	0	0	1	144	1	144	2e-72	267
BASYS01132	BASYS01137_crcB1_1098667-1098311_(CounterClockwise)_	100	357	0	0	1	357	1	357	0	660
BASYS01134	BASYS01139_yhdW_1099777-1099046_(CounterClockwise)_	100	732	0	0	1	732	1	732	0	1352
BASYS01135	BASYS01140_yhdX_1099975-1100118_(Clockwise)_	100	144	0	0	1	144	1	144	2e-72	267
BASYS01136	BASYS01141_yhdY_1100267-1101382_(Clockwise)_	100	1116	0	0	1	1116	1	1116	0	2061
BASYS01137	BASYS01142_cobB_1101452-1102195_(Clockwise)_	100	744	0	0	1	744	1	744	0	1375
BASYS01138	BASYS01143_yheN_1103067-1102219_(CounterClockwise)_	100	849	0	0	1	849	1	849	0	1568
BASYS01139	BASYS01144_dat_1103316-1104200_(Clockwise)_	100	885	0	0	1	885	1	885	0	1635
BASYS01140	BASYS01145_nhaC_1105604-1104243_(CounterClockwise)_	100	1362	0	0	1	1362	1	1362	0	2516
BASYS01141	BASYS01146_nhaX_1106285-1105731_(CounterClockwise)_	100	555	0	0	1	555	1	555	0	1026
BASYS01142	BASYS01147_yheJ_1106308-1106556_(Clockwise)_	100	249	0	0	1	249	1	249	2e-130	460
BASYS01143	BASYS01149_BASYS01149_1106609-1106713_(Clockwise)_	100	105	0	0	1	105	1	105	6e-51	195
BASYS01144	BASYS01150_yheI_1106688-1108433_(Clockwise)_	100	1746	0	0	1	1746	1	1746	0	3225
BASYS01145	BASYS01151_yheH_1108430-1110451_(Clockwise)_	100	2022	0	0	1	2022	1	2022	0	3735
BASYS01146	BASYS01152_yheG_1111124-1110501_(CounterClockwise)_	100	624	0	0	1	624	1	624	0	1153
BASYS01147	BASYS01153_sspB_1111593-1111390_(CounterClockwise)_	100	204	0	0	1	204	1	204	1e-105	377
BASYS01148	BASYS01154_yheE_1112096-1111803_(CounterClockwise)_	100	294	0	0	1	294	1	294	2e-155	544
BASYS01149	BASYS01155_BASYS01155_1112112-1112267_(Clockwise)_	100	156	0	0	1	156	1	156	5e-79	289
BASYS01150	BASYS01156_yheD_1113532-1112171_(CounterClockwise)_	100	1362	0	0	1	1362	1	1362	0	2516
BASYS01151	BASYS01157_yheC_1114637-1113522_(CounterClockwise)_	100	1116	0	0	1	1116	1	1116	0	2061
BASYS01152	BASYS01158_yheB_1114880-1116013_(Clockwise)_	100	1134	0	0	1	1134	1	1134	0	2095
BASYS01153	BASYS01159_yheA_1116106-1116459_(Clockwise)_	100	354	0	0	1	354	1	354	0	654
BASYS01154	BASYS01160_yhaZ_1117576-1116503_(CounterClockwise)_	100	1074	0	0	1	1074	1	1074	0	1984
BASYS01155	BASYS01161_yhaX_1118062-1118928_(Clockwise)_	100	867	0	0	1	867	1	867	0	1602
BASYS01156	BASYS01162_hemZ_1119031-1120545_(Clockwise)_	100	1515	0	0	1	1515	1	1515	0	2798
BASYS01157	BASYS01163_yhaU_1121780-1120563_(CounterClockwise)_	100	1218	0	0	1	1218	1	1218	0	2250
BASYS01158	BASYS01164_khtT_1122284-1121787_(CounterClockwise)_	100	498	0	0	1	498	1	498	0	920
BASYS01159	BASYS01165_BASYS01165_1122571-1122810_(Clockwise)_	100	119	0	0	1	119	119	1	4e-58	220
BASYS01160	BASYS01166_yhaR_1122803-1123618_(Clockwise)_	100	816	0	0	1	816	1	816	0	1507
BASYS01161	BASYS01167_yhzD_1123824-1123639_(CounterClockwise)_	100	186	0	0	1	186	1	186	1e-95	344
BASYS01162	BASYS01168_yhaQ_1123951-1124847_(Clockwise)_	100	897	0	0	1	897	1	897	0	1657
BASYS01163	BASYS01169_yhaP_1124840-1126099_(Clockwise)_	100	1260	0	0	1	1260	1	1260	0	2327
BASYS01164	BASYS01170_yhaO_1126206-1127432_(Clockwise)_	100	1227	0	0	1	1227	1	1227	0	2266
BASYS01165	BASYS01172_yhaN_1127422-1130328_(Clockwise)_	100	2907	0	0	1	2907	1	2907	0	5369
BASYS01166	BASYS01173_yhaM_1130288-1131346_(Clockwise)_	100	1059	0	0	1	1059	1	1059	0	1956
BASYS01169	BASYS01176_BASYS01176_1132961-1133059_(Clockwise)_	100	99	0	0	1	99	1	99	1e-47	183
BASYS01170	BASYS01177_BASYS01177_1133276-1133112_(CounterClockwise)_	100	165	0	0	1	165	1	165	5e-84	305
BASYS01171	BASYS01178_yhaJ_1133977-1133402_(CounterClockwise)_	100	576	0	0	1	576	1	576	0	1064
BASYS01172	BASYS01179_yhaI_1134119-1134469_(Clockwise)_	100	351	0	0	1	351	1	351	0	649
BASYS01173	BASYS01180_hpr_1135077-1134466_(CounterClockwise)_	100	612	0	0	1	612	1	612	0	1131
BASYS01174	BASYS01181_yhaH_1135656-1135255_(CounterClockwise)_	100	402	0	0	1	402	1	402	0	743
BASYS01175	BASYS01182_yhzF_1135741-1135932_(Clockwise)_	100	192	0	0	1	192	1	192	6e-99	355
BASYS01176	BASYS01183_trpP_1136524-1136006_(CounterClockwise)_	100	519	0	0	1	519	1	519	0	959
BASYS01177	BASYS01184_serC_1137728-1136649_(CounterClockwise)_	100	1080	0	0	1	1080	1	1080	0	1995
BASYS01178	BASYS01185_hit_1138312-1137875_(CounterClockwise)_	100	438	0	0	1	438	1	438	0	809
BASYS01179	BASYS01186_ecsA_1138724-1139542_(Clockwise)_	100	819	0	0	1	819	1	819	0	1513
BASYS01180	BASYS01187_ecsB_1139508-1140761_(Clockwise)_	100	1254	0	0	1	1254	1	1254	0	2316
BASYS01181	BASYS01188_ecsC_1140781-1141491_(Clockwise)_	100	711	0	0	1	711	1	711	0	1314
BASYS01182	BASYS01189_yhaA_1141834-1141508_(CounterClockwise)_	100	327	0	0	196	522	1	327	1e-173	604
BASYS01184	BASYS01190_yhaA_1142466-1141849_(CounterClockwise)_	100	338	0	0	178	515	1	338	7e-179	625
BASYS01185	BASYS04554_BASYS04554_4015936-4016067_(Clockwise)_	100	132	0	0	1	132	1	132	8e-66	244
BASYS01187	BASYS01192_yhgB_1144498-1144235_(CounterClockwise)_	100	117	0	0	1	117	148	264	2e-57	217
BASYS01188	BASYS01192_yhgB_1144498-1144235_(CounterClockwise)_	100	128	0	0	89	216	1	128	2e-63	237
BASYS01189	BASYS01193_yhgC_1145104-1144595_(CounterClockwise)_	100	510	0	0	1	510	1	510	0	942
BASYS01190	BASYS01194_pbpF_1145217-1147361_(Clockwise)_	100	2145	0	0	1	2145	1	2145	0	3962
BASYS01191	BASYS01195_hemE_1147408-1148544_(Clockwise)_	100	1137	0	0	1	1137	1	1137	0	2100
BASYS01193	BASYS01196_hemH_1148616-1149548_(Clockwise)_	100	933	0	0	1	933	1	933	0	1724
BASYS01195	BASYS01197_hemY_1149557-1150975_(Clockwise)_	100	1158	0	0	1	1158	262	1419	0	2139
BASYS01196	BASYS01198_BASYS01198_1151071-1150964_(CounterClockwise)_	100	108	0	0	1	108	1	108	1e-52	200
BASYS01197	BASYS01199_yhgD_1151113-1151697_(Clockwise)_	100	585	0	0	1	585	1	585	0	1081
BASYS01198	BASYS01200_yhgE_1151768-1154095_(Clockwise)_	100	2328	0	0	1	2328	1	2328	0	4300
BASYS01199	BASYS01201_fabHB_1155123-1154137_(CounterClockwise)_	100	987	0	0	1	987	1	987	0	1823
BASYS01200	BASYS01202_yhfC_1155243-1156019_(Clockwise)_	100	777	0	0	1	777	1	777	0	1435
BASYS01201	BASYS01203_yhfE_1156432-1157472_(Clockwise)_	100	1041	0	0	1	1041	1	1041	0	1923
BASYS01202	BASYS01204_yhfF_1157485-1157892_(Clockwise)_	100	408	0	0	1	408	1	408	0	754
BASYS01203	BASYS01205_gltT_1159219-1157930_(CounterClockwise)_	100	1290	0	0	1	1290	1	1290	0	2383
BASYS01204	BASYS01206_yhfH_1159780-1159490_(CounterClockwise)_	100	291	0	0	1	291	1	291	8e-154	538
BASYS01205	BASYS01207_yhfI_1159782-1160516_(Clockwise)_	100	735	0	0	1	735	1	735	0	1358
BASYS01206	BASYS01208_lplJ_1160529-1161524_(Clockwise)_	100	996	0	0	1	996	1	996	0	1840
BASYS01207	BASYS01209_BASYS01209_1161588-1161490_(CounterClockwise)_	100	99	0	0	1	99	1	99	1e-47	183
BASYS01208	BASYS01210_yhfK_1161568-1162233_(Clockwise)_	100	666	0	0	1	666	1	666	0	1230
BASYS01209	BASYS01211_lcfB_1162303-1163892_(Clockwise)_	100	1590	0	0	1	1590	1	1590	0	2937
BASYS01210	BASYS01212_yhfM_1164344-1163931_(CounterClockwise)_	100	414	0	0	1	414	1	414	0	765
BASYS01211	BASYS01213_yhfN_1164475-1165755_(Clockwise)_	100	1281	0	0	1	1281	1	1281	0	2366
BASYS01212	BASYS01796_aprN_1617930-1618448_(Clockwise)_	100	470	0	0	1	470	1	470	0	869
BASYS01213	BASYS01793_yhfO_1617496-1617047_(CounterClockwise)_	100	450	0	0	1	450	1	450	0	832
BASYS01214	BASYS01792_yhfP_1616984-1616061_(CounterClockwise)_	100	703	0	0	1	703	1	703	0	1299
BASYS01215	BASYS01790_BASYS01790_1615746-1615844_(Clockwise)_	100	99	0	0	13	111	99	1	2e-47	183
BASYS01216	BASYS01790_BASYS01790_1615746-1615844_(Clockwise)_	100	99	0	0	1	99	1	99	1e-47	183
BASYS01217	BASYS01789_yhfQ_1615734-1614679_(CounterClockwise)_	100	1056	0	0	1	1056	1	1056	0	1951
BASYS01218	BASYS01788_phoE_1614066-1614647_(Clockwise)_	100	582	0	0	1	582	1	582	0	1075
BASYS01219	BASYS04882_yhfS_4242217-4242041_(CounterClockwise)_	100	141	0	0	925	1065	1	141	9e-70	261
BASYS01220	BASYS01785_yhfT_1611465-1612904_(Clockwise)_	100	1440	0	0	1	1440	1	1440	0	2660
BASYS01221	BASYS01784_bioY_1610884-1611468_(Clockwise)_	100	550	0	0	1	550	1	550	0	1016
BASYS01222	BASYS01783_hemAT_1609367-1610749_(Clockwise)_	100	1383	0	0	1	1383	1	1383	0	2555
BASYS01223	BASYS01782_yhfW_1607723-1609312_(Clockwise)_	100	1590	0	0	1	1590	1	1590	0	2937
BASYS01225	BASYS01779_yhzC_1606539-1606787_(Clockwise)_	100	249	0	0	1	249	1	249	2e-130	460
BASYS01226	BASYS01778_comK_1606288-1605683_(CounterClockwise)_	100	606	0	0	1	606	1	606	0	1120
BASYS01227	BASYS01777_yhxD_1604610-1605638_(Clockwise)_	100	1029	0	0	1	1029	1	1029	0	1901
BASYS01228	BASYS01776_yhjA_1604522-1604253_(CounterClockwise)_	100	270	0	0	1	270	1	270	4e-142	499
BASYS01229	BASYS01775_yhjB_1602740-1604209_(Clockwise)_	100	1470	0	0	1	1470	1	1470	0	2715
BASYS01230	BASYS01774_yhjC_1602543-1602743_(Clockwise)_	100	201	0	0	1	201	1	201	6e-104	372
BASYS01231	BASYS01773_yhjD_1601973-1602335_(Clockwise)_	100	363	0	0	1	363	1	363	0	671
BASYS01232	BASYS01772_yhjE_1601821-1601198_(CounterClockwise)_	100	624	0	0	1	624	1	624	0	1153
BASYS01233	BASYS01771_BASYS01771_1600522-1601286_(Clockwise)_	100	534	0	0	1	534	702	169	0	987
BASYS01234	BASYS01771_BASYS01771_1600522-1601286_(Clockwise)_	100	765	0	0	1	765	1	765	0	1413
BASYS01236	BASYS01768_BASYS01768_1598960-1599055_(Clockwise)_	100	96	0	0	1	96	1	96	6e-46	178
BASYS01237	BASYS01767_yhjH_1598945-1598406_(CounterClockwise)_	100	540	0	0	1	540	1	540	0	998
BASYS01238	BASYS01766_glcP_1597043-1598248_(Clockwise)_	100	1206	0	0	1	1206	1	1206	0	2228
BASYS01239	BASYS01765_ntdC_1595895-1596971_(Clockwise)_	100	1077	0	0	1	1077	1	1077	0	1989
BASYS01240	BASYS01764_ntdB_1595057-1595905_(Clockwise)_	100	849	0	0	1	849	1	849	0	1568
BASYS01241	BASYS01763_ntdA_1593745-1595085_(Clockwise)_	100	162	0	0	1	162	1270	1109	2e-82	300
BASYS01242	BASYS01763_ntdA_1593745-1595085_(Clockwise)_	100	1341	0	0	1	1341	1	1341	0	2477
BASYS01243	BASYS01761_ntdR_1593656-1592667_(CounterClockwise)_	100	990	0	0	1	990	1	990	0	1829
BASYS01244	BASYS01760_yhjN_1591299-1592453_(Clockwise)_	100	1155	0	0	1	1155	1	1155	0	2134
BASYS01245	BASYS01759_yhjO_1589170-1591206_(Clockwise)_	100	609	0	0	308	916	308	916	0	1125
BASYS01246	BASYS01755_yhjP_1589125-1587389_(CounterClockwise)_	100	1737	0	0	1	1737	1	1737	0	3208
BASYS01247	BASYS01754_BASYS01754_1587404-1587027_(CounterClockwise)_	100	378	0	0	1	378	1	378	0	699
BASYS01248	BASYS01754_BASYS01754_1587404-1587027_(CounterClockwise)_	100	327	0	0	1	327	372	46	9e-174	604
BASYS01249	BASYS01753_yhjR_1586478-1586915_(Clockwise)_	100	438	0	0	1	438	1	438	0	809
BASYS01250	BASYS01750_addB_1585918-1582793_(CounterClockwise)_	100	3126	0	0	514	3639	1	3126	0	5773
BASYS01253	BASYS01744_sbcC_1577839-1574447_(CounterClockwise)_	100	3393	0	0	1	3393	1	3393	0	6266
BASYS01254	BASYS01743_yisB_1574433-1574131_(CounterClockwise)_	100	303	0	0	1	303	1	303	2e-160	560
BASYS01255	BASYS01742_gerPF_1573868-1574275_(Clockwise)_	100	225	0	0	1	225	1	225	3e-117	416
BASYS01256	BASYS01741_gerPE_1573444-1573845_(Clockwise)_	100	402	0	0	1	402	1	402	0	743
BASYS01257	BASYS01740_gerPD_1573268-1573444_(Clockwise)_	100	177	0	0	1	177	1	177	1e-90	327
BASYS01258	BASYS01739_gerPC_1572636-1573271_(Clockwise)_	100	636	0	0	1	636	1	636	0	1175
BASYS01260	BASYS01738_gerPA_1572162-1572383_(Clockwise)_	100	222	0	0	1	222	1	222	1e-115	411
BASYS01261	BASYS01737_BASYS01737_1572073-1571909_(CounterClockwise)_	100	165	0	0	1	165	1	165	5e-84	305
BASYS01262	BASYS01736_yisI_1571569-1571739_(Clockwise)_	100	171	0	0	1	171	1	171	2e-87	316
BASYS01263	BASYS01735_yisJ_1570500-1571423_(Clockwise)_	100	924	0	0	1	924	1	924	0	1707
BASYS01264	BASYS01734_yisK_1570345-1569440_(CounterClockwise)_	100	906	0	0	1	906	1	906	0	1674
BASYS01265	BASYS01733_yisL_1569324-1568968_(CounterClockwise)_	100	357	0	0	1	357	1	357	0	660
BASYS01266	BASYS01732_wprA_1568800-1566116_(CounterClockwise)_	100	2685	0	0	1	2685	1	2685	0	4959
BASYS01267	BASYS01731_yisN_1565450-1566085_(Clockwise)_	100	636	0	0	1	636	1	636	0	1175
BASYS01269	BASYS01729_yisP_1563400-1561448_(CounterClockwise)_	100	660	0	0	148	807	1294	1953	0	1219
BASYS01270	BASYS01728_yisQ_1560053-1561420_(Clockwise)_	100	1368	0	0	1	1368	1	1368	0	2527
BASYS01271	BASYS01727_yisR_1559938-1559066_(CounterClockwise)_	100	873	0	0	1	873	1	873	0	1613
BASYS01272	BASYS01726_degA_1559054-1558035_(CounterClockwise)_	100	1020	0	0	1	1020	1	1020	0	1884
BASYS01273	BASYS01724_yisS_1557827-1556799_(CounterClockwise)_	100	1029	0	0	25	1053	1	1029	0	1901
BASYS01274	BASYS01723_yisT_1556224-1556748_(Clockwise)_	100	525	0	0	1	525	1	525	0	970
BASYS01275	BASYS01722_BASYS01722_1556191-1556072_(CounterClockwise)_	100	120	0	0	1	120	1	120	3e-59	222
BASYS01278	BASYS01719_yisX_1553351-1553989_(Clockwise)_	100	639	0	0	1	639	1	639	0	1181
BASYS01279	BASYS01718_BASYS01718_1553192-1553302_(Clockwise)_	100	111	0	0	1	111	1	111	3e-54	206
BASYS01280	BASYS01717_yisY_1553214-1552339_(CounterClockwise)_	100	876	0	0	1	876	1	876	0	1618
BASYS01281	BASYS01716_yisZ_1551712-1552311_(Clockwise)_	100	600	0	0	1	600	1	600	0	1109
BASYS01282	BASYS01714_yitA_1550538-1551383_(Clockwise)_	100	593	0	0	1	593	1	593	0	1096
BASYS01283	BASYS01713_yitB_1549724-1550434_(Clockwise)_	100	711	0	0	1	711	1	711	0	1314
BASYS01284	BASYS01712_comB_1549579-1548851_(CounterClockwise)_	100	492	0	0	1	492	1	492	0	909
BASYS01285	BASYS01711_yitD_1548854-1548096_(CounterClockwise)_	100	759	0	0	1	759	1	759	0	1402
BASYS01286	BASYS01710_yitE_1547377-1548051_(Clockwise)_	100	675	0	0	1	675	1	675	0	1247
BASYS01287	BASYS01709_yitF_1546355-1547326_(Clockwise)_	100	863	0	0	254	1116	110	972	0	1594
BASYS01288	BASYS01708_BASYS01708_1546131-1546229_(Clockwise)_	100	99	0	0	1	99	1	99	1e-47	183
BASYS01289	BASYS01707_yitG_1544921-1546201_(Clockwise)_	100	1281	0	0	1	1281	1	1281	0	2366
BASYS01291	BASYS01705_yitI_1543479-1543967_(Clockwise)_	100	489	0	0	1	489	1	489	0	904
BASYS01292	BASYS01704_yitJ_1541589-1543427_(Clockwise)_	100	1839	0	0	1	1839	1	1839	0	3397
BASYS01293	BASYS01703_BASYS01703_1541428-1541288_(CounterClockwise)_	100	141	0	0	1	141	1	141	9e-71	261
BASYS01294	BASYS01702_yitK_1540784-1541275_(Clockwise)_	100	492	0	0	1	492	1	492	0	909
BASYS01295	BASYS01701_yitL_1540694-1539789_(CounterClockwise)_	100	906	0	0	1	906	1	906	0	1674
BASYS01296	BASYS01700_yitM_1539152-1539736_(Clockwise)_	100	585	0	0	1	585	1	585	0	1081
BASYS01297	BASYS01699_yitO_1538226-1539155_(Clockwise)_	100	930	0	0	1	930	1	930	0	1718
BASYS01298	BASYS01698_yitP_1537660-1538241_(Clockwise)_	100	582	0	0	1	582	1	582	0	1075
BASYS01299	BASYS01696_yizB_1537527-1532752_(CounterClockwise)_	100	312	0	0	1	312	1	312	2e-165	577
BASYS01300	BASYS04833_yitQ_4203750-4204418_(Clockwise)_	100	579	0	0	1	579	91	669	0	1070
BASYS01301	BASYS04835_yitR_4204448-4204741_(Clockwise)_	100	294	0	0	1	294	1	294	2e-155	544
BASYS01302	BASYS04836_nprB_4204877-4205806_(Clockwise)_	100	891	0	0	1	891	1	891	0	1646
BASYS01303	BASYS04787_yitS_4173965-4173078_(CounterClockwise)_	100	888	0	0	1	888	1	888	0	1640
BASYS01304	BASYS04788_yitT_4173995-4174909_(Clockwise)_	100	915	0	0	1	915	1	915	0	1690
BASYS01305	BASYS04789_ipi_4174919-4175383_(Clockwise)_	100	465	0	0	1	465	1	465	0	859
BASYS01306	BASYS04790_yizC_4175611-4175414_(CounterClockwise)_	100	198	0	0	1	198	1	198	3e-102	366
BASYS01307	BASYS04791_yitU_4176680-4175868_(CounterClockwise)_	100	813	0	0	1	813	1	813	0	1502
BASYS01308	BASYS04792_yitV_4176705-4177568_(Clockwise)_	100	864	0	0	1	864	1	864	0	1596
BASYS01309	BASYS04793_yitW_4177632-4177940_(Clockwise)_	100	309	0	0	1	309	1	309	9e-164	571
BASYS01310	BASYS04794_BASYS04794_4178005-4178175_(Clockwise)_	100	171	0	0	1	171	1	171	2e-87	316
BASYS01311	BASYS04795_yitY_4178207-4179535_(Clockwise)_	100	1286	0	0	1	1286	1	1286	0	2375
BASYS01312	BASYS01694_yitZ_1532707-1532213_(CounterClockwise)_	100	495	0	0	46	540	1	495	0	915
BASYS01313	BASYS01693_argC_1532007-1530970_(CounterClockwise)_	100	1038	0	0	1	1038	1	1038	0	1917
BASYS01314	BASYS01692_argJ_1531019-1529730_(CounterClockwise)_	100	1290	0	0	1	1290	1	1290	0	2383
BASYS01315	BASYS01691_argB_1529715-1528939_(CounterClockwise)_	100	777	0	0	1	777	1	777	0	1435
BASYS01316	BASYS01690_argD_1528942-1527785_(CounterClockwise)_	100	1158	0	0	1	1158	1	1158	0	2139
BASYS01317	BASYS01689_carA_1527714-1526653_(CounterClockwise)_	100	1062	0	0	1	1062	1	1062	0	1962
BASYS01318	BASYS01688_BASYS01688_1526602-1526697_(Clockwise)_	100	96	0	0	1	96	1	96	6e-46	178
BASYS01319	BASYS01687_carB_1526531-1523568_(CounterClockwise)_	100	2964	0	0	1	2964	1	2964	0	5474
BASYS01320	BASYS01686_argF_1523580-1522621_(CounterClockwise)_	100	960	0	0	1	960	1	960	0	1773
BASYS01321	BASYS01685_yjzC_1522601-1522356_(CounterClockwise)_	100	246	0	0	1	246	1	246	7e-129	455
BASYS01322	BASYS01684_yjzD_1522124-1522309_(Clockwise)_	100	186	0	0	1	186	1	186	1e-95	344
BASYS01323	BASYS01683_yjaU_1521894-1521139_(CounterClockwise)_	100	756	0	0	1	756	1	756	0	1397
BASYS01324	BASYS01682_yjaV_1521057-1520500_(CounterClockwise)_	100	558	0	0	1	558	1	558	0	1031
BASYS01325	BASYS01681_med_1520433-1519456_(CounterClockwise)_	100	978	0	0	1	978	1	978	0	1807
BASYS01326	BASYS01680_comZ_1519441-1519250_(CounterClockwise)_	100	192	0	0	1	192	1	192	6e-99	355
BASYS01327	BASYS01679_yjzB_1518915-1519220_(Clockwise)_	100	306	0	0	1	306	1	306	4e-162	566
BASYS01329	BASYS01677_fabF_1517849-1516608_(CounterClockwise)_	100	678	0	0	1	678	1	678	0	1253
BASYS01330	BASYS01511_yqgE_1388109-1386817_(CounterClockwise)_	100	184	0	0	1	184	1	184	2e-94	340
BASYS01331	BASYS01512_sodA_1388824-1388216_(CounterClockwise)_	100	609	0	0	1	609	1	609	0	1125
BASYS01332	BASYS01513_yqgC_1389494-1389003_(CounterClockwise)_	100	492	0	0	1	492	1	492	0	909
BASYS01333	BASYS01514_yqgB_1389586-1390356_(Clockwise)_	100	771	0	0	1	771	1	771	0	1424
BASYS01334	BASYS01515_yqfZ_1390451-1390750_(Clockwise)_	100	300	0	0	1	300	1	300	8e-159	555
BASYS01335	BASYS01516_ispG_1390834-1392006_(Clockwise)_	100	1173	0	0	1	1173	1	1173	0	2167
BASYS01336	BASYS01517_yqfX_1392508-1392032_(CounterClockwise)_	100	477	0	0	1	477	1	477	0	881
BASYS01337	BASYS01518_yqfW_1392548-1393135_(Clockwise)_	100	588	0	0	1	588	1	588	0	1086
BASYS01338	BASYS01519_zur_1393546-1393178_(CounterClockwise)_	100	369	0	0	1	369	1	369	0	682
BASYS01339	BASYS01520_BASYS01520_1393727-1393569_(CounterClockwise)_	100	159	0	0	1	159	1	159	1e-80	294
BASYS01340	BASYS01521_yqfU_1394634-1393753_(CounterClockwise)_	100	882	0	0	1	882	1	882	0	1629
BASYS01341	BASYS01522_yqfT_1394750-1395004_(Clockwise)_	100	255	0	0	1	255	1	255	7e-134	472
BASYS01343	BASYS01524_cshB_1397277-1395934_(CounterClockwise)_	100	1344	0	0	1	1344	1	1344	0	2483
BASYS01344	BASYS01525_yqfQ_1397419-1398147_(Clockwise)_	100	459	0	0	286	744	271	729	0	848
BASYS01345	BASYS01526_ispH_1398213-1399214_(Clockwise)_	100	1002	0	0	1	1002	1	1002	0	1851
BASYS01346	BASYS01527_yqfO_1400358-1399237_(CounterClockwise)_	100	1122	0	0	1	1122	1	1122	0	2073
BASYS01347	BASYS01528_trmK_1401067-1400351_(CounterClockwise)_	100	717	0	0	1	717	1	717	0	1325
BASYS01348	BASYS01529_cccA_1401620-1401258_(CounterClockwise)_	100	363	0	0	1	363	1	363	0	671
BASYS01349	BASYS01530_sigA_1403183-1401948_(CounterClockwise)_	100	1236	0	0	1	1236	1	1236	0	2283
BASYS01350	BASYS01531_dnaG_1405073-1403262_(CounterClockwise)_	100	1812	0	0	1	1812	1	1812	0	3347
BASYS01351	BASYS01532_yqxD_1405706-1405107_(CounterClockwise)_	100	600	0	0	1	600	1	600	0	1109
BASYS01352	BASYS01533_ydiA_1406667-1405855_(CounterClockwise)_	100	813	0	0	1	813	1	813	0	1502
BASYS01353	BASYS01534_ccpN_1407334-1406693_(CounterClockwise)_	100	642	0	0	1	642	1	642	0	1186
BASYS01354	BASYS01535_glyS_1409503-1407464_(CounterClockwise)_	100	2040	0	0	1	2040	1	2040	0	3768
BASYS01355	BASYS01536_glyQ_1410464-1409496_(CounterClockwise)_	100	969	0	0	1	969	1	969	0	1790
BASYS01356	BASYS01537_recO_1411448-1410681_(CounterClockwise)_	100	768	0	0	1	768	1	768	0	1419
BASYS01357	BASYS01538_yqzL_1411628-1411485_(CounterClockwise)_	100	144	0	0	1	144	1	144	2e-72	267
BASYS01358	BASYS01539_era_1412681-1411776_(CounterClockwise)_	100	906	0	0	1	906	1	906	0	1674
BASYS01359	BASYS01540_cdd_1413072-1412662_(CounterClockwise)_	100	411	0	0	1	411	1	411	0	760
BASYS01360	BASYS01541_BASYS01541_1413251-1413114_(CounterClockwise)_	100	138	0	0	1	138	1	138	4e-69	255
BASYS01361	BASYS01542_dgkA_1413562-1413191_(CounterClockwise)_	100	372	0	0	1	372	1	372	0	688
BASYS01362	BASYS01543_yqfG_1414016-1413543_(CounterClockwise)_	100	474	0	0	1	474	1	474	0	876
BASYS01363	BASYS01544_yqfF_1416152-1414017_(CounterClockwise)_	100	2136	0	0	1	2136	1	2136	0	3945
BASYS01364	BASYS01545_BASYS01545_1416231-1416133_(CounterClockwise)_	100	99	0	0	1	99	1	99	1e-47	183
BASYS01365	BASYS01546_phoH_1417190-1416231_(CounterClockwise)_	100	960	0	0	1	960	1	960	0	1773
BASYS01367	BASYS01549_yqfC_1418703-1418401_(CounterClockwise)_	100	303	0	0	1	303	1	303	2e-160	560
BASYS01368	BASYS01550_yqfB_1419158-1418739_(CounterClockwise)_	100	420	0	0	1	420	1	420	0	776
BASYS01369	BASYS01551_yqfA_1420178-1419183_(CounterClockwise)_	100	996	0	0	1	996	1	996	0	1840
BASYS01371	BASYS01554_yqeY_1422091-1421645_(CounterClockwise)_	100	447	0	0	1	447	1	447	0	826
BASYS01372	BASYS01555_yqeW_1422401-1423375_(Clockwise)_	100	975	0	0	1	975	1	975	0	1801
BASYS01373	BASYS01556_yqeV_1424767-1423412_(CounterClockwise)_	100	1356	0	0	1	1356	1	1356	0	2505
BASYS01374	BASYS01557_rsmE_1425549-1424767_(CounterClockwise)_	100	783	0	0	1	783	1	783	0	1447
BASYS01375	BASYS01558_prmA_1426516-1425560_(CounterClockwise)_	100	957	0	0	1	957	1	957	0	1768
BASYS01376	BASYS01559_dnaJ_1427647-1426520_(CounterClockwise)_	100	1128	0	0	1	1128	1	1128	0	2084
BASYS01377	BASYS01560_dnaK_1429682-1427847_(CounterClockwise)_	100	1836	0	0	1	1836	1	1836	0	3391
BASYS01378	BASYS01561_grpE_1430269-1429706_(CounterClockwise)_	100	564	0	0	1	564	1	564	0	1042
BASYS01379	BASYS01562_BASYS01562_1430351-1430244_(CounterClockwise)_	100	108	0	0	1	108	1	108	1e-52	200
BASYS01380	BASYS01563_hrcA_1431399-1430341_(CounterClockwise)_	100	1059	0	0	1	1059	1	1059	0	1956
BASYS01381	BASYS01564_hemN_1432601-1431453_(CounterClockwise)_	100	1149	0	0	52	1200	1	1149	0	2122
BASYS01382	BASYS01565_lepA_1434483-1432645_(CounterClockwise)_	100	1839	0	0	1	1839	1	1839	0	3397
BASYS01383	BASYS01566_yqxA_1434964-1434617_(CounterClockwise)_	100	348	0	0	1	348	1	348	0	643
BASYS01384	BASYS01567_spoIIP_1436177-1434972_(CounterClockwise)_	100	1206	0	0	1	1206	1	1206	0	2228
BASYS01385	BASYS01568_gpr_1437346-1436240_(CounterClockwise)_	100	1107	0	0	1	1107	1	1107	0	2045
BASYS01386	BASYS01570_rpsT_1437541-1437816_(Clockwise)_	100	276	0	0	1	276	1	276	2e-145	510
BASYS01387	BASYS01571_yqeN_1438874-1437831_(CounterClockwise)_	100	1044	0	0	1	1044	1	1044	0	1929
BASYS01388	BASYS01572_BASYS01572_1439063-1438914_(CounterClockwise)_	100	150	0	0	1	150	1	150	1e-75	278
BASYS01389	BASYS01573_yqzM_1439104-1439238_(Clockwise)_	100	135	0	0	1	135	1	135	2e-67	250
BASYS01390	BASYS01574_comEC_1441608-1439278_(CounterClockwise)_	100	2331	0	0	1	2331	1	2331	0	4305
BASYS01391	BASYS01575_comEB_1442181-1441612_(CounterClockwise)_	100	570	0	0	1	570	1	570	0	1053
BASYS01392	BASYS01576_comEA_1442868-1442248_(CounterClockwise)_	100	621	0	0	1	621	1	621	0	1147
BASYS01393	BASYS01577_comER_1442838-1443773_(Clockwise)_	100	936	0	0	1	936	1	936	0	1729
BASYS01395	BASYS01579_yqeL_1444980-1444579_(CounterClockwise)_	100	332	0	0	26	357	71	402	2e-176	614
BASYS01396	BASYS01580_yqeK_1445533-1444964_(CounterClockwise)_	100	570	0	0	1	570	1	570	0	1053
BASYS01397	BASYS01581_nadD_1446092-1445514_(CounterClockwise)_	100	579	0	0	1	579	1	579	0	1070
BASYS01398	BASYS01582_yqeI_1446385-1446095_(CounterClockwise)_	100	291	0	0	1	291	1	291	8e-154	538
BASYS01399	BASYS01583_aroD_1447221-1446379_(CounterClockwise)_	100	843	0	0	1	843	1	843	0	1557
BASYS01400	BASYS01584_yqeH_1448339-1447239_(CounterClockwise)_	100	1101	0	0	1	1101	1	1101	0	2034
BASYS01401	BASYS01585_yqeG_1448942-1448343_(CounterClockwise)_	100	600	0	0	1	600	1	600	0	1109
BASYS01402	BASYS01586_sda_1449223-1449363_(Clockwise)_	100	141	0	0	1	141	1	141	9e-71	261
BASYS01403	BASYS01587_yqeF_1450400-1449669_(CounterClockwise)_	100	732	0	0	1	732	1	732	0	1352
BASYS01404	BASYS01588_BASYS01588_1450589-1450431_(CounterClockwise)_	100	159	0	0	1	159	1	159	1e-80	294
BASYS01405	BASYS01589_BASYS01589_1450651-1450553_(CounterClockwise)_	100	99	0	0	1	99	1	99	1e-47	183
BASYS01406	BASYS01590_cwlH_1451053-1450652_(CounterClockwise)_	100	402	0	0	1	402	1	402	0	743
BASYS01407	BASYS01590_cwlH_1451053-1450652_(CounterClockwise)_	100	182	0	0	1	182	182	1	4e-93	337
BASYS01408	BASYS01591_cwlH_1451405-1451124_(CounterClockwise)_	100	181	0	0	1	181	1	181	1e-92	335
BASYS01409	BASYS01592_yqeD_1451574-1452218_(Clockwise)_	100	645	0	0	1	645	1	645	0	1192
BASYS01411	BASYS01594_yqeB_1453382-1454104_(Clockwise)_	100	433	0	0	237	669	1	433	0	800
BASYS01412	BASYS01594_yqeB_1453382-1454104_(Clockwise)_	100	723	0	0	1	723	1	723	0	1336
BASYS01413	BASYS01595_nucB_1454553-1454137_(CounterClockwise)_	100	417	0	0	1	417	1	417	0	771
BASYS01414	BASYS01596_(sigK_1454731-1455471_(Clockwise)_	100	741	0	0	1	741	1	741	0	1369
BASYS01415	BASYS01597_BASYS01597_1455471-1455587_(Clockwise)_	100	117	0	0	1	117	1	117	2e-57	217
BASYS01416	BASYS01598_yrkL_1456866-1456342_(CounterClockwise)_	100	525	0	0	1	525	1	525	0	970
BASYS01417	BASYS01599_yrkK_1457590-1457114_(CounterClockwise)_	100	477	0	0	1	477	1	477	0	881
BASYS01418	BASYS01602_BASYS01602_1459628-1459521_(CounterClockwise)_	100	108	0	0	1	108	1	108	1e-52	200
BASYS01419	BASYS01603_rapH_1460959-1459724_(CounterClockwise)_	100	1236	0	0	1	1236	1	1236	0	2283
BASYS01420	BASYS01604_yeeF_1461031-1462908_(Clockwise)_	100	435	0	0	1	435	1	435	0	804
BASYS01421	BASYS01604_yeeF_1461031-1462908_(Clockwise)_	100	1137	0	0	1	1137	742	1878	0	2100
BASYS01422	BASYS01605_yjcL_1462912-1465569_(Clockwise)_	100	425	0	0	1	425	1	425	0	785
BASYS01424	BASYS01605_yjcL_1462912-1465569_(Clockwise)_	100	1066	0	0	126	1191	1593	2658	0	1969
BASYS01425	BASYS01606_yjcK_1465639-1466187_(Clockwise)_	100	549	0	0	1	549	1	549	0	1014
BASYS01426	BASYS01607_metC_1467389-1466217_(CounterClockwise)_	100	1173	0	0	1	1173	1	1173	0	2167
BASYS01427	BASYS01608_metB_1468527-1467382_(CounterClockwise)_	100	1146	0	0	1	1146	1	1146	0	2117
BASYS01428	BASYS01609_yjcH_1468832-1469599_(Clockwise)_	100	768	0	0	1	768	1	768	0	1419
BASYS01429	BASYS01610_yjcG_1469636-1470151_(Clockwise)_	100	516	0	0	1	516	1	516	0	953
BASYS01430	BASYS01611_yjcF_1470155-1470577_(Clockwise)_	100	423	0	0	1	423	1	423	0	782
BASYS01431	BASYS01612_yjzE_1470996-1470649_(CounterClockwise)_	100	348	0	0	1	348	1	348	0	643
BASYS01433	BASYS01614_yjcD_1472393-1473298_(Clockwise)_	100	83	0	0	74	156	906	824	2e-38	154
BASYS01434	BASYS01615_spoVIF_1473728-1473372_(CounterClockwise)_	100	357	0	0	1	357	1	357	0	660
BASYS01435	BASYS01616_yjcZ_1473908-1473759_(CounterClockwise)_	100	150	0	0	1	150	1	150	1e-75	278
BASYS01436	BASYS01617_yjzK_1474196-1473990_(CounterClockwise)_	100	207	0	0	1	207	1	207	3e-107	383
BASYS01437	BASYS01618_BASYS01618_1474220-1474453_(Clockwise)_	100	234	0	0	1	234	1	234	3e-122	433
BASYS01438	BASYS01619_yjcA_1474834-1474478_(CounterClockwise)_	100	357	0	0	1	357	1	357	0	660
BASYS01439	BASYS01620_cotV_1474970-1475380_(Clockwise)_	100	93	0	0	1	93	360	268	3e-44	172
BASYS01440	BASYS01620_cotV_1474970-1475380_(Clockwise)_	100	411	0	0	1	411	1	411	0	760
BASYS01441	BASYS01621_BASYS01621_1475732-1475400_(CounterClockwise)_	100	333	0	0	1	333	1	333	4e-177	616
BASYS01442	BASYS01622_cotW_1475422-1475736_(Clockwise)_	100	315	0	0	1	315	1	315	4e-167	582
BASYS01443	BASYS01624_cotX_1475837-1476355_(Clockwise)_	100	108	0	0	1	108	162	55	1e-52	200
BASYS01444	BASYS01624_cotX_1475837-1476355_(Clockwise)_	100	519	0	0	1	519	1	519	0	959
BASYS01445	BASYS01625_cotY_1476456-1476995_(Clockwise)_	100	540	0	0	1	540	1	540	0	998
BASYS01446	BASYS01626_BASYS01626_1477123-1477230_(Clockwise)_	100	84	0	0	1	84	1	84	2e-38	156
BASYS01447	BASYS01627_cotO_1478352-1477669_(CounterClockwise)_	100	684	0	0	1	684	1	684	0	1264
BASYS01448	BASYS01628_fabI_1479262-1478453_(CounterClockwise)_	100	810	0	0	1	810	1	810	0	1496
BASYS01449	BASYS01629_thiD_1480180-1479365_(CounterClockwise)_	100	816	0	0	1	816	1	816	0	1507
BASYS01450	BASYS04807_thiF_4184934-4185164_(Clockwise)_	100	169	0	0	335	503	169	1	1e-85	313
BASYS01451	BASYS04624_thiF_4064516-4064938_(Clockwise)_	100	372	0	0	439	810	22	393	0	688
BASYS01452	BASYS04806_thiG_4184167-4184937_(Clockwise)_	100	771	0	0	1	771	1	771	0	1424
BASYS01453	BASYS04805_thiS_4183967-4184170_(Clockwise)_	100	204	0	0	1	204	1	204	1e-105	377
BASYS01454	BASYS04804_thiO_4182861-4183970_(Clockwise)_	100	1110	0	0	1	1110	1	1110	0	2050
BASYS01455	BASYS04803_tenI_4182404-4182877_(Clockwise)_	100	355	0	0	264	618	120	474	0	656
BASYS01456	BASYS01633_tenA_1484568-1483858_(CounterClockwise)_	100	711	0	0	1	711	1	711	0	1314
BASYS01458	BASYS01635_prpE_1486894-1487628_(Clockwise)_	100	735	0	0	1	735	1	735	0	1358
BASYS01459	BASYS01636_yjbO_1488540-1487641_(CounterClockwise)_	100	900	0	0	1	900	1	900	0	1663
BASYS01460	BASYS01637_ppnK1_1489355-1488555_(CounterClockwise)_	100	801	0	0	1	801	1	801	0	1480
BASYS01461	BASYS01638_yjbM_1490012-1489374_(CounterClockwise)_	100	639	0	0	1	639	1	639	0	1181
BASYS01462	BASYS01639_yjbL_1490406-1490038_(CounterClockwise)_	100	369	0	0	1	369	1	369	0	682
BASYS01463	BASYS01640_yjbK_1490531-1491103_(Clockwise)_	100	573	0	0	1	573	1	573	0	1059
BASYS01464	BASYS01642_yjbJ_1491118-1491852_(Clockwise)_	100	180	0	0	1	180	329	150	2e-92	333
BASYS01465	BASYS01642_yjbJ_1491118-1491852_(Clockwise)_	100	735	0	0	1	735	1	735	0	1358
BASYS01466	BASYS01643_yjbI_1492104-1492502_(Clockwise)_	100	399	0	0	1	399	1	399	0	737
BASYS01467	BASYS01644_yjbH_1492499-1493398_(Clockwise)_	100	618	0	0	283	900	283	900	0	1142
BASYS01468	BASYS01646_BASYS01646_1493744-1493637_(CounterClockwise)_	100	108	0	0	1	108	1	108	1e-52	200
BASYS01469	BASYS01647_yizD_1493725-1493880_(Clockwise)_	100	156	0	0	1	156	1	156	5e-79	289
BASYS01470	BASYS01648_yjbG_1495930-1493918_(CounterClockwise)_	100	2013	0	0	1	2013	1	2013	0	3718
BASYS01471	BASYS01649_coiA_1497128-1495977_(CounterClockwise)_	100	1152	0	0	1	1152	1	1152	0	2128
BASYS01472	BASYS01650_BASYS01650_1497228-1497121_(CounterClockwise)_	100	108	0	0	1	108	1	108	1e-52	200
BASYS01473	BASYS01651_BASYS01651_1497172-1497294_(Clockwise)_	100	123	0	0	1	123	1	123	8e-61	228
BASYS01474	BASYS01652_mecA_1497945-1497289_(CounterClockwise)_	100	657	0	0	1	657	1	657	0	1214
BASYS01475	BASYS01653_BASYS01653_1498060-1498152_(Clockwise)_	100	93	0	0	1	93	1	93	3e-44	172
BASYS01476	BASYS01654_BASYS01654_1498192-1498097_(CounterClockwise)_	100	96	0	0	1	96	1	96	6e-46	178
BASYS01477	BASYS01655_yjbE_1498222-1498878_(Clockwise)_	100	657	0	0	1	657	1	657	0	1214
BASYS01478	BASYS01656_BASYS01656_1498835-1499278_(Clockwise)_	100	161	0	0	1	161	10	170	2e-81	298
BASYS01479	BASYS01657_spxA_1499686-1499291_(CounterClockwise)_	100	396	0	0	1	396	1	396	0	732
BASYS01480	BASYS01658_yjbC_1500445-1499867_(CounterClockwise)_	100	579	0	0	1	579	1	579	0	1070
BASYS01481	BASYS01659_BASYS01659_1500664-1500554_(CounterClockwise)_	100	111	0	0	1	111	1	111	3e-54	206
BASYS01482	BASYS01660_yjbB_1501504-1500674_(CounterClockwise)_	100	831	0	0	1	831	1	831	0	1535
BASYS01483	BASYS01661_oppF_1502486-1501560_(CounterClockwise)_	100	927	0	0	1	927	1	927	0	1712
BASYS01485	BASYS01663_oppC_1504477-1503560_(CounterClockwise)_	100	918	0	0	1	918	1	918	0	1696
BASYS01486	BASYS01664_oppB_1505416-1504481_(CounterClockwise)_	100	936	0	0	1	936	1	936	0	1729
BASYS01488	BASYS01667_trpS_1507860-1508897_(Clockwise)_	100	1038	0	0	1	1038	1	1038	0	1917
BASYS01489	BASYS01669_BASYS01669_1509919-1508933_(CounterClockwise)_	100	105	0	0	1	105	32	136	6e-51	195
BASYS01490	BASYS01669_BASYS01669_1509919-1508933_(CounterClockwise)_	100	987	0	0	22	1008	1	987	0	1823
BASYS01491	BASYS01671_appC_1510822-1510202_(CounterClockwise)_	100	592	0	0	1	592	1	592	0	1094
BASYS01492	BASYS01672_appB_1511788-1510838_(CounterClockwise)_	100	70	0	0	384	453	593	524	9e-31	130
BASYS01493	BASYS01672_appB_1511788-1510838_(CounterClockwise)_	100	593	0	0	1	593	1	593	0	1096
BASYS01494	BASYS01673_appA_1513495-1511867_(CounterClockwise)_	100	1629	0	0	1	1629	1	1629	0	3009
BASYS01495	BASYS01674_appF_1514572-1513583_(CounterClockwise)_	100	990	0	0	1	990	1	990	0	1829
BASYS01496	BASYS01675_appD_1515597-1514569_(CounterClockwise)_	100	1029	0	0	1	1029	1	1029	0	1901
BASYS01497	BASYS01676_yjaZ_1516562-1515747_(CounterClockwise)_	100	62	0	0	88	149	816	755	9e-27	115
BASYS01499	BASYS01677_fabF_1517849-1516608_(CounterClockwise)_	100	552	0	0	1	552	691	1242	0	1020
BASYS01500	BASYS01797_BASYS01797_1618776-1618537_(CounterClockwise)_	100	240	0	0	1	240	1	240	1e-125	444
BASYS01501	BASYS01798_BASYS01798_1618670-1618807_(Clockwise)_	100	138	0	0	1	138	1	138	4e-69	255
BASYS01502	BASYS01799_BASYS01799_1618941-1619099_(Clockwise)_	100	159	0	0	1	159	1	159	1e-80	294
BASYS01503	BASYS01800_yjcM_1620399-1619170_(CounterClockwise)_	100	1230	0	0	1	1230	1	1230	0	2272
BASYS01504	BASYS01801_BASYS01801_1620503-1620396_(CounterClockwise)_	100	108	0	0	1	108	1	108	1e-52	200
BASYS01505	BASYS01802_yjzG_1621144-1621338_(Clockwise)_	100	195	0	0	1	195	1	195	1e-100	361
BASYS01506	BASYS01803_yjcO_1621344-1621820_(Clockwise)_	100	477	0	0	1	477	1	477	0	881
BASYS01507	BASYS01804_yjcP_1622027-1622575_(Clockwise)_	100	549	0	0	1	549	1	549	0	1014
BASYS01508	BASYS01805_yjcQ_1622587-1622871_(Clockwise)_	100	285	0	0	1	285	1	285	2e-150	527
BASYS01509	BASYS01807_yjcR_1623032-1623559_(Clockwise)_	100	129	0	0	1	129	116	244	4e-64	239
BASYS01510	BASYS01807_yjcR_1623032-1623559_(Clockwise)_	100	528	0	0	1	528	1	528	0	976
BASYS01511	BASYS01808_BASYS01808_1623571-1623678_(Clockwise)_	100	108	0	0	1	108	1	108	1e-52	200
BASYS01512	BASYS01809_yjcS_1623733-1624050_(Clockwise)_	100	318	0	0	1	318	1	318	9e-169	588
BASYS01513	BASYS01810_yjdA_1624187-1625044_(Clockwise)_	100	858	0	0	1	858	1	858	0	1585
BASYS01514	BASYS01811_yjdB_1625599-1625204_(CounterClockwise)_	100	396	0	0	1	396	1	396	0	732
BASYS01515	BASYS01812_manR_1626122-1628068_(Clockwise)_	100	1947	0	0	1	1947	1	1947	0	3596
BASYS01516	BASYS01813_manP_1628173-1630167_(Clockwise)_	100	1995	0	0	1	1995	1	1995	0	3685
BASYS01517	BASYS01814_manA_1630182-1631129_(Clockwise)_	100	948	0	0	1	948	1	948	0	1751
BASYS01518	BASYS01815_yjdF_1631293-1631781_(Clockwise)_	100	489	0	0	1	489	1	489	0	904
BASYS01519	BASYS01816_yjdG_1632333-1631827_(CounterClockwise)_	100	507	0	0	1	507	1	507	0	937
BASYS01521	BASYS01817_yjdI_1633167-1633655_(Clockwise)_	100	489	0	0	1	489	1	489	0	904
BASYS01522	BASYS01818_yjzH_1633890-1633696_(CounterClockwise)_	100	195	0	0	1	195	1	195	1e-100	361
BASYS01523	BASYS01820_BASYS01820_1634792-1634986_(Clockwise)_	100	195	0	0	1	195	1	195	1e-100	361
BASYS01525	BASYS01823_BASYS01823_1636439-1636059_(CounterClockwise)_	100	135	0	0	1	135	1	135	5e-67	250
BASYS01526	BASYS01824_yjeA_1636576-1638021_(Clockwise)_	100	1446	0	0	1	1446	1	1446	0	2671
BASYS01527	BASYS01825_yjfA_1638534-1638061_(CounterClockwise)_	100	474	0	0	1	474	1	474	0	876
BASYS01528	BASYS01826_yjfB_1638830-1638663_(CounterClockwise)_	100	168	0	0	1	168	1	168	1e-85	311
BASYS01530	BASYS01827_yjfC_1638957-1639856_(Clockwise)_	100	900	0	0	1	900	1	900	0	1663
BASYS01531	BASYS01829_yjgB_1640939-1640364_(CounterClockwise)_	100	383	0	0	1	383	1	383	0	708
BASYS01532	BASYS01831_yjgC_1641079-1644042_(Clockwise)_	100	2964	0	0	1	2964	1	2964	0	5474
BASYS01533	BASYS01832_yjgD_1644035-1644595_(Clockwise)_	100	561	0	0	1	561	1	561	0	1037
BASYS01534	BASYS04677_yjhA_4111145-4110555_(CounterClockwise)_	100	591	0	0	1	591	1	591	0	1092
BASYS01536	BASYS04578_yjiA_4031333-4031611_(Clockwise)_	100	279	0	0	1	279	1	279	4e-147	516
BASYS01538	BASYS04576_yjiC_4029730-4028552_(CounterClockwise)_	100	1179	0	0	1	1179	1	1179	0	2178
BASYS01539	BASYS04575_yjzI_4028323-4028511_(Clockwise)_	100	189	0	0	1	189	1	189	3e-97	350
BASYS01540	BASYS04574_yjjA_4028173-4027334_(CounterClockwise)_	100	840	0	0	1	840	1	840	0	1552
BASYS01541	BASYS04573_BASYS04573_4027350-4027255_(CounterClockwise)_	100	96	0	0	1	96	1	96	6e-46	178
BASYS01542	BASYS04572_yjkA_4026537-4027289_(Clockwise)_	100	753	0	0	1	753	1	753	0	1391
BASYS01543	BASYS04571_yjkB_4025773-4026537_(Clockwise)_	100	765	0	0	1	765	1	765	0	1413
BASYS01544	BASYS04570_yjlA_4025443-4025739_(Clockwise)_	100	297	0	0	1	297	1	297	4e-157	549
BASYS01545	BASYS04569_yjlA_4025112-4025441_(Clockwise)_	100	330	0	0	1	330	1	330	2e-175	610
BASYS01546	BASYS04568_yjlA_4024681-4025115_(Clockwise)_	100	435	0	0	1	435	1	435	0	804
BASYS01547	BASYS04566_BASYS04566_4024648-4024529_(CounterClockwise)_	100	120	0	0	1	120	1	120	3e-59	222
BASYS01548	BASYS04565_yjlB_4024494-4024069_(CounterClockwise)_	100	426	0	0	1	426	1	426	0	787
BASYS01549	BASYS04562_yjlC_4023686-4023258_(CounterClockwise)_	100	429	0	0	1	429	1	429	0	793
BASYS01550	BASYS04561_yjlD_4023218-4022040_(CounterClockwise)_	100	1179	0	0	1	1179	1	1179	0	2178
BASYS01551	BASYS04559_uxaC_4021861-4020422_(CounterClockwise)_	100	1440	0	0	1	1440	1	1440	0	2660
BASYS01552	BASYS04558_yjmB_4020354-4018975_(CounterClockwise)_	100	1380	0	0	1	1380	1	1380	0	2549
BASYS01553	BASYS04557_yjmC_4018870-4017857_(CounterClockwise)_	100	1014	0	0	1	1014	1	1014	0	1873
BASYS01554	BASYS04556_yjmD_4017860-4016832_(CounterClockwise)_	100	1029	0	0	1	1029	1	1029	0	1901
BASYS01555	BASYS04727_uxuA_4137260-4136931_(CounterClockwise)_	100	93	0	0	1	93	194	286	3e-44	172
BASYS01556	BASYS04555_uxuA_4016831-4016142_(CounterClockwise)_	100	641	0	0	1	641	1	641	0	1184
BASYS01557	BASYS04668_cydC_4106958-4107788_(Clockwise)_	100	284	0	0	279	562	537	820	2e-149	525
BASYS01558	BASYS01833_exuT_1644624-1645856_(Clockwise)_	100	1233	0	0	76	1308	1	1233	0	2278
BASYS01559	BASYS01834_exuR_1645944-1646945_(Clockwise)_	100	1002	0	0	1	1002	1	1002	0	1851
BASYS01561	BASYS01836_uxaA_1648459-1649742_(Clockwise)_	100	850	0	0	1	850	1	850	0	1570
BASYS01562	BASYS01838_yjnA_1650756-1649992_(CounterClockwise)_	100	765	0	0	1	765	1	765	0	1413
BASYS01563	BASYS01839_yjoA_1651481-1650981_(CounterClockwise)_	100	501	0	0	1	501	1	501	0	926
BASYS01564	BASYS01840_BASYS01840_1651481-1651579_(Clockwise)_	100	99	0	0	1	99	1	99	1e-47	183
BASYS01565	BASYS01841_yjoB_1651576-1652865_(Clockwise)_	100	1290	0	0	1	1290	1	1290	0	2383
BASYS01566	BASYS01842_rapA_1653011-1654147_(Clockwise)_	100	1137	0	0	1	1137	1	1137	0	2100
BASYS01567	BASYS01843_phrA_1654137-1654271_(Clockwise)_	100	135	0	0	1	135	1	135	2e-67	250
BASYS01568	BASYS01844_yjpA_1654645-1654301_(CounterClockwise)_	100	345	0	0	1	345	1	345	0	638
BASYS01570	BASYS01847_yjqA_1656053-1655673_(CounterClockwise)_	100	381	0	0	1	381	1	381	0	704
BASYS01571	BASYS01848_yjqB_1656155-1656757_(Clockwise)_	100	603	0	0	1	603	1	603	0	1114
BASYS01572	BASYS01849_yjqC_1656833-1657669_(Clockwise)_	100	837	0	0	1	837	1	837	0	1546
BASYS01573	BASYS01850_xkdA_1658309-1657713_(CounterClockwise)_	100	597	0	0	1	597	1	597	0	1103
BASYS01574	BASYS01851_xre_1658876-1658472_(CounterClockwise)_	100	405	0	0	1	405	1	405	0	749
BASYS01575	BASYS01852_yjzJ_1658992-1659171_(Clockwise)_	100	180	0	0	1	180	1	180	2e-92	333
BASYS01576	BASYS01853_xkdB_1659158-1659994_(Clockwise)_	100	837	0	0	1	837	1	837	0	1546
BASYS01577	BASYS01854_xkdC_1659921-1660694_(Clockwise)_	100	774	0	0	1	774	1	774	0	1430
BASYS01578	BASYS01855_ykzK_1660694-1660861_(Clockwise)_	100	168	0	0	1	168	1	168	1e-85	311
BASYS01579	BASYS01856_BASYS01856_1660854-1660949_(Clockwise)_	100	96	0	0	1	96	1	96	6e-46	178
BASYS01580	BASYS01857_xkdD_1660946-1661296_(Clockwise)_	100	351	0	0	1	351	1	351	0	649
BASYS01581	BASYS01858_xtrA_1661293-1661499_(Clockwise)_	100	207	0	0	1	207	1	207	3e-107	383
BASYS01582	BASYS01859_xpf_1661567-1662124_(Clockwise)_	100	510	0	0	1	510	49	558	0	942
BASYS01583	BASYS01860_xtmA_1662239-1663036_(Clockwise)_	100	798	0	0	1	798	1	798	0	1474
BASYS01584	BASYS01861_xtmB_1663033-1664334_(Clockwise)_	100	1302	0	0	1	1302	1	1302	0	2405
BASYS01586	BASYS01863_xkdF_1665845-1666672_(Clockwise)_	100	828	0	0	1	828	1	828	0	1530
BASYS01587	BASYS01864_xkdG_1666698-1667633_(Clockwise)_	100	936	0	0	1	936	1	936	0	1729
BASYS01588	BASYS01866_ykzL_1667795-1668037_(Clockwise)_	100	243	0	0	142	384	1	243	5e-127	449
BASYS01589	BASYS01868_xkdH_1668034-1668390_(Clockwise)_	100	108	0	0	1	108	127	20	1e-52	200
BASYS01590	BASYS01868_xkdH_1668034-1668390_(Clockwise)_	100	357	0	0	1	357	1	357	0	660
BASYS01591	BASYS01869_xkdI_1668387-1668872_(Clockwise)_	100	486	0	0	1	486	1	486	0	898
BASYS01592	BASYS01870_xkdJ_1668885-1669325_(Clockwise)_	100	441	0	0	1	441	1	441	0	815
BASYS01593	BASYS01871_ykzM_1669329-1669547_(Clockwise)_	100	219	0	0	1	219	1	219	6e-114	405
BASYS01594	BASYS01872_xkdK_1669544-1670944_(Clockwise)_	100	1401	0	0	1	1401	1	1401	0	2588
BASYS01595	BASYS01873_xkdM_1670946-1671389_(Clockwise)_	100	444	0	0	1	444	1	444	0	821
BASYS01596	BASYS01874_yqbN_1671480-1671926_(Clockwise)_	100	447	0	0	1	447	1	447	0	826
BASYS01597	BASYS01875_xkzB_1671950-1672105_(Clockwise)_	100	156	0	0	1	156	1	156	5e-79	289
BASYS01598	BASYS01876_xkdO_1672116-1677122_(Clockwise)_	100	466	0	0	1	466	1	466	0	861
BASYS01599	BASYS01876_xkdO_1672116-1677122_(Clockwise)_	100	135	0	0	1	135	3614	3480	2e-67	250
BASYS01601	BASYS01877_xkdP_1677067-1677774_(Clockwise)_	100	708	0	0	1	708	1	708	0	1308
BASYS01602	BASYS01878_xkdQ_1677787-1678767_(Clockwise)_	100	981	0	0	1	981	1	981	0	1812
BASYS01604	BASYS01880_xkdS_1679081-1679515_(Clockwise)_	100	435	0	0	1	435	1	435	0	804
BASYS01605	BASYS01881_xkdT_1679499-1680554_(Clockwise)_	100	1056	0	0	1	1056	1	1056	0	1951
BASYS01606	BASYS01882_xkdU_1680538-1681116_(Clockwise)_	100	579	0	0	1	579	1	579	0	1070
BASYS01607	BASYS01883_xkzA_1681113-1681385_(Clockwise)_	100	273	0	0	1	273	1	273	8e-144	505
BASYS01608	BASYS01884_xkdV_1681388-1683499_(Clockwise)_	100	2109	0	0	1	2109	1	2109	0	3895
BASYS01609	BASYS01885_xkdW_1683511-1683840_(Clockwise)_	100	330	0	0	1	330	1	330	2e-175	610
BASYS01610	BASYS01886_xkdX_1683837-1684001_(Clockwise)_	100	165	0	0	1	165	1	165	5e-84	305
BASYS01611	BASYS01887_xepA_1684039-1684884_(Clockwise)_	100	846	0	0	1	846	1	846	0	1563
BASYS01612	BASYS01888_xhlA_1684937-1685206_(Clockwise)_	100	270	0	0	1	270	1	270	4e-142	499
BASYS01613	BASYS01889_xhlB_1685219-1685482_(Clockwise)_	100	264	0	0	1	264	1	264	8e-139	488
BASYS01614	BASYS01891_xlyA_1686177-1686725_(Clockwise)_	100	549	0	0	355	903	1	549	0	1014
BASYS01615	BASYS01893_ykrP_1686736-1687893_(Clockwise)_	100	102	0	0	1	102	704	603	3e-49	189
BASYS01616	BASYS01893_ykrP_1686736-1687893_(Clockwise)_	100	1158	0	0	1	1158	1	1158	0	2139
BASYS01617	BASYS01894_BASYS01894_1688072-1687890_(CounterClockwise)_	100	183	0	0	1	183	1	183	5e-94	339
BASYS01618	BASYS01895_spoIISB_1688298-1688128_(CounterClockwise)_	100	171	0	0	1	171	1	171	2e-87	316
BASYS01619	BASYS01896_spoIISA_1689059-1688298_(CounterClockwise)_	100	762	0	0	1	762	1	762	0	1408
BASYS01621	BASYS01898_ykaA_1690821-1690168_(CounterClockwise)_	100	654	0	0	1	654	1	654	0	1208
BASYS01622	BASYS01899_steT_1692377-1691061_(CounterClockwise)_	100	1317	0	0	1	1317	1	1317	0	2433
BASYS01623	BASYS01900_BASYS01900_1692535-1692428_(CounterClockwise)_	100	108	0	0	1	108	1	108	1e-52	200
BASYS01624	BASYS01902_mhqA_1692765-1693715_(Clockwise)_	100	951	0	0	1	951	1	951	0	1757
BASYS01625	BASYS01903_BASYS01903_1693816-1693962_(Clockwise)_	100	147	0	0	1	147	1	147	4e-74	272
BASYS01626	BASYS01904_ykcB_1693970-1699963_(Clockwise)_	100	1403	0	0	1	1403	1	1403	0	2591
BASYS01628	BASYS02525_htrA_2290594-2289227_(CounterClockwise)_	100	117	0	0	1	117	350	234	2e-57	217
BASYS01629	BASYS02525_htrA_2290594-2289227_(CounterClockwise)_	100	1368	0	0	1	1368	1	1368	0	2527
BASYS01630	BASYS01904_ykcB_1693970-1699963_(Clockwise)_	100	378	0	0	442	819	5617	5994	0	699
BASYS01631	BASYS01905_BASYS01905_1700066-1699935_(CounterClockwise)_	100	132	0	0	1	132	1	132	8e-66	244
BASYS01632	BASYS01906_dppA_1700092-1700916_(Clockwise)_	100	825	0	0	1	825	1	825	0	1524
BASYS01633	BASYS01907_dppB_1700966-1701859_(Clockwise)_	100	89	0	0	1	89	89	1	7e-42	165
BASYS01634	BASYS01907_dppB_1700966-1701859_(Clockwise)_	100	663	0	0	1	663	232	894	0	1225
BASYS01635	BASYS01909_dppC_1701856-1702827_(Clockwise)_	100	102	0	0	1	102	72	173	3e-49	189
BASYS01636	BASYS01909_dppC_1701856-1702827_(Clockwise)_	100	972	0	0	1	972	1	972	0	1796
BASYS01638	BASYS01912_dppE_1704485-1705498_(Clockwise)_	100	1000	0	0	657	1656	15	1014	0	1847
BASYS01639	BASYS01913_BASYS01913_1705498-1705638_(Clockwise)_	100	141	0	0	1	141	1	141	9e-71	261
BASYS01642	BASYS01916_ykfC_1707639-1708529_(Clockwise)_	100	891	0	0	1	891	1	891	0	1646
BASYS01643	BASYS01917_ykfD_1708542-1709531_(Clockwise)_	100	409	0	0	1	409	1	409	0	756
BASYS01644	BASYS01917_ykfD_1708542-1709531_(Clockwise)_	100	471	0	0	1	471	520	990	0	870
BASYS01645	BASYS01918_ykgB_1710623-1709574_(CounterClockwise)_	100	1050	0	0	1	1050	1	1050	0	1940
BASYS01647	BASYS01920_ykhA_1711691-1712251_(Clockwise)_	100	561	0	0	1	561	1	561	0	1037
BASYS01648	BASYS01921_hmp_1712489-1713688_(Clockwise)_	100	1200	0	0	1	1200	1	1200	0	2217
BASYS01649	BASYS01922_ykzH_1713890-1713765_(CounterClockwise)_	100	126	0	0	130	255	1	126	4e-62	233
BASYS01650	BASYS01923_ykjA_1714143-1714874_(Clockwise)_	100	732	0	0	1	732	1	732	0	1352
BASYS01651	BASYS01924_ykkA_1714938-1715492_(Clockwise)_	100	555	0	0	1	555	1	555	0	1026
BASYS01652	BASYS01925_ykkB_1715440-1716000_(Clockwise)_	100	292	0	0	1	292	1	292	5e-154	540
BASYS01653	BASYS01926_ykkC_1716222-1716560_(Clockwise)_	100	339	0	0	1	339	1	339	2e-180	627
BASYS01654	BASYS01927_ykkD_1716560-1716877_(Clockwise)_	100	318	0	0	1	318	1	318	9e-169	588
BASYS01655	BASYS01928_purU_1716948-1717850_(Clockwise)_	100	903	0	0	1	903	1	903	0	1668
BASYS01656	BASYS01929_proB_1718201-1719298_(Clockwise)_	100	1098	0	0	1	1098	1	1098	0	2028
BASYS01657	BASYS01930_proA_1719310-1720557_(Clockwise)_	100	1248	0	0	1	1248	1	1248	0	2305
BASYS01658	BASYS01931_ohrA_1720683-1721108_(Clockwise)_	100	426	0	0	1	426	1	426	0	787
BASYS01659	BASYS01932_ohrR_1721595-1721140_(CounterClockwise)_	100	456	0	0	1	456	1	456	0	843
BASYS01660	BASYS01933_ohrB_1721716-1722135_(Clockwise)_	100	420	0	0	1	420	1	420	0	776
BASYS01661	BASYS01934_BASYS01934_1722135-1722251_(Clockwise)_	100	117	0	0	1	117	1	117	2e-57	217
BASYS01662	BASYS01935_guaD_1723019-1722465_(CounterClockwise)_	100	555	0	0	1	555	1	555	0	1026
BASYS01663	BASYS01936_metE_1725397-1723109_(CounterClockwise)_	100	2289	0	0	1	2289	1	2289	0	4228
BASYS01666	BASYS01938_isp_1728354-1725622_(CounterClockwise)_	100	808	0	0	1	808	1	808	0	1493
BASYS01667	BASYS01939_rsbRB_1728538-1729371_(Clockwise)_	100	834	0	0	1	834	1	834	0	1541
BASYS01668	BASYS01940_ykoC_1730199-1729402_(CounterClockwise)_	100	798	0	0	1	798	1	798	0	1474
BASYS01669	BASYS01941_ykoD_1731784-1730141_(CounterClockwise)_	100	1644	0	0	1	1644	1	1644	0	3037
BASYS01670	BASYS01942_ykoE_1732112-1731771_(CounterClockwise)_	100	342	0	0	259	600	1	342	0	632
BASYS01671	BASYS01944_ykoF_1733017-1732373_(CounterClockwise)_	100	645	0	0	1	645	1	645	0	1192
BASYS01672	BASYS01945_ykoG_1733285-1733971_(Clockwise)_	100	687	0	0	1	687	1	687	0	1269
BASYS01673	BASYS01946_ykoH_1733975-1735339_(Clockwise)_	100	1365	0	0	1	1365	1	1365	0	2521
BASYS01674	BASYS01947_ykoI_1735336-1736016_(Clockwise)_	100	681	0	0	1	681	1	681	0	1258
BASYS01675	BASYS01948_ykoJ_1736066-1736620_(Clockwise)_	100	555	0	0	1	555	1	555	0	1026
BASYS01676	BASYS01949_ykzD_1736704-1736841_(Clockwise)_	100	138	0	0	1	138	1	138	4e-69	255
BASYS01677	BASYS01950_mgtE_1737346-1738701_(Clockwise)_	100	1356	0	0	1	1356	1	1356	0	2505
BASYS01678	BASYS01951_tnrA_1739076-1738744_(CounterClockwise)_	100	333	0	0	46	378	1	333	5e-177	616
BASYS01679	BASYS01953_ykzB_1739271-1739426_(Clockwise)_	100	156	0	0	1	156	1	156	5e-79	289
BASYS01680	BASYS01954_ykoL_1739499-1739696_(Clockwise)_	100	198	0	0	1	198	1	198	3e-102	366
BASYS01681	BASYS01955_ykoM_1739829-1740293_(Clockwise)_	100	465	0	0	1	465	1	465	0	859
BASYS01682	BASYS01956_ykoN_1741455-1740334_(CounterClockwise)_	100	1122	0	0	1	1122	1	1122	0	2073
BASYS01683	BASYS01957_ykoP_1741388-1742071_(Clockwise)_	100	684	0	0	1	684	1	684	0	1264
BASYS01684	BASYS01958_ykoQ_1742911-1742099_(CounterClockwise)_	100	813	0	0	1	813	1	813	0	1502
BASYS01685	BASYS01959_ykoS_1743104-1744798_(Clockwise)_	100	1105	0	0	1	1105	1	1105	0	2041
BASYS01686	BASYS01960_ykoT_1744811-1745824_(Clockwise)_	100	1014	0	0	1	1014	1	1014	0	1873
BASYS01687	BASYS01961_ykoU_1747683-1745848_(CounterClockwise)_	100	1836	0	0	1	1836	1	1836	0	3391
BASYS01690	BASYS01964_BASYS01964_1751082-1751252_(Clockwise)_	100	171	0	0	1	171	1	171	2e-87	316
BASYS01691	BASYS01965_ykoX_1751242-1751907_(Clockwise)_	100	666	0	0	1	666	1	666	0	1230
BASYS01692	BASYS04534_ykoY_4005333-4004995_(CounterClockwise)_	100	327	0	0	433	759	4	330	3e-173	604
BASYS01693	BASYS01970_sigI_1753343-1754098_(Clockwise)_	100	756	0	0	1	756	1	756	0	1397
BASYS01694	BASYS01971_rsgI_1754095-1755240_(Clockwise)_	100	1146	0	0	1	1146	1	1146	0	2117
BASYS01695	BASYS01972_sspD_1755454-1755251_(CounterClockwise)_	100	204	0	0	1	204	1	204	1e-105	377
BASYS01696	BASYS01973_ykrK_1756277-1755576_(CounterClockwise)_	100	702	0	0	1	702	1	702	0	1297
BASYS01697	BASYS01974_htpX_1756448-1757344_(Clockwise)_	100	897	0	0	1	897	1	897	0	1657
BASYS01698	BASYS01975_ktrD_1757518-1758867_(Clockwise)_	100	1350	0	0	1	1350	1	1350	0	2494
BASYS01699	BASYS01976_ykzE_1759179-1759355_(Clockwise)_	100	177	0	0	1	177	1	177	1e-90	327
BASYS01700	BASYS01977_ykrP_1760445-1759396_(CounterClockwise)_	100	1050	0	0	1	1050	1	1050	0	1940
BASYS01702	BASYS01979_ogt_1763135-1763383_(Clockwise)_	100	249	0	0	250	498	1	249	3e-130	460
BASYS01703	BASYS01980_BASYS01980_1763473-1763598_(Clockwise)_	100	126	0	0	1	126	1	126	2e-62	233
BASYS01704	BASYS01981_mtnA_1764693-1763632_(CounterClockwise)_	100	1062	0	0	1	1062	1	1062	0	1962
BASYS01705	BASYS01982_mtnK_1765909-1764701_(CounterClockwise)_	100	1209	0	0	1	1209	1	1209	0	2233
BASYS01706	BASYS01983_BASYS01983_1766154-1766002_(CounterClockwise)_	100	91	0	0	1	91	143	53	5e-43	169
BASYS01707	BASYS01983_BASYS01983_1766154-1766002_(CounterClockwise)_	100	101	0	0	53	153	53	153	2e-48	187
BASYS01708	BASYS01984_mtnU_1767006-1766227_(CounterClockwise)_	100	780	0	0	1	780	1	780	0	1441
BASYS01709	BASYS01985_mtnE_1767101-1768297_(Clockwise)_	100	1197	0	0	1	1197	1	1197	0	2211
BASYS01710	BASYS01986_mtnW_1768476-1769738_(Clockwise)_	100	1263	0	0	1	1263	1	1263	0	2333
BASYS01711	BASYS01987_mtnX_1769735-1770442_(Clockwise)_	100	708	0	0	1	708	1	708	0	1308
BASYS01712	BASYS01988_mtnB_1770400-1771029_(Clockwise)_	100	630	0	0	1	630	1	630	0	1164
BASYS01713	BASYS01989_mtnD_1771044-1771580_(Clockwise)_	100	537	0	0	1	537	1	537	0	992
BASYS01715	BASYS01991_spo0E_1772144-1772401_(Clockwise)_	100	258	0	0	1	258	1	258	2e-135	477
BASYS01716	BASYS01992_eag_1772487-1772918_(Clockwise)_	100	432	0	0	1	432	1	432	0	798
BASYS01718	BASYS01994_BASYS01994_1774674-1774561_(CounterClockwise)_	100	114	0	0	1	114	1	114	7e-56	211
BASYS01719	BASYS01995_mhqR_1774659-1775096_(Clockwise)_	100	438	0	0	1	438	1	438	0	809
BASYS01720	BASYS01996_motB_1775945-1775136_(CounterClockwise)_	100	810	0	0	1	810	1	810	0	1496
BASYS01721	BASYS01997_motA_1776795-1775893_(CounterClockwise)_	100	903	0	0	1	903	1	903	0	1668
BASYS01723	BASYS01999_ykvI_1779562-1780605_(Clockwise)_	100	1044	0	0	1	1044	1	1044	0	1929
BASYS01724	BASYS02000_BASYS02000_1780713-1780949_(Clockwise)_	100	237	0	0	1	237	1	237	7e-124	438
BASYS01725	BASYS02001_queC_1780918-1781577_(Clockwise)_	100	660	0	0	1	660	1	660	0	1219
BASYS01726	BASYS02002_queD_1781570-1782019_(Clockwise)_	100	450	0	0	1	450	1	450	0	832
BASYS01727	BASYS02003_queE_1782012-1782743_(Clockwise)_	100	732	0	0	1	732	1	732	0	1352
BASYS01728	BASYS02004_queF_1782719-1783258_(Clockwise)_	100	540	0	0	1	540	1	540	0	998
BASYS01729	BASYS02006_ykvN_1784121-1783744_(CounterClockwise)_	100	378	0	0	1	378	1	378	0	699
BASYS01730	BASYS02007_ykvO_1784260-1785015_(Clockwise)_	100	756	0	0	1	756	1	756	0	1397
BASYS01731	BASYS02010_ykvP_1785668-1786867_(Clockwise)_	100	1200	0	0	1	1200	1	1200	0	2217
BASYS01732	BASYS02011_ykzQ_1786883-1787110_(Clockwise)_	100	228	0	0	1	228	1	228	7e-119	422
BASYS01733	BASYS02012_ykvQ_1787207-1788142_(Clockwise)_	100	936	0	0	1	936	1	936	0	1729
BASYS01734	BASYS02013_BASYS02013_1788624-1788755_(Clockwise)_	100	132	0	0	1	132	1	132	8e-66	244
BASYS01735	BASYS02014_ykvR_1788863-1789153_(Clockwise)_	100	291	0	0	1	291	1	291	8e-154	538
BASYS01736	BASYS02015_BASYS02015_1789212-1789111_(CounterClockwise)_	100	42	0	0	1	42	63	22	6e-16	78.7
BASYS01737	BASYS02016_ykvS_1789459-1789274_(CounterClockwise)_	100	186	0	0	1	186	1	186	1e-95	344
BASYS01738	BASYS02017_ykzS_1789586-1789819_(Clockwise)_	100	234	0	0	1	234	1	234	3e-122	433
BASYS01739	BASYS02018_ykvT_1790118-1790744_(Clockwise)_	100	627	0	0	1	627	1	627	0	1158
BASYS01740	BASYS02019_ykvU_1790811-1792199_(Clockwise)_	100	1389	0	0	1	1389	1	1389	0	2566
BASYS01741	BASYS02020_BASYS02020_1792225-1792329_(Clockwise)_	100	105	0	0	1	105	1	105	6e-51	195
BASYS01742	BASYS02021_stoA_1792364-1792747_(Clockwise)_	100	384	0	0	1	384	1	384	0	710
BASYS01743	BASYS02023_zosA_1792983-1794896_(Clockwise)_	100	132	0	0	1	132	1734	1865	8e-66	244
BASYS01744	BASYS02023_zosA_1792983-1794896_(Clockwise)_	100	1252	0	0	1	1252	1	1252	0	2313
BASYS01745	BASYS02024_BASYS02024_1795146-1794934_(CounterClockwise)_	100	213	0	0	1	213	1	213	1e-110	394
BASYS01746	BASYS02025_ykvY_1795303-1796397_(Clockwise)_	100	1095	0	0	1	1095	1	1095	0	2023
BASYS01747	BASYS02026_BASYS02026_1796644-1796447_(CounterClockwise)_	100	198	0	0	1	198	1	198	3e-102	366
BASYS01748	BASYS02027_ykvZ_1796634-1797644_(Clockwise)_	100	1011	0	0	1	1011	1	1011	0	1868
BASYS01749	BASYS02028_BASYS02028_1797670-1797765_(Clockwise)_	100	96	0	0	1	96	1	96	6e-46	178
BASYS01750	BASYS02029_glcT_1797746-1798573_(Clockwise)_	100	828	0	0	1	828	1	828	0	1530
BASYS01751	BASYS02030_ptsG_1798802-1800901_(Clockwise)_	100	2100	0	0	1	2100	1	2100	0	3879
BASYS01752	BASYS02031_ptsH_1800990-1801265_(Clockwise)_	100	276	0	0	1	276	1	276	2e-145	510
[truncated: 2,549 more rows]

## Sheet: genes9vs168genome_table.txt
gene in bacillus strain 9	Gene in bacillus strain 168	% identity	alignment length	mismatches	gap opens	start in gene of bacillus 9	end in gene of bacillus 9	start in gene of bacillus 168	end in gene of bacillus 168	evalue	bit score
BASYS01494	Bsubtilis_w168_full_genome	74.55	1658	366	49	1	1629	1213537	1215167	0	673
BASYS02350	Bsubtilis_w168_full_genome	77.55	294	58	6	19	307	2213373	2213083	6e-43	171		402=100%
BASYS01491	Bsubtilis_w168_full_genome	78.24	887	167	25	42	915	1216248	1217121	2e-155	545
BASYS02202	Bsubtilis_w168_full_genome	79.62	1109	194	26	1	1092	2279695	2278602	0	767
BASYS00289	Bsubtilis_w168_full_genome	80	145	9	7	179	304	846492	846349	1e-18	89.8
BASYS01600	Bsubtilis_w168_full_genome	80.06	1630	314	10	769	2391	2674331	2672706	0	1199
BASYS03985	Bsubtilis_w168_full_genome	80.62	805	150	6	27	828	3675968	3675167	3e-177	617
BASYS04212	Bsubtilis_w168_full_genome	81.01	1153	205	14	1	1146	3846001	3847146	0	904
BASYS01269	Bsubtilis_w168_full_genome	81.06	808	148	4	1	807	1159943	1160746	0	640
BASYS04588	Bsubtilis_w168_full_genome	82.08	173	19	9	52	216	3582513	3582345	8e-33	137
BASYS00027	Bsubtilis_w168_full_genome	82.11	123	11	2	1207	1329	4147311	4147422	1e-19	95.3
BASYS01596	Bsubtilis_w168_full_genome	84.75	446	68	0	1	446	1334339	1334784	2e-126	448
BASYS01194	Bsubtilis_w168_full_genome	86.82	129	1	1	1	129	1088191	1088303	7e-32	132
BASYS01420	Bsubtilis_w168_full_genome	87.1	62	8	0	681	742	2072935	2072874	1e-12	71.3
BASYS02476	Bsubtilis_w168_full_genome	87.42	469	57	2	1	468	2273363	2272896	1e-153	538
BASYS00345	Bsubtilis_w168_full_genome	87.51	1217	142	8	1	1212	903802	905013	0	1397
BASYS01609	Bsubtilis_w168_full_genome	88.22	331	37	2	1	330	1345305	1345634	2e-110	394
BASYS01291	Bsubtilis_w168_full_genome	88.34	489	57	0	1	489	1178706	1178218	2e-168	588
BASYS02210	Bsubtilis_w168_full_genome	88.69	168	19	0	1	168	2215199	2215032	8e-54	206
BASYS03146	Bsubtilis_w168_full_genome	88.86	422	44	3	1	420	2897703	2898123	6e-147	516
BASYS02442	Bsubtilis_w168_full_genome	89.01	182	5	5	4	171	4086694	4086514	1e-55	211
BASYS03883	Bsubtilis_w168_full_genome	89.01	1920	190	19	1	1908	3581963	3580053	0	2357
BASYS00992	Bsubtilis_w168_full_genome	89.25	93	3	3	1	86	602913	602821	3e-25	110
BASYS04446	Bsubtilis_w168_full_genome	89.57	537	26	11	67	603	3715557	3715051	0	654
BASYS02961	Bsubtilis_w168_full_genome	89.74	2192	218	5	1	2190	2583957	2581771	0	2795
BASYS03297	Bsubtilis_w168_full_genome	90.7	129	3	2	1	129	3036473	3036354	3e-41	163
BASYS02387	Bsubtilis_w168_full_genome	90.91	99	8	1	2	99	4040974	4040876	5e-32	132
BASYS00630	Bsubtilis_w168_full_genome	90.96	177	4	5	1	166	249979	250154	1e-60	228
BASYS02372	Bsubtilis_w168_full_genome	91.04	480	42	1	1	480	4019641	4019163	0	647
BASYS01408	Bsubtilis_w168_full_genome	91.11	360	12	5	1	360	2649655	2649316	4e-133	470
BASYS03384	Bsubtilis_w168_full_genome	91.11	990	82	5	1	987	3117982	3116996	0	1336
BASYS01897	Bsubtilis_w168_full_genome	91.13	2165	167	20	1	2154	1581947	1584097	0	2911
BASYS00193	Bsubtilis_w168_full_genome	91.17	838	74	0	1	838	754923	755760	0	1138
BASYS00011	Bsubtilis_w168_full_genome	91.21	478	37	4	1	474	4135288	4135764	0	645
BASYS02475	Bsubtilis_w168_full_genome	91.37	336	29	0	1	336	2272156	2272491	2e-130	460
BASYS00342	Bsubtilis_w168_full_genome	91.4	1035	81	3	1	1035	898879	899905	0	1411
BASYS00596	Bsubtilis_w168_full_genome	91.57	261	22	0	1	261	219342	219602	2e-100	361
BASYS02331	Bsubtilis_w168_full_genome	91.65	503	32	6	1	495	2039402	2038902	0	688
BASYS04431	Bsubtilis_w168_full_genome	91.65	982	82	0	15	996	3544623	3545604	0	1360
BASYS00988	Bsubtilis_w168_full_genome	91.77	231	19	0	1	231	600105	599875	8e-89	322
BASYS02319	Bsubtilis_w168_full_genome	91.79	195	15	1	1	195	2028783	2028976	2e-73	270
BASYS02373	Bsubtilis_w168_full_genome	91.82	318	25	1	2	318	4019942	4019625	8e-125	442
BASYS04247	Bsubtilis_w168_full_genome	92	150	1	5	1	150	3878916	3879054	2e-52	200
BASYS03937	Bsubtilis_w168_full_genome	92.25	1497	116	0	1	1497	3634407	3632911	0	2122
BASYS00813	Bsubtilis_w168_full_genome	92.42	963	73	0	1	963	435027	435989	0	1375
BASYS03535	Bsubtilis_w168_full_genome	92.57	781	54	4	1529	2307	3254307	3253529	0	1118
BASYS00987	Bsubtilis_w168_full_genome	92.67	150	11	0	1	150	599933	600082	2e-57	217
BASYS04039	Bsubtilis_w168_full_genome	92.68	287	2	2	2	288	3720713	3720446	6e-111	396
BASYS03472	Bsubtilis_w168_full_genome	92.76	152	9	2	1	150	3203932	3204083	6e-58	219
BASYS02233	Bsubtilis_w168_full_genome	92.86	126	6	1	1	123	1901612	1901737	2e-46	180
BASYS00824	Bsubtilis_w168_full_genome	92.98	114	8	0	1	114	446181	446068	2e-42	167
BASYS02649	Bsubtilis_w168_full_genome	93	2759	171	17	1	2751	2341444	2344188	0	4006
BASYS02204	Bsubtilis_w168_full_genome	93.08	535	36	1	1	534	1881436	1881970	0	782
BASYS04522	Bsubtilis_w168_full_genome	93.12	436	30	0	1	436	4184017	4184452	0	640
BASYS01290	Bsubtilis_w168_full_genome	93.14	875	40	10	1	873	1178221	1177365	0	1273
BASYS03147	Bsubtilis_w168_full_genome	93.19	470	31	1	3	471	2898278	2898747	0	689
BASYS04442	Bsubtilis_w168_full_genome	93.23	1226	83	0	1	1226	1982311	1981086	0	1805
BASYS03988	Bsubtilis_w168_full_genome	93.3	537	25	10	654	1185	3671929	3671399	0	782
BASYS02830	Bsubtilis_w168_full_genome	93.38	136	5	3	1	136	2484760	2484891	8e-52	198
BASYS04056	Bsubtilis_w168_full_genome	93.5	277	17	1	1	276	3727703	3727427	2e-115	411
BASYS04492	Bsubtilis_w168_full_genome	93.53	232	15	0	3	234	2711079	2710848	5e-96	346
BASYS03008	Bsubtilis_w168_full_genome	93.6	297	19	0	1	297	2773350	2773646	2e-125	444
BASYS02344	Bsubtilis_w168_full_genome	93.65	362	11	3	2	351	2050311	2049950	2e-151	531
BASYS02370	Bsubtilis_w168_full_genome	93.65	189	12	0	1	189	4018974	4018786	3e-77	283
BASYS01509	Bsubtilis_w168_full_genome	93.7	127	8	0	1	127	1267689	1267815	1e-49	191
BASYS03986	Bsubtilis_w168_full_genome	93.75	2703	169	0	1	2703	3669911	3667209	0	4056
BASYS02211	Bsubtilis_w168_full_genome	93.77	642	37	1	1	639	1884238	1884879	0	961
BASYS03042	Bsubtilis_w168_full_genome	93.81	614	38	0	1	614	2802358	2802971	0	924
BASYS02990	Bsubtilis_w168_full_genome	93.85	195	12	0	1	195	2755987	2756181	1e-80	294
BASYS02374	Bsubtilis_w168_full_genome	93.88	490	28	2	1	489	4020437	4019949	0	737
BASYS01415	Bsubtilis_w168_full_genome	93.91	115	7	0	1	115	2701754	2701868	1e-44	174
BASYS02291	Bsubtilis_w168_full_genome	93.91	115	5	2	1	114	1938654	1938767	4e-44	172
BASYS01610	Bsubtilis_w168_full_genome	93.94	165	10	0	1	165	1345631	1345795	3e-67	250
BASYS04551	Bsubtilis_w168_full_genome	93.94	99	6	0	1	99	884588	884686	1e-37	150
BASYS02414	Bsubtilis_w168_full_genome	94.05	168	1	2	1	168	4062556	4062398	3e-66	246
BASYS01529	Bsubtilis_w168_full_genome	94.07	118	5	2	1	117	1283350	1283466	2e-46	180
BASYS04058	Bsubtilis_w168_full_genome	94.12	85	4	1	52	135	3728430	3728514	1e-30	128
BASYS02764	Bsubtilis_w168_full_genome	94.15	188	7	3	1	187	2433885	2433701	3e-77	283
BASYS01760	Bsubtilis_w168_full_genome	94.16	2122	116	7	1	2121	1467748	1469862	0	3225
BASYS00260	Bsubtilis_w168_full_genome	94.18	447	26	0	1	447	817311	817757	0	682
BASYS00946	Bsubtilis_w168_full_genome	94.2	207	9	2	1	204	575667	575461	4e-86	313
BASYS02213	Bsubtilis_w168_full_genome	94.2	276	10	2	1	270	1885365	1885640	4e-117	416
BASYS02976	Bsubtilis_w168_full_genome	94.23	104	5	1	11	114	2744030	2743928	1e-39	158
BASYS03424	Bsubtilis_w168_full_genome	94.25	174	10	0	4	177	3146081	3146254	8e-78	285
BASYS01022	Bsubtilis_w168_full_genome	94.29	333	19	0	1	333	626933	627265	2e-145	510
BASYS02829	Bsubtilis_w168_full_genome	94.33	829	45	2	1	828	2483904	2484731	0	1269
BASYS00548	Bsubtilis_w168_full_genome	94.35	177	9	1	1	177	176639	176464	2e-73	270
BASYS00823	Bsubtilis_w168_full_genome	94.44	792	44	0	1	792	445338	446129	0	1219
BASYS00940	Bsubtilis_w168_full_genome	94.44	72	4	0	475	546	570155	570226	4e-25	111
BASYS01511	Bsubtilis_w168_full_genome	94.44	108	6	0	1	108	1268113	1268220	2e-42	167
BASYS02115	Bsubtilis_w168_full_genome	94.44	306	17	0	1	306	2019421	2019726	1e-133	472
BASYS01608	Bsubtilis_w168_full_genome	94.61	204	11	0	1	204	1343230	1343433	4e-86	316
BASYS02474	Bsubtilis_w168_full_genome	94.64	112	5	1	1	111	2271982	2271871	4e-44	172
BASYS03621	Bsubtilis_w168_full_genome	94.64	522	28	0	1	522	3336272	3335751	0	809
BASYS00232	Bsubtilis_w168_full_genome	94.7	321	17	0	1	321	789972	789652	5e-142	499
BASYS00675	Bsubtilis_w168_full_genome	94.74	152	8	0	1	152	287499	287650	2e-63	237
BASYS02298	Bsubtilis_w168_full_genome	94.87	195	10	0	1	195	1944307	1944113	6e-84	305
BASYS02112	Bsubtilis_w168_full_genome	94.95	99	5	0	1	99	2021046	2021144	3e-39	156
BASYS01073	Bsubtilis_w168_full_genome	94.96	456	14	6	1	447	988872	988417	0	706
BASYS02472	Bsubtilis_w168_full_genome	94.99	359	18	0	7	365	2057220	2057578	2e-161	564
BASYS00989	Bsubtilis_w168_full_genome	95.01	681	31	1	1	681	600906	600229	0	1066
BASYS03464	Bsubtilis_w168_full_genome	95.03	1188	59	0	1	1188	3196745	3195558	0	1868
BASYS00013	Bsubtilis_w168_full_genome	95.06	243	12	0	1	243	4137610	4137368	4e-107	383
BASYS02200	Bsubtilis_w168_full_genome	95.06	81	4	0	1	81	1880623	1880703	3e-30	128
BASYS02797	Bsubtilis_w168_full_genome	95.08	122	6	0	1	122	2460625	2460504	3e-50	193
BASYS03619	Bsubtilis_w168_full_genome	95.08	366	18	0	1	366	3334625	3334990	2e-165	577
BASYS04320	Bsubtilis_w168_full_genome	95.1	102	5	0	1	102	3939686	3939787	7e-41	161
BASYS03969	Bsubtilis_w168_full_genome	95.11	675	7	11	1	675	3658907	3658259	0	1040
BASYS03695	Bsubtilis_w168_full_genome	95.15	1155	56	0	1	1155	3392142	3393296	0	1823
BASYS00944	Bsubtilis_w168_full_genome	95.17	600	28	1	1	600	574050	573452	0	946
BASYS03696	Bsubtilis_w168_full_genome	95.19	1122	54	0	1	1122	3393293	3394414	0	1773
BASYS01535	Bsubtilis_w168_full_genome	95.21	564	23	2	1	564	1290085	1290644	0	889
BASYS01489	Bsubtilis_w168_full_genome	95.24	105	4	1	1	105	1217124	1217227	6e-42	165
BASYS03118	Bsubtilis_w168_full_genome	95.24	105	4	1	1	105	2865240	2865343	6e-42	165
BASYS03543	Bsubtilis_w168_full_genome	95.24	399	19	0	1	399	3261937	3261539	0	632
BASYS01198	Bsubtilis_w168_full_genome	95.27	2328	110	0	1	2328	1090401	1092728	0	3690
BASYS02540	Bsubtilis_w168_full_genome	95.29	191	5	4	1	189	2126925	2127113	3e-82	300
BASYS04573	Bsubtilis_w168_full_genome	95.29	361	17	0	1	361	748879	748519	3e-164	573
BASYS04210	Bsubtilis_w168_full_genome	95.3	489	3	6	1	489	3845771	3845303	0	758
BASYS02114	Bsubtilis_w168_full_genome	95.33	771	36	0	1	771	2019797	2020567	0	1225
BASYS03630	Bsubtilis_w168_full_genome	95.35	1184	53	2	1890	3072	3343615	3342433	0	1881
BASYS02105	Bsubtilis_w168_full_genome	95.36	1035	48	0	1	1035	2025076	2024042	0	1646
BASYS04117	Bsubtilis_w168_full_genome	95.38	173	6	2	6	177	3769915	3769744	2e-74	274
BASYS01507	Bsubtilis_w168_full_genome	95.4	565	10	11	1	549	1266553	1267117	0	885
BASYS00132	Bsubtilis_w168_full_genome	95.41	196	9	0	3	198	686797	686602	4e-86	313
BASYS02831	Bsubtilis_w168_full_genome	95.44	745	34	0	3	747	2484895	2485639	0	1188
BASYS01510	Bsubtilis_w168_full_genome	95.45	528	24	0	1	528	1267574	1268101	0	843
BASYS02842	Bsubtilis_w168_full_genome	95.51	156	6	1	1	156	2492824	2492978	9e-67	248
BASYS01256	Bsubtilis_w168_full_genome	95.52	402	18	0	1	402	1149145	1148744	0	643
BASYS02348	Bsubtilis_w168_full_genome	95.54	157	6	1	39	195	2055568	2055413	3e-67	250
BASYS00748	Bsubtilis_w168_full_genome	95.55	1011	45	0	1	1011	352858	353868	0	1618
BASYS04521	Bsubtilis_w168_full_genome	95.55	584	26	0	1	584	4184460	4185043	0	935
BASYS00290	Bsubtilis_w168_full_genome	95.56	180	8	0	1	180	850174	849995	7e-79	289
BASYS02703	Bsubtilis_w168_full_genome	95.58	1040	42	4	1	1038	2390188	2389151	0	1663
BASYS03849	Bsubtilis_w168_full_genome	95.58	1470	65	0	1	1470	3530635	3532104	0	2355
BASYS03620	Bsubtilis_w168_full_genome	95.59	204	8	1	1	204	3335379	3335177	5e-90	326
BASYS00973	Bsubtilis_w168_full_genome	95.6	91	4	0	1	91	591976	592066	2e-36	147
BASYS02020	Bsubtilis_w168_full_genome	95.6	795	35	0	1	795	1700182	1700976	0	1275
BASYS03987	Bsubtilis_w168_full_genome	95.6	1341	59	0	1	1341	3671375	3670035	0	2150
BASYS00549	Bsubtilis_w168_full_genome	95.61	228	9	1	1	228	176700	176474	1e-101	364
BASYS01138	Bsubtilis_w168_full_genome	95.64	849	37	0	1	849	1041709	1040861	0	1363
BASYS02244	Bsubtilis_w168_full_genome	95.65	138	4	1	1	138	1906840	1906975	2e-58	220
BASYS02988	Bsubtilis_w168_full_genome	95.67	300	13	0	1	300	2754820	2755119	4e-137	483
BASYS00233	Bsubtilis_w168_full_genome	95.69	232	8	2	9	240	791198	791427	8e-104	372
BASYS04001	Bsubtilis_w168_full_genome	95.7	1116	48	0	1	1116	3690260	3691375	0	1796
BASYS01528	Bsubtilis_w168_full_genome	95.71	163	7	0	1	163	1283336	1283174	3e-71	263
BASYS00828	Bsubtilis_w168_full_genome	95.76	354	15	0	1	354	449198	449551	1e-163	571
BASYS04575	Bsubtilis_w168_full_genome	95.76	589	25	0	1	589	1980760	1980172	0	950
BASYS02212	Bsubtilis_w168_full_genome	95.77	189	8	0	1	189	1885133	1885321	6e-84	305
BASYS02986	Bsubtilis_w168_full_genome	95.78	1137	48	0	1	1137	2753452	2754588	0	1834
BASYS00182	Bsubtilis_w168_full_genome	95.8	1357	56	1	1	1356	737603	738959	0	2189
BASYS04491	Bsubtilis_w168_full_genome	95.8	785	24	5	2	777	2710786	2710002	0	1258
BASYS04569	Bsubtilis_w168_full_genome	95.82	287	12	0	407	693	886338	886624	4e-131	464
BASYS00058	Bsubtilis_w168_full_genome	95.83	791	24	1	1	791	4177697	4176916	0	1269
BASYS00191	Bsubtilis_w168_full_genome	95.83	672	27	1	1	672	753731	754401	0	1085
BASYS01547	Bsubtilis_w168_full_genome	95.83	120	5	0	1	120	1297644	1297763	8e-51	195
BASYS03984	Bsubtilis_w168_full_genome	95.83	1584	66	0	1	1584	3675147	3673564	0	2560
BASYS00620	Bsubtilis_w168_full_genome	95.87	921	38	0	1	921	242837	241917	0	1491
BASYS04589	Bsubtilis_w168_full_genome	95.88	243	10	0	90	332	3715780	3715538	3e-110	394
BASYS02449	Bsubtilis_w168_full_genome	95.89	876	36	0	1	876	4091791	4092666	0	1419
BASYS01072	Bsubtilis_w168_full_genome	95.9	195	8	0	4	198	988670	988476	3e-87	316
BASYS04021	Bsubtilis_w168_full_genome	95.9	537	22	0	1	537	3707144	3707680	0	870
BASYS04480	Bsubtilis_w168_full_genome	95.91	171	7	0	145	315	2727055	2726885	2e-75	278
BASYS02929	Bsubtilis_w168_full_genome	95.92	196	7	1	1	195	2560290	2560095	3e-87	316
BASYS02450	Bsubtilis_w168_full_genome	95.94	1159	44	2	1	1159	4093852	4092697	0	1877
BASYS01288	Bsubtilis_w168_full_genome	95.96	99	4	0	1	99	1176055	1175957	7e-41	161
BASYS02886	Bsubtilis_w168_full_genome	95.96	99	1	1	1	96	2531972	2532070	8e-40	158
BASYS00188	Bsubtilis_w168_full_genome	95.98	174	7	0	1	174	752079	752252	3e-77	283
BASYS01506	Bsubtilis_w168_full_genome	96	475	19	0	3	477	1265874	1266348	0	773
BASYS00657	Bsubtilis_w168_full_genome	96.03	126	5	0	1	126	275644	275519	4e-54	206
BASYS00715	Bsubtilis_w168_full_genome	96.03	1159	31	2	1	1159	325189	324046	0	1871
BASYS04472	Bsubtilis_w168_full_genome	96.03	151	5	1	1	150	2732747	2732597	1e-65	244
BASYS02194	Bsubtilis_w168_full_genome	96.04	202	8	0	1	202	1874051	1873850	4e-91	329
BASYS00349	Bsubtilis_w168_full_genome	96.05	1191	47	0	1	1191	906764	907954	0	1940
BASYS00321	Bsubtilis_w168_full_genome	96.06	990	39	0	1	990	876414	877403	0	1613
BASYS01027	Bsubtilis_w168_full_genome	96.1	948	37	0	1	948	631808	632755	0	1546
BASYS01111	Bsubtilis_w168_full_genome	96.12	103	3	1	1	102	1018445	1018547	1e-42	167
BASYS01309	Bsubtilis_w168_full_genome	96.12	309	12	0	1	309	1192254	1192562	1e-143	505
BASYS03936	Bsubtilis_w168_full_genome	96.12	129	5	0	1	129	3634067	3634195	9e-56	211
BASYS00178	Bsubtilis_w168_full_genome	96.13	957	36	1	1	957	732931	731976	0	1561
BASYS03700	Bsubtilis_w168_full_genome	96.14	363	3	3	1	363	3396839	3396488	5e-167	582
BASYS00101	Bsubtilis_w168_full_genome	96.15	52	1	1	8602	8652	648710	648761	2e-15	84.2
BASYS04116	Bsubtilis_w168_full_genome	96.15	130	4	1	1	129	3769508	3769379	9e-56	211
BASYS03186	Bsubtilis_w168_full_genome	96.18	1335	51	0	1	1335	2934594	2935928	0	2183
BASYS04209	Bsubtilis_w168_full_genome	96.18	891	34	0	1	891	3845306	3844416	0	1458
BASYS00077	Bsubtilis_w168_full_genome	96.19	105	4	0	1	105	4204565	4204461	3e-44	172
BASYS01623	Bsubtilis_w168_full_genome	96.19	105	4	0	4	108	1352846	1352742	3e-44	172
BASYS03869	Bsubtilis_w168_full_genome	96.19	105	4	0	1	105	3568295	3568191	3e-44	172
BASYS02438	Bsubtilis_w168_full_genome	96.2	816	31	0	1	816	4082845	4082030	0	1336
BASYS03934	Bsubtilis_w168_full_genome	96.2	342	13	0	1	342	3632491	3632150	2e-160	560
BASYS03153	Bsubtilis_w168_full_genome	96.21	819	31	0	1	819	2904035	2903217	0	1341
BASYS04276	Bsubtilis_w168_full_genome	96.23	159	5	1	1	158	3900488	3900330	4e-70	259
BASYS03528	Bsubtilis_w168_full_genome	96.24	372	0	2	1	372	3249411	3249768	2e-171	597
BASYS03694	Bsubtilis_w168_full_genome	96.26	1392	33	5	1	1392	3390773	3392145	0	2265
BASYS04568	Bsubtilis_w168_full_genome	96.26	428	16	0	1	428	886765	886338	0	702
BASYS01589	Bsubtilis_w168_full_genome	96.3	108	4	0	1	108	1331018	1330911	7e-46	178
BASYS02240	Bsubtilis_w168_full_genome	96.3	135	4	1	1	135	1905351	1905218	2e-58	220
BASYS03485	Bsubtilis_w168_full_genome	96.3	108	4	0	1	108	3214392	3214499	7e-46	178
BASYS04318	Bsubtilis_w168_full_genome	96.31	705	26	0	1	705	3938257	3937553	0	1158
BASYS02478	Bsubtilis_w168_full_genome	96.32	571	17	2	1	567	2072311	2071741	0	935
BASYS01026	Bsubtilis_w168_full_genome	96.33	900	33	0	1	900	630912	631811	0	1480
BASYS02487	Bsubtilis_w168_full_genome	96.33	545	20	0	1	545	2084214	2084758	0	896
BASYS00216	Bsubtilis_w168_full_genome	96.35	2026	74	0	1	2026	776774	778799	0	3332
BASYS03644	Bsubtilis_w168_full_genome	96.35	384	14	0	1	384	3354934	3354551	0	632
BASYS04373	Bsubtilis_w168_full_genome	96.35	192	7	0	1	192	3983007	3983198	3e-87	316
BASYS04554	Bsubtilis_w168_full_genome	96.36	1402	47	4	1	1398	1945736	1944335	0	2303
BASYS01626	Bsubtilis_w168_full_genome	96.37	2151	78	0	1	2151	1354285	1356435	0	3541
BASYS00856	Bsubtilis_w168_full_genome	96.38	552	20	0	1	552	473174	473725	0	909
BASYS01501	Bsubtilis_w168_full_genome	96.38	138	4	1	1	138	1263202	1263338	3e-60	226
BASYS03185	Bsubtilis_w168_full_genome	96.39	1494	54	0	1	1494	2933104	2934597	0	2460
BASYS00124	Bsubtilis_w168_full_genome	96.4	111	4	0	1	111	679799	679909	2e-47	183
BASYS00140	Bsubtilis_w168_full_genome	96.4	111	4	0	1	111	696078	695968	2e-47	183
BASYS00213	Bsubtilis_w168_full_genome	96.4	111	3	1	1	111	774024	774133	6e-47	182
BASYS03189	Bsubtilis_w168_full_genome	96.4	111	4	0	1	111	2938225	2938335	2e-47	183
BASYS03613	Bsubtilis_w168_full_genome	96.4	417	15	0	1	417	3327219	3326803	0	688
BASYS04044	Bsubtilis_w168_full_genome	96.4	222	8	0	1	222	3722789	3722568	3e-102	366
BASYS04494	Bsubtilis_w168_full_genome	96.4	111	4	0	1	111	2712382	2712272	2e-47	183
BASYS00938	Bsubtilis_w168_full_genome	96.42	670	24	0	3	672	569959	569290	0	1105
BASYS03215	Bsubtilis_w168_full_genome	96.42	642	23	0	1	642	2963151	2962510	0	1059
BASYS04002	Bsubtilis_w168_full_genome	96.44	1125	40	0	1	1125	3691372	3692496	0	1857
BASYS00183	Bsubtilis_w168_full_genome	96.45	451	16	0	3	453	749585	749135	0	745
BASYS02375	Bsubtilis_w168_full_genome	96.45	282	10	0	1	282	4020736	4020455	4e-132	466
BASYS03887	Bsubtilis_w168_full_genome	96.45	619	22	0	1	619	3583565	3582947	0	1022
BASYS00009	Bsubtilis_w168_full_genome	96.46	480	17	0	1	480	4134915	4134436	0	793
BASYS02930	Bsubtilis_w168_full_genome	96.46	198	7	0	1	198	2560487	2560290	1e-90	327
BASYS03902	Bsubtilis_w168_full_genome	96.46	933	33	0	1	933	3595174	3594242	0	1541
BASYS03282	Bsubtilis_w168_full_genome	96.47	822	11	6	1	822	3021233	3022036	0	1341
BASYS03385	Bsubtilis_w168_full_genome	96.47	879	31	0	1	879	3118854	3117976	0	1452
BASYS02493	Bsubtilis_w168_full_genome	96.48	768	13	7	1	768	2087582	2086829	0	1256
BASYS02808	Bsubtilis_w168_full_genome	96.48	142	4	1	1	141	2466288	2466147	2e-62	233
BASYS00066	Bsubtilis_w168_full_genome	96.49	1455	32	9	1	1455	4194309	4195744	0	2386
BASYS00161	Bsubtilis_w168_full_genome	96.49	228	8	0	1	228	713535	713308	2e-105	377
BASYS00579	Bsubtilis_w168_full_genome	96.49	114	4	0	1	114	202601	202488	4e-49	189
BASYS01690	Bsubtilis_w168_full_genome	96.49	171	6	0	1	171	1409752	1409922	3e-77	283
BASYS03767	Bsubtilis_w168_full_genome	96.5	572	20	0	2	573	3449620	3449049	0	946
BASYS04372	Bsubtilis_w168_full_genome	96.52	201	7	0	1	201	3982973	3983173	3e-92	333
BASYS04473	Bsubtilis_w168_full_genome	96.52	1236	40	3	1	1236	2732339	2731107	0	2041
BASYS00160	Bsubtilis_w168_full_genome	96.53	1326	46	0	1	1326	711968	713293	0	2194
BASYS02480	Bsubtilis_w168_full_genome	96.53	375	13	0	1	375	2079588	2079214	1e-178	621
BASYS02391	Bsubtilis_w168_full_genome	96.54	462	14	1	1	462	4041479	4041938	0	763
BASYS01643	Bsubtilis_w168_full_genome	96.58	409	14	0	1	409	1368844	1369252	0	678
BASYS03383	Bsubtilis_w168_full_genome	96.58	993	34	0	1	993	3116981	3115989	0	1646
BASYS01014	Bsubtilis_w168_full_genome	96.59	498	17	0	1	498	622790	622293	0	826
BASYS02366	Bsubtilis_w168_full_genome	96.59	1173	40	0	4	1176	4018680	4017508	0	1945
BASYS04100	Bsubtilis_w168_full_genome	96.59	498	17	0	1	498	3760688	3761185	0	826
BASYS03533	Bsubtilis_w168_full_genome	96.6	382	13	0	3	384	3252786	3252405	0	634
BASYS03741	Bsubtilis_w168_full_genome	96.6	147	2	2	1	147	3425384	3425241	1e-64	241
BASYS03941	Bsubtilis_w168_full_genome	96.61	59	2	0	1	59	3635901	3635843	5e-21	99
BASYS01219	Bsubtilis_w168_full_genome	96.62	1066	36	0	1	1066	1110482	1109417	0	1770
BASYS03371	Bsubtilis_w168_full_genome	96.63	89	3	0	521	609	3107042	3106954	4e-36	148
BASYS00192	Bsubtilis_w168_full_genome	96.64	447	15	0	1	447	754480	754926	0	743
BASYS01683	Bsubtilis_w168_full_genome	96.64	684	23	0	1	684	1400056	1400739	0	1136
BASYS04032	Bsubtilis_w168_full_genome	96.64	119	4	0	1	119	3715881	3715763	1e-51	198
BASYS00014	Bsubtilis_w168_full_genome	96.65	1163	39	0	1	1163	4138789	4137627	0	1932
BASYS01553	Bsubtilis_w168_full_genome	96.65	1014	34	0	1	1014	1303423	1304436	0	1685
BASYS01582	Bsubtilis_w168_full_genome	96.67	510	17	0	1	510	1324471	1324980	0	848
BASYS02762	Bsubtilis_w168_full_genome	96.67	240	7	1	4	243	2433202	2432964	1e-111	398
BASYS00293	Bsubtilis_w168_full_genome	96.68	1689	53	1	1	1689	851850	853535	0	2806
BASYS00469	Bsubtilis_w168_full_genome	96.69	363	12	0	1	363	86587	86949	1e-173	604
BASYS04043	Bsubtilis_w168_full_genome	96.7	91	2	1	1	91	3722623	3722534	1e-37	150
BASYS03194	Bsubtilis_w168_full_genome	96.71	1185	39	0	1	1185	2944190	2943006	0	1973
BASYS00063	Bsubtilis_w168_full_genome	96.72	1890	62	0	1	1890	4191378	4193267	0	3147
BASYS01267	Bsubtilis_w168_full_genome	96.73	642	15	1	1	636	1157145	1156504	0	1064
BASYS03795	Bsubtilis_w168_full_genome	96.74	858	26	2	4	860	3475917	3475061	0	1428
BASYS04042	Bsubtilis_w168_full_genome	96.74	552	3	2	1	552	3722005	3722541	0	905
BASYS04306	Bsubtilis_w168_full_genome	96.74	1198	38	1	1	1197	3927879	3926682	0	1995
BASYS01601	Bsubtilis_w168_full_genome	96.75	708	23	0	1	708	1338909	1339616	0	1181
BASYS02729	Bsubtilis_w168_full_genome	96.75	738	9	4	1	738	2406342	2405620	0	1216
BASYS03483	Bsubtilis_w168_full_genome	96.75	154	4	1	1	153	3213878	3213725	5e-69	255
BASYS03624	Bsubtilis_w168_full_genome	96.76	618	20	0	1	618	3339948	3339331	0	1031
BASYS02417	Bsubtilis_w168_full_genome	96.77	558	18	0	1	558	4065093	4064536	0	931
BASYS03858	Bsubtilis_w168_full_genome	96.78	1770	57	0	1	1770	3557671	3555902	0	2953
BASYS02246	Bsubtilis_w168_full_genome	96.79	156	2	3	1	156	1907229	1907381	1e-69	257
BASYS03070	Bsubtilis_w168_full_genome	96.79	2214	71	0	1	2214	2829113	2826900	0	3696
BASYS04099	Bsubtilis_w168_full_genome	96.79	873	7	3	1	873	3760553	3759702	0	1437
BASYS02413	Bsubtilis_w168_full_genome	96.8	1344	25	5	1	1344	4062143	4060818	0	2228
BASYS03044	Bsubtilis_w168_full_genome	96.8	219	7	0	1	219	2802868	2803086	3e-102	366
BASYS00231	Bsubtilis_w168_full_genome	96.81	94	2	1	1	93	788682	788589	3e-39	156
BASYS03675	Bsubtilis_w168_full_genome	96.81	502	12	4	1	501	3374444	3374942	0	835
BASYS04493	Bsubtilis_w168_full_genome	96.81	1128	35	1	1	1128	2712235	2711109	0	1882
BASYS04525	Bsubtilis_w168_full_genome	96.81	501	16	0	1	501	4181961	4182461	0	837
BASYS04552	Bsubtilis_w168_full_genome	96.81	1566	50	0	1	1566	884010	885575	0	2615
BASYS03193	Bsubtilis_w168_full_genome	96.82	1320	42	0	1	1320	2942993	2941674	0	2206
BASYS03474	Bsubtilis_w168_full_genome	96.82	1884	46	3	1	1884	3208061	3206192	0	3134
BASYS00224	Bsubtilis_w168_full_genome	96.84	696	22	0	1	696	784381	785076	0	1164
BASYS00565	Bsubtilis_w168_full_genome	96.84	1929	61	0	1	1929	188380	186452	0	3225
BASYS04429	Bsubtilis_w168_full_genome	96.84	664	21	0	1	664	3547553	3546890	0	1110
BASYS00796	Bsubtilis_w168_full_genome	96.85	222	7	0	1	222	419984	419763	7e-104	372
BASYS01032	Bsubtilis_w168_full_genome	96.85	222	7	0	1	222	954273	954494	7e-104	372
BASYS00752	Bsubtilis_w168_full_genome	96.86	2133	67	0	1	2133	360435	358303	0	3568
BASYS03871	Bsubtilis_w168_full_genome	96.86	765	24	0	1	765	3569291	3568527	0	1299
BASYS04082	Bsubtilis_w168_full_genome	96.86	636	20	0	1	636	3746071	3745436	0	1064
BASYS00301	Bsubtilis_w168_full_genome	96.88	480	15	0	1	480	861995	862474	0	804
BASYS01103	Bsubtilis_w168_full_genome	96.88	96	2	1	1	96	1013334	1013428	2e-40	159
BASYS01898	Bsubtilis_w168_full_genome	96.88	96	3	0	1	96	1584176	1584081	6e-41	161
BASYS02550	Bsubtilis_w168_full_genome	96.88	288	9	0	1	288	2134208	2134495	4e-137	483
BASYS00674	Bsubtilis_w168_full_genome	96.91	648	20	0	1	648	287420	286773	0	1086
BASYS02967	Bsubtilis_w168_full_genome	96.91	711	22	0	1	711	2739483	2740193	0	1192
BASYS03879	Bsubtilis_w168_full_genome	96.91	1422	32	2	1	1410	3575784	3574363	0	2372
BASYS03413	Bsubtilis_w168_full_genome	96.93	228	7	0	1	228	3138097	3138324	3e-107	383
BASYS02103	Bsubtilis_w168_full_genome	96.94	294	9	0	1	294	2027509	2027802	2e-140	494
BASYS04496	Bsubtilis_w168_full_genome	96.94	98	2	1	273	369	2713297	2713200	8e-41	163
BASYS00109	Bsubtilis_w168_full_genome	96.95	2462	75	0	1	2462	667264	664803	0	4132
BASYS02386	Bsubtilis_w168_full_genome	96.95	1410	43	0	1	1410	4040875	4039466	0	2366
BASYS00676	Bsubtilis_w168_full_genome	96.96	888	27	0	1	888	287724	288611	0	1491
BASYS02426	Bsubtilis_w168_full_genome	96.96	822	25	0	1	822	4071214	4070393	0	1380
BASYS00706	Bsubtilis_w168_full_genome	96.97	792	6	4	1	792	314025	314798	0	1314
BASYS01216	Bsubtilis_w168_full_genome	96.97	99	3	0	1	99	1107637	1107539	1e-42	167
BASYS02378	Bsubtilis_w168_full_genome	96.97	99	3	0	4	102	4032444	4032346	1e-42	167
BASYS03678	Bsubtilis_w168_full_genome	96.97	99	3	0	1	99	3377010	3376912	1e-42	167
BASYS03827	Bsubtilis_w168_full_genome	96.97	132	2	2	1	132	3509795	3509666	2e-58	220
BASYS04102	Bsubtilis_w168_full_genome	96.97	132	4	0	1	132	3761859	3761990	4e-59	222
BASYS03335	Bsubtilis_w168_full_genome	96.98	1158	35	0	1	1158	3071403	3070246	0	1945
BASYS03866	Bsubtilis_w168_full_genome	96.98	795	9	3	1	795	3566275	3565496	0	1321
BASYS00348	Bsubtilis_w168_full_genome	97	934	28	0	1	934	905816	906749	0	1570
BASYS04319	Bsubtilis_w168_full_genome	97	1335	40	0	1	1335	3939641	3938307	0	2244
BASYS00804	Bsubtilis_w168_full_genome	97.02	168	4	1	1	168	428800	428634	9e-77	281
BASYS01119	Bsubtilis_w168_full_genome	97.02	1410	42	0	1	1410	1027664	1026255	0	2374
BASYS01859	Bsubtilis_w168_full_genome	97.02	1242	37	0	1	1242	1552869	1554110	0	2089
BASYS02993	Bsubtilis_w168_full_genome	97.03	303	9	0	1	303	2758345	2758043	2e-145	510
BASYS02293	Bsubtilis_w168_full_genome	97.04	506	15	0	1	506	1939060	1939565	0	852
BASYS02486	Bsubtilis_w168_full_genome	97.04	981	26	2	1	978	2084047	2083067	0	1648
BASYS02500	Bsubtilis_w168_full_genome	97.04	270	3	1	1	270	2092454	2092718	4e-127	449
BASYS03191	Bsubtilis_w168_full_genome	97.04	846	25	0	1	846	2940696	2939851	0	1424
BASYS02380	Bsubtilis_w168_full_genome	97.05	1830	54	0	1	1830	4035607	4033778	0	3094
BASYS02761	Bsubtilis_w168_full_genome	97.05	576	17	0	1	576	2432891	2432316	0	970
BASYS00037	Bsubtilis_w168_full_genome	97.06	102	3	0	1	102	4157502	4157401	3e-44	172
BASYS00170	Bsubtilis_w168_full_genome	97.06	1191	35	0	1	1191	723635	724825	0	2006
BASYS00758	Bsubtilis_w168_full_genome	97.06	102	3	0	1	102	365850	365951	3e-44	172
BASYS01016	Bsubtilis_w168_full_genome	97.06	102	3	0	1	102	623311	623412	3e-44	172
BASYS04426	Bsubtilis_w168_full_genome	97.06	885	26	0	1	885	3552363	3551479	0	1491
BASYS04433	Bsubtilis_w168_full_genome	97.06	545	16	0	2	546	3542723	3542179	0	918
BASYS01607	Bsubtilis_w168_full_genome	97.07	273	8	0	1	273	1342955	1343227	2e-130	460
BASYS00259	Bsubtilis_w168_full_genome	97.08	1131	33	0	1	1131	816113	817243	0	1906
BASYS03698	Bsubtilis_w168_full_genome	97.08	1095	20	3	1	1095	3396117	3395035	0	1834
BASYS04298	Bsubtilis_w168_full_genome	97.08	1542	45	0	1	1542	3920634	3919093	0	2599
BASYS04452	Bsubtilis_w168_full_genome	97.08	171	5	0	1	171	4103932	4103762	6e-79	289
BASYS02406	Bsubtilis_w168_full_genome	97.09	1031	30	0	1	1031	4055520	4054490	0	1738
BASYS03323	Bsubtilis_w168_full_genome	97.09	103	2	1	1	102	3059559	3059457	3e-44	172
BASYS04371	Bsubtilis_w168_full_genome	97.09	1719	50	0	1	1719	3981197	3982915	0	2898
BASYS00356	Bsubtilis_w168_full_genome	97.1	483	14	0	1	483	916606	916124	0	815
BASYS01436	Bsubtilis_w168_full_genome	97.1	207	6	0	1	207	1252815	1253021	3e-97	350
BASYS01581	Bsubtilis_w168_full_genome	97.1	207	6	0	1	207	1324149	1324355	3e-97	350
BASYS02763	Bsubtilis_w168_full_genome	97.1	207	6	0	1	207	2433522	2433316	3e-97	350
BASYS03631	Bsubtilis_w168_full_genome	97.1	138	4	0	1	138	3343894	3344031	2e-62	233
BASYS03837	Bsubtilis_w168_full_genome	97.1	1035	30	0	1	1035	3520033	3518999	0	1746
BASYS04328	Bsubtilis_w168_full_genome	97.1	1241	36	0	1	1241	3947158	3948398	0	2093
BASYS00297	Bsubtilis_w168_full_genome	97.11	519	15	0	1	519	859745	860263	0	876
BASYS00767	Bsubtilis_w168_full_genome	97.11	450	13	0	1	450	372603	372154	0	760
BASYS01028	Bsubtilis_w168_full_genome	97.11	1108	31	1	1	1107	632755	633862	0	1868
BASYS02408	Bsubtilis_w168_full_genome	97.11	1245	21	7	1	1245	4058099	4056870	0	2085
BASYS02463	Bsubtilis_w168_full_genome	97.12	1179	34	0	1	1179	4113251	4112073	0	1989
BASYS00209	Bsubtilis_w168_full_genome	97.13	663	19	0	1	663	768828	769490	0	1120
BASYS00483	Bsubtilis_w168_full_genome	97.14	105	3	0	1	105	110001	109897	7e-46	178
BASYS02251	Bsubtilis_w168_full_genome	97.14	105	3	0	1	105	1912085	1911981	7e-46	178
BASYS02738	Bsubtilis_w168_full_genome	97.14	768	22	0	1	768	2413473	2412706	0	1297
BASYS03482	Bsubtilis_w168_full_genome	97.14	175	4	1	1	174	3213696	3213870	1e-80	294
BASYS04459	Bsubtilis_w168_full_genome	97.14	978	28	0	1	978	2000826	1999849	0	1652
BASYS04550	Bsubtilis_w168_full_genome	97.14	105	3	0	1	105	885260	885156	7e-46	178
BASYS01580	Bsubtilis_w168_full_genome	97.15	351	10	0	1	351	1323802	1324152	2e-170	593
BASYS01659	Bsubtilis_w168_full_genome	97.15	456	13	0	1	456	1381889	1381434	0	771
BASYS02437	Bsubtilis_w168_full_genome	97.15	1019	29	0	2	1020	4082047	4081029	0	1722
BASYS03594	Bsubtilis_w168_full_genome	97.15	351	10	0	4	354	3310310	3309960	2e-170	593
BASYS02183	Bsubtilis_w168_full_genome	97.16	282	2	3	1	282	1865787	1865512	9e-134	472
BASYS02983	Bsubtilis_w168_full_genome	97.16	387	11	0	1	387	2752553	2752167	0	654
BASYS00705	Bsubtilis_w168_full_genome	97.17	848	7	4	1	848	313180	314010	0	1417
BASYS04112	Bsubtilis_w168_full_genome	97.17	212	6	0	1043	1254	3767295	3767506	3e-99	359
BASYS04386	Bsubtilis_w168_full_genome	97.17	495	14	0	1	495	3992650	3993144	0	837
BASYS01167	Bsubtilis_w168_full_genome	97.18	213	6	0	1	213	1070111	1070323	1e-100	361
BASYS01257	Bsubtilis_w168_full_genome	97.18	177	5	0	1	177	1149321	1149145	3e-82	300
BASYS03497	Bsubtilis_w168_full_genome	97.18	71	2	0	1589	1659	3222775	3222845	2e-27	121
BASYS04391	Bsubtilis_w168_full_genome	97.18	284	7	1	1	284	3996587	3996305	5e-136	479
BASYS01456	Bsubtilis_w168_full_genome	97.19	711	20	0	1	711	1242449	1243159	0	1203
BASYS02412	Bsubtilis_w168_full_genome	97.19	498	14	0	1	498	4060804	4060307	0	843
BASYS02499	Bsubtilis_w168_full_genome	97.2	214	5	1	1	213	2092491	2092278	1e-100	361
BASYS03787	Bsubtilis_w168_full_genome	97.2	927	26	0	1	927	3469179	3468253	0	1568
BASYS00288	Bsubtilis_w168_full_genome	97.21	1467	41	0	1	1467	844719	846185	0	2483
BASYS00999	Bsubtilis_w168_full_genome	97.21	609	17	0	1	609	608854	608246	0	1031
BASYS02418	Bsubtilis_w168_full_genome	97.21	466	13	0	1	466	4065550	4065085	0	789
BASYS03766	Bsubtilis_w168_full_genome	97.21	359	10	0	2	360	3449051	3448693	8e-175	608
BASYS04310	Bsubtilis_w168_full_genome	97.21	897	25	0	1	897	3932268	3931372	0	1519
BASYS04443	Bsubtilis_w168_full_genome	97.21	179	4	1	233	411	1982506	1982329	2e-82	302
BASYS00669	Bsubtilis_w168_full_genome	97.22	180	5	0	1	180	283797	283976	6e-84	305
BASYS02448	Bsubtilis_w168_full_genome	97.22	252	7	0	1	252	4091728	4091477	2e-120	427
BASYS04506	Bsubtilis_w168_full_genome	97.22	144	4	0	1	144	2720669	2720526	1e-65	244
BASYS00016	Bsubtilis_w168_full_genome	97.24	471	13	0	1	471	4140149	4139679	0	798
BASYS01423	Bsubtilis_w168_full_genome	97.24	254	7	0	608	861	1262952	1262699	5e-121	431
BASYS01519	Bsubtilis_w168_full_genome	97.24	507	14	0	1	507	1276843	1276337	0	859
BASYS03622	Bsubtilis_w168_full_genome	97.24	2244	56	3	1	2244	3338500	3336263	0	3795
BASYS00374	Bsubtilis_w168_full_genome	97.25	546	15	0	1	546	928776	929321	0	926
BASYS00749	Bsubtilis_w168_full_genome	97.25	1453	38	2	1	1452	355351	353900	0	2460
BASYS00931	Bsubtilis_w168_full_genome	97.25	291	8	0	595	885	561470	561180	6e-140	494
BASYS01218	Bsubtilis_w168_full_genome	97.25	582	16	0	1	582	1109317	1108736	0	987
BASYS01546	Bsubtilis_w168_full_genome	97.25	436	11	1	1	435	1297606	1297171	0	737
BASYS02261	Bsubtilis_w168_full_genome	97.25	654	18	0	1	654	1918742	1919395	0	1109
BASYS02601	Bsubtilis_w168_full_genome	97.25	618	17	0	1	618	2304537	2303920	0	1048
BASYS03699	Bsubtilis_w168_full_genome	97.25	363	10	0	1	363	3396476	3396114	5e-177	616
BASYS03813	Bsubtilis_w168_full_genome	97.25	109	2	1	1	108	3495846	3495738	2e-47	183
BASYS04033	Bsubtilis_w168_full_genome	97.25	1089	30	0	1	1089	3717097	3716009	0	1845
BASYS00995	Bsubtilis_w168_full_genome	97.26	474	13	0	1	474	604103	604576	0	804
BASYS01932	Bsubtilis_w168_full_genome	97.26	912	25	0	1	912	1617210	1618121	0	1546
BASYS03616	Bsubtilis_w168_full_genome	97.26	1350	37	0	1	1350	3330502	3331851	0	2289
BASYS04055	Bsubtilis_w168_full_genome	97.26	1169	32	0	1	1169	3727408	3726240	0	1982
BASYS02504	Bsubtilis_w168_full_genome	97.27	183	5	0	1	183	2096311	2096129	1e-85	311
BASYS03346	Bsubtilis_w168_full_genome	97.27	1174	32	0	3	1176	3082304	3081131	0	1991
BASYS02320	Bsubtilis_w168_full_genome	97.28	294	8	0	1	294	2029020	2029313	4e-142	499
BASYS00606	Bsubtilis_w168_full_genome	97.29	1253	34	0	1	1253	224995	226247	0	2126
BASYS03725	Bsubtilis_w168_full_genome	97.29	702	7	5	1	702	3414039	3413350	0	1181
BASYS00138	Bsubtilis_w168_full_genome	97.3	111	3	0	1	111	694327	694437	4e-49	189
BASYS00666	Bsubtilis_w168_full_genome	97.3	408	11	0	1	408	282176	281769	0	693
BASYS01595	Bsubtilis_w168_full_genome	97.3	444	12	0	1	444	1333804	1334247	0	754
BASYS04189	Bsubtilis_w168_full_genome	97.3	555	15	0	1	555	3824780	3824226	0	942
BASYS00937	Bsubtilis_w168_full_genome	97.31	594	16	0	1	594	568345	568938	0	1009
BASYS01277	Bsubtilis_w168_full_genome	97.31	930	25	0	1	930	1166737	1167666	0	1580
BASYS01809	Bsubtilis_w168_full_genome	97.31	929	25	0	2	930	1514035	1514963	0	1578
BASYS02949	Bsubtilis_w168_full_genome	97.31	483	13	0	1	483	2574242	2573760	0	821
BASYS02321	Bsubtilis_w168_full_genome	97.32	1605	43	0	1	1605	2031033	2029429	0	2726
BASYS03569	Bsubtilis_w168_full_genome	97.32	336	4	2	1	336	3294270	3294600	5e-162	566
BASYS04083	Bsubtilis_w168_full_genome	97.32	112	2	1	1	111	3746298	3746187	4e-49	189
BASYS04188	Bsubtilis_w168_full_genome	97.32	672	18	0	1	672	3824229	3823558	0	1142
BASYS00334	Bsubtilis_w168_full_genome	97.33	1350	36	0	1	1350	890022	891371	0	2294
BASYS00835	Bsubtilis_w168_full_genome	97.33	636	17	0	1	636	455287	454652	0	1081
BASYS01235	Bsubtilis_w168_full_genome	97.33	1499	40	0	2	1500	1122863	1124361	0	2547
BASYS01372	Bsubtilis_w168_full_genome	97.33	975	26	0	1	975	2620666	2621640	0	1657
BASYS01533	Bsubtilis_w168_full_genome	97.33	561	15	0	1	561	1288541	1289101	0	953
BASYS01646	Bsubtilis_w168_full_genome	97.33	861	23	0	1	861	1371875	1371015	0	1463
BASYS01647	Bsubtilis_w168_full_genome	97.33	561	15	0	1	561	1371993	1372553	0	953
BASYS02335	Bsubtilis_w168_full_genome	97.33	225	4	1	1	225	2043678	2043900	1e-106	381
BASYS01655	Bsubtilis_w168_full_genome	97.34	903	24	0	1	903	1377243	1378145	0	1535
BASYS02245	Bsubtilis_w168_full_genome	97.34	188	5	0	50	237	1907014	1907201	3e-88	320
BASYS02458	Bsubtilis_w168_full_genome	97.34	1203	22	2	1	1203	4108058	4109250	0	2036
BASYS01220	Bsubtilis_w168_full_genome	97.36	1440	38	0	1	1440	1111918	1110479	0	2449
BASYS01254	Bsubtilis_w168_full_genome	97.36	303	8	0	1	303	1148155	1148457	4e-147	516
BASYS03014	Bsubtilis_w168_full_genome	97.36	265	6	1	1	264	2778435	2778699	4e-127	449
BASYS00096	Bsubtilis_w168_full_genome	97.37	114	3	0	1	114	6893	6780	8e-51	195
BASYS00119	Bsubtilis_w168_full_genome	97.37	114	3	0	1	114	676220	676333	8e-51	195
BASYS01557	Bsubtilis_w168_full_genome	97.37	837	22	0	1	837	1306562	1307398	0	1424
BASYS03959	Bsubtilis_w168_full_genome	97.38	839	22	0	2	840	3647743	3648581	0	1428
BASYS00181	Bsubtilis_w168_full_genome	97.39	651	17	0	1	651	736697	737347	0	1109
BASYS02332	Bsubtilis_w168_full_genome	97.39	498	13	0	1	498	2041827	2041330	0	848
BASYS00065	Bsubtilis_w168_full_genome	97.4	924	24	0	1	924	4194187	4193264	0	1574
BASYS01588	Bsubtilis_w168_full_genome	97.4	384	10	0	1	384	1330512	1330895	0	654
BASYS02456	Bsubtilis_w168_full_genome	97.4	577	13	2	1	576	4107927	4107352	0	981
BASYS03881	Bsubtilis_w168_full_genome	97.4	1770	46	0	1	1770	3579514	3577745	0	3014
BASYS00754	Bsubtilis_w168_full_genome	97.41	771	15	1	1	771	362757	361992	0	1308
BASYS01228	Bsubtilis_w168_full_genome	97.41	270	7	0	1	270	1118850	1119119	2e-130	460
BASYS02352	Bsubtilis_w168_full_genome	97.41	849	22	0	1	849	4005136	4004288	0	1447
BASYS02424	Bsubtilis_w168_full_genome	97.41	348	9	0	1	348	4068536	4068189	2e-170	593
BASYS04356	Bsubtilis_w168_full_genome	97.41	888	23	0	1	888	3969604	3968717	0	1513
BASYS00732	Bsubtilis_w168_full_genome	97.42	621	16	0	1	621	339776	339156	0	1059
BASYS01874	Bsubtilis_w168_full_genome	97.42	1086	28	0	1	1086	1566334	1567419	0	1851
BASYS01498	Bsubtilis_w168_full_genome	97.43	816	21	0	1	816	1210470	1211285	0	1410
BASYS03635	Bsubtilis_w168_full_genome	97.43	855	22	0	1	855	3347905	3347051	0	1458
BASYS00965	Bsubtilis_w168_full_genome	97.44	624	16	0	1	624	585778	585155	0	1064
BASYS01149	Bsubtilis_w168_full_genome	97.44	156	4	0	1	156	1050752	1050907	2e-72	267
BASYS02539	Bsubtilis_w168_full_genome	97.44	390	10	0	1	390	2126549	2126938	0	665
BASYS03216	Bsubtilis_w168_full_genome	97.44	936	24	0	1	936	2964120	2963185	0	1596
BASYS03329	Bsubtilis_w168_full_genome	97.44	939	24	0	1	939	3064771	3063833	0	1628
BASYS03390	Bsubtilis_w168_full_genome	97.44	585	15	0	1	585	3120964	3121548	0	998
BASYS03940	Bsubtilis_w168_full_genome	97.44	117	3	0	1	117	3635843	3635959	2e-52	200
BASYS01756	Bsubtilis_w168_full_genome	97.45	706	17	1	1	705	1463496	1462791	0	1203
BASYS00773	Bsubtilis_w168_full_genome	97.46	118	2	1	1	117	376550	376667	2e-52	200
BASYS01714	Bsubtilis_w168_full_genome	97.46	393	10	0	1	393	1430553	1430161	0	671
BASYS04474	Bsubtilis_w168_full_genome	97.46	276	7	0	1	276	2730835	2730560	9e-134	472
BASYS00622	Bsubtilis_w168_full_genome	97.47	1185	29	1	1	1185	243863	245046	0	2021
BASYS04073	Bsubtilis_w168_full_genome	97.47	395	10	0	245	639	3742126	3741732	0	675
BASYS00709	Bsubtilis_w168_full_genome	97.48	1230	13	6	1	1230	317716	318927	0	2084
BASYS00985	Bsubtilis_w168_full_genome	97.48	119	1	2	1	118	599463	599580	5e-53	202
BASYS01442	Bsubtilis_w168_full_genome	97.48	318	5	1	1	315	1251590	1251273	3e-154	540
BASYS03843	Bsubtilis_w168_full_genome	97.48	1152	29	0	1	1152	3526401	3525250	0	1967
BASYS00343	Bsubtilis_w168_full_genome	97.49	957	24	0	4	960	901540	902496	0	1635
BASYS02849	Bsubtilis_w168_full_genome	97.49	1275	32	0	1	1275	2498070	2496796	0	2178
BASYS03551	Bsubtilis_w168_full_genome	97.49	1117	28	0	1984	3100	3267805	3266689	0	1908
BASYS04495	Bsubtilis_w168_full_genome	97.49	558	14	0	1	558	2713134	2712577	0	953
BASYS00044	Bsubtilis_w168_full_genome	97.5	1240	31	0	1	1240	4161160	4162399	0	2119
BASYS00953	Bsubtilis_w168_full_genome	97.5	120	3	0	1	120	579113	579232	4e-54	206
BASYS01407	Bsubtilis_w168_full_genome	97.5	320	8	0	1	320	2649123	2649442	2e-156	547
BASYS02946	Bsubtilis_w168_full_genome	97.5	1523	38	0	1	1523	2573430	2571908	0	2603
BASYS03779	Bsubtilis_w168_full_genome	97.5	681	17	0	1	681	3460486	3459806	0	1166
BASYS04553	Bsubtilis_w168_full_genome	97.5	160	4	0	3	162	1979960	1979801	2e-74	274
BASYS00028	Bsubtilis_w168_full_genome	97.51	1203	30	0	1	1203	4148769	4147567	0	2056
BASYS03935	Bsubtilis_w168_full_genome	97.51	402	10	0	1	402	3632889	3632488	0	688
BASYS04223	Bsubtilis_w168_full_genome	97.51	1443	32	2	1	1440	3858450	3857009	0	2481
BASYS00701	Bsubtilis_w168_full_genome	97.52	1047	26	0	1	1047	311926	310880	0	1790
BASYS03234	Bsubtilis_w168_full_genome	97.52	121	0	3	4	123	2982602	2982484	1e-53	204
BASYS00217	Bsubtilis_w168_full_genome	97.53	486	12	0	1	486	778922	779407	0	832
BASYS00350	Bsubtilis_w168_full_genome	97.53	1215	29	1	1	1215	907912	909125	0	2076
BASYS00933	Bsubtilis_w168_full_genome	97.53	1013	25	0	1	1013	562448	563460	0	1733
BASYS01525	Bsubtilis_w168_full_genome	97.53	324	5	1	1	321	1280949	1280626	1e-157	551
BASYS03609	Bsubtilis_w168_full_genome	97.53	324	8	0	1	324	3323623	3323300	1e-158	555
BASYS03857	Bsubtilis_w168_full_genome	97.53	1254	31	0	1	1254	3555806	3554553	0	2145
BASYS00691	Bsubtilis_w168_full_genome	97.54	1421	30	4	1	1420	300830	302246	0	2425
BASYS00906	Bsubtilis_w168_full_genome	97.54	366	9	0	1	366	515710	516075	2e-180	627
BASYS03195	Bsubtilis_w168_full_genome	97.54	852	21	0	1	852	2945038	2944187	0	1458
BASYS03426	Bsubtilis_w168_full_genome	97.54	1461	36	0	1	1461	3148810	3147350	0	2499
BASYS04367	Bsubtilis_w168_full_genome	97.54	1704	42	0	1	1704	3976791	3975088	0	2916
BASYS04576	Bsubtilis_w168_full_genome	97.54	203	5	0	64	266	1996340	1996138	2e-96	348
BASYS03356	Bsubtilis_w168_full_genome	97.55	1183	29	0	3	1185	3093366	3092184	0	2025
BASYS00598	Bsubtilis_w168_full_genome	97.56	123	3	0	1	123	220263	220385	8e-56	211
BASYS01213	Bsubtilis_w168_full_genome	97.56	450	11	0	1	450	1106003	1106452	0	771
BASYS01871	Bsubtilis_w168_full_genome	97.56	942	16	1	1	942	1564422	1565356	0	1605
BASYS03473	Bsubtilis_w168_full_genome	97.56	2007	31	6	1	2007	3206055	3204067	0	3419
BASYS03921	Bsubtilis_w168_full_genome	97.56	123	3	0	1	123	3620377	3620255	8e-56	211
BASYS04524	Bsubtilis_w168_full_genome	97.56	698	14	3	4	699	4183332	4182636	0	1192
BASYS00325	Bsubtilis_w168_full_genome	97.57	1029	25	0	1	1029	880007	881035	0	1762
BASYS00629	Bsubtilis_w168_full_genome	97.57	288	7	0	1	288	249586	249873	2e-140	494
BASYS01554	Bsubtilis_w168_full_genome	97.57	1029	25	0	1	1029	1304433	1305461	0	1762
BASYS04518	Bsubtilis_w168_full_genome	97.57	1233	30	0	1	1233	397263	398495	0	2111
BASYS01757	Bsubtilis_w168_full_genome	97.58	1986	30	4	1	1986	1463628	1465595	0	3386
BASYS02306	Bsubtilis_w168_full_genome	97.58	1650	40	0	1	1650	1956174	1954525	0	2826
BASYS02481	Bsubtilis_w168_full_genome	97.58	744	18	0	1	744	2080354	2079611	0	1275
BASYS02644	Bsubtilis_w168_full_genome	97.58	372	9	0	1	372	2339180	2338809	0	638
BASYS02680	Bsubtilis_w168_full_genome	97.58	1116	27	0	1	1116	2370366	2369251	0	1932
BASYS02801	Bsubtilis_w168_full_genome	97.58	1032	25	0	1	1032	2463224	2462193	0	1768
BASYS00296	Bsubtilis_w168_full_genome	97.59	4407	91	5	1	4392	859520	855114	0	7537
BASYS01780	Bsubtilis_w168_full_genome	97.59	456	11	0	1	456	1488413	1488868	0	782
BASYS02494	Bsubtilis_w168_full_genome	97.59	582	14	0	1	582	2087612	2088193	0	998
BASYS02595	Bsubtilis_w168_full_genome	97.59	789	19	0	1	789	2300194	2299406	0	1352
BASYS02951	Bsubtilis_w168_full_genome	97.59	1080	26	0	1	1080	2575720	2574641	0	1851
BASYS03416	Bsubtilis_w168_full_genome	97.59	249	6	0	1	249	3139226	3138978	2e-120	427
BASYS03961	Bsubtilis_w168_full_genome	97.59	1203	29	0	1	1203	3651077	3649875	0	2061
BASYS04208	Bsubtilis_w168_full_genome	97.59	332	8	0	4	335	3844407	3844076	5e-162	569
BASYS04269	Bsubtilis_w168_full_genome	97.59	1410	33	1	1	1410	3896290	3897698	0	2416
BASYS04434	Bsubtilis_w168_full_genome	97.59	166	4	0	2109	2274	202063	201898	1e-76	285
BASYS00245	Bsubtilis_w168_full_genome	97.6	1293	18	2	1	1293	804596	803317	0	2204
BASYS03116	Bsubtilis_w168_full_genome	97.6	999	24	0	1	999	2864292	2863294	0	1712
BASYS00801	Bsubtilis_w168_full_genome	97.61	1467	29	2	1	1467	426364	424904	0	2510
BASYS04113	Bsubtilis_w168_full_genome	97.61	1129	27	0	1	1129	3768423	3767295	0	1936
BASYS00052	Bsubtilis_w168_full_genome	97.62	378	9	0	1	378	4167999	4167622	0	649
BASYS00215	Bsubtilis_w168_full_genome	97.62	1890	45	0	1	1890	774901	776790	0	3258
BASYS00228	Bsubtilis_w168_full_genome	97.62	168	4	0	1	168	787715	787882	5e-79	289
BASYS00407	Bsubtilis_w168_full_genome	97.62	546	13	0	1	546	25766	25221	0	937
BASYS00663	Bsubtilis_w168_full_genome	97.62	924	22	0	1	924	280086	281009	0	1585
BASYS01441	Bsubtilis_w168_full_genome	97.62	336	5	1	1	333	1251277	1251612	3e-164	573
BASYS00921	Bsubtilis_w168_full_genome	97.63	465	11	0	1	465	528117	528581	0	798
BASYS02926	Bsubtilis_w168_full_genome	97.63	1056	25	0	1	1056	2559038	2557983	0	1812
BASYS00935	Bsubtilis_w168_full_genome	97.64	1398	33	0	1	1398	564704	566101	0	2399
BASYS01168	Bsubtilis_w168_full_genome	97.64	888	21	0	1	888	1071251	1070364	0	1524
BASYS01544	Bsubtilis_w168_full_genome	97.64	297	6	1	1	297	1296841	1296546	7e-145	508
BASYS02984	Bsubtilis_w168_full_genome	97.64	381	9	0	1	381	2752667	2753047	0	654
BASYS03353	Bsubtilis_w168_full_genome	97.64	1188	28	0	1	1188	3090413	3089226	0	2039
BASYS03381	Bsubtilis_w168_full_genome	97.64	1311	31	0	1	1311	3115289	3113979	0	2250
BASYS00235	Bsubtilis_w168_full_genome	97.65	3186	75	0	1	3186	792682	795867	0	5469
BASYS00253	Bsubtilis_w168_full_genome	97.65	1191	28	0	1	1191	812628	813818	0	2045
BASYS00802	Bsubtilis_w168_full_genome	97.65	894	21	0	1	894	426367	427260	0	1535
BASYS03590	Bsubtilis_w168_full_genome	97.65	1233	11	6	1	1233	3308231	3307017	0	2100
BASYS03740	Bsubtilis_w168_full_genome	97.65	936	22	0	1	936	3425170	3424235	0	1607
BASYS04089	Bsubtilis_w168_full_genome	97.65	1407	33	0	1	1407	3752174	3750768	0	2416
BASYS04501	Bsubtilis_w168_full_genome	97.65	213	5	0	1	213	2715722	2715510	3e-102	366
BASYS00151	Bsubtilis_w168_full_genome	97.66	684	16	0	1	684	702570	703253	0	1175
BASYS00845	Bsubtilis_w168_full_genome	97.66	641	15	0	1	641	462431	463071	0	1101
BASYS02079	Bsubtilis_w168_full_genome	97.66	1239	26	2	1	1239	1755622	1756857	0	2124
BASYS02922	Bsubtilis_w168_full_genome	97.66	384	9	0	1	384	2556895	2556512	0	660
BASYS03917	Bsubtilis_w168_full_genome	97.66	128	3	0	2	129	3615616	3615489	1e-58	220
BASYS04549	Bsubtilis_w168_full_genome	97.66	214	4	1	1	213	885595	885808	3e-102	366
BASYS00905	Bsubtilis_w168_full_genome	97.67	600	14	0	1	600	515615	515016	0	1031
BASYS01184	Bsubtilis_w168_full_genome	97.67	515	12	0	1	515	1081280	1080766	0	885
BASYS01215	Bsubtilis_w168_full_genome	97.67	129	3	0	1	129	1107527	1107655	4e-59	222
BASYS01530	Bsubtilis_w168_full_genome	97.67	900	21	0	1	900	1283463	1284362	0	1546
BASYS01754	Bsubtilis_w168_full_genome	97.67	258	6	0	1	258	1461435	1461692	2e-125	444
BASYS02281	Bsubtilis_w168_full_genome	97.67	300	7	0	1	300	1931215	1931514	4e-147	516
BASYS04028	Bsubtilis_w168_full_genome	97.67	129	3	0	1	129	3713316	3713188	4e-59	222
BASYS04410	Bsubtilis_w168_full_genome	97.67	129	3	0	1	129	4121294	4121166	4e-59	222
BASYS00994	Bsubtilis_w168_full_genome	97.68	345	8	0	1	345	603596	603940	2e-170	593
BASYS03617	Bsubtilis_w168_full_genome	97.68	1293	30	0	1	1293	3331857	3333149	0	2222
BASYS00584	Bsubtilis_w168_full_genome	97.69	1518	35	0	1	1518	205409	206926	0	2610
BASYS01188	Bsubtilis_w168_full_genome	97.69	216	4	1	1	216	1083220	1083006	3e-103	370
BASYS01624	Bsubtilis_w168_full_genome	97.69	951	22	0	1	951	1353080	1354030	0	1635
BASYS02130	Bsubtilis_w168_full_genome	97.69	1815	42	0	184	1998	1778406	1780220	0	3120
BASYS02786	Bsubtilis_w168_full_genome	97.69	216	5	0	1	216	2451363	2451148	7e-104	372
BASYS04216	Bsubtilis_w168_full_genome	97.7	261	5	1	1	261	3849616	3849357	1e-126	448
BASYS01005	Bsubtilis_w168_full_genome	97.71	175	2	2	1	174	613445	613618	3e-82	300
BASYS02754	Bsubtilis_w168_full_genome	97.71	525	12	0	1	525	2426867	2427391	0	904
BASYS04224	Bsubtilis_w168_full_genome	97.71	480	11	0	1	480	3858896	3858417	0	826
BASYS00158	Bsubtilis_w168_full_genome	97.72	1270	27	2	1	1269	710148	711416	0	2183
BASYS04314	Bsubtilis_w168_full_genome	97.72	1227	25	2	1	1227	3934334	3935557	0	2108
BASYS02296	Bsubtilis_w168_full_genome	97.73	264	6	0	1	264	1942192	1942455	8e-129	455
BASYS03718	Bsubtilis_w168_full_genome	97.73	573	13	0	1	573	3410034	3409462	0	987
BASYS03983	Bsubtilis_w168_full_genome	97.73	883	17	3	4	885	3665627	3666507	0	1517
BASYS04017	Bsubtilis_w168_full_genome	97.73	396	9	0	1	396	3703271	3703666	0	682
BASYS00261	Bsubtilis_w168_full_genome	97.74	1104	25	0	103	1206	818913	817810	0	1901
BASYS00670	Bsubtilis_w168_full_genome	97.74	177	4	0	1	177	283816	283992	6e-84	305
BASYS01540	Bsubtilis_w168_full_genome	97.74	840	16	1	1	840	1294114	1294950	0	1443
BASYS02276	Bsubtilis_w168_full_genome	97.74	531	12	0	1	531	1929463	1929993	0	915
BASYS02385	Bsubtilis_w168_full_genome	97.74	399	9	0	4	402	4039192	4038794	0	688
BASYS02709	Bsubtilis_w168_full_genome	97.74	1062	24	0	1	1062	2394663	2393602	0	1829
BASYS03705	Bsubtilis_w168_full_genome	97.74	133	2	1	1	132	3400533	3400401	9e-61	228
BASYS04067	Bsubtilis_w168_full_genome	97.74	133	2	1	1	132	3738336	3738204	9e-61	228
BASYS00632	Bsubtilis_w168_full_genome	97.75	1158	26	0	1	1158	250162	251319	0	1995
BASYS01637	Bsubtilis_w168_full_genome	97.75	1023	8	4	1	1023	1363141	1364148	0	1748
BASYS03762	Bsubtilis_w168_full_genome	97.75	489	11	0	1	489	3444917	3445405	0	843
BASYS04393	Bsubtilis_w168_full_genome	97.75	489	11	0	1	489	3997221	3997709	0	843
BASYS00687	Bsubtilis_w168_full_genome	97.76	1161	26	0	1	1161	297170	298330	0	2001
BASYS01590	Bsubtilis_w168_full_genome	97.76	357	8	0	1	357	1330892	1331248	5e-177	616
BASYS01979	Bsubtilis_w168_full_genome	97.76	804	18	0	1	804	1664450	1665253	0	1386
BASYS02238	Bsubtilis_w168_full_genome	97.76	357	8	0	1	357	1904749	1904393	5e-177	616
BASYS02892	Bsubtilis_w168_full_genome	97.76	402	9	0	1	402	2535945	2535544	0	693
BASYS03900	Bsubtilis_w168_full_genome	97.76	939	21	0	1	939	3593395	3592457	0	1618
BASYS00149	Bsubtilis_w168_full_genome	97.77	762	17	0	1	762	701565	702326	0	1314
BASYS00064	Bsubtilis_w168_full_genome	97.78	135	3	0	1	135	4193927	4193793	2e-62	233
BASYS00234	Bsubtilis_w168_full_genome	97.78	1083	24	0	1	1083	792544	791462	0	1868
BASYS00868	Bsubtilis_w168_full_genome	97.78	540	12	0	1	540	488224	488763	0	931
BASYS01234	Bsubtilis_w168_full_genome	97.78	765	17	0	1	765	1122849	1122085	0	1319
BASYS01488	Bsubtilis_w168_full_genome	97.78	1036	23	0	1	1036	1219150	1218115	0	1786
BASYS02433	Bsubtilis_w168_full_genome	97.78	1034	23	0	1	1034	4076819	4075786	0	1783
BASYS03467	Bsubtilis_w168_full_genome	97.78	135	3	0	1	135	3199359	3199225	2e-62	233
BASYS00605	Bsubtilis_w168_full_genome	97.79	858	19	0	1	858	224932	224075	0	1480
BASYS01013	Bsubtilis_w168_full_genome	97.79	408	9	0	1	408	621811	622218	0	704
BASYS01428	Bsubtilis_w168_full_genome	97.79	768	17	0	1	768	1258181	1257414	0	1325
BASYS02587	Bsubtilis_w168_full_genome	97.79	1269	28	0	1	1269	2294037	2292769	0	2189
BASYS03015	Bsubtilis_w168_full_genome	97.79	136	2	1	1	135	2778617	2778482	2e-62	233
BASYS03395	Bsubtilis_w168_full_genome	97.79	1536	33	1	1	1536	3125784	3124250	0	2647
BASYS03618	Bsubtilis_w168_full_genome	97.79	1491	33	0	1	1491	3333156	3334646	0	2571
BASYS00001	Bsubtilis_w168_full_genome	97.8	182	4	0	1	182	4122849	4122668	2e-86	315
BASYS00045	Bsubtilis_w168_full_genome	97.8	774	17	0	103	876	4162387	4163160	0	1336
BASYS00292	Bsubtilis_w168_full_genome	97.8	91	2	0	3	93	852795	852885	8e-40	158
BASYS00344	Bsubtilis_w168_full_genome	97.8	1182	26	0	1	1182	902506	903687	0	2039
BASYS00360	Bsubtilis_w168_full_genome	97.8	1002	22	0	1	1002	920474	921475	0	1729
BASYS01706	Bsubtilis_w168_full_genome	97.8	91	2	0	1	91	1424552	1424642	1e-39	158
BASYS02104	Bsubtilis_w168_full_genome	97.8	2134	46	1	1	2133	2025309	2027442	0	3705
BASYS02354	Bsubtilis_w168_full_genome	97.8	727	14	2	1	726	4007712	4006987	0	1253
BASYS03999	Bsubtilis_w168_full_genome	97.8	1184	26	0	1	1184	3688812	3689995	0	2043
BASYS04154	Bsubtilis_w168_full_genome	97.8	726	16	0	1	726	3795401	3794676	0	1253
BASYS00716	Bsubtilis_w168_full_genome	97.81	1458	20	5	1	1458	325327	326772	0	2505
BASYS00956	Bsubtilis_w168_full_genome	97.81	183	4	0	1	183	581266	581448	3e-87	316
BASYS00976	Bsubtilis_w168_full_genome	97.81	822	16	2	8	828	595032	594212	0	1417
BASYS01284	Bsubtilis_w168_full_genome	97.81	729	16	0	1	729	1172608	1173336	0	1258
BASYS01732	Bsubtilis_w168_full_genome	97.81	228	5	0	1	228	1445314	1445541	2e-110	394
BASYS02383	Bsubtilis_w168_full_genome	97.81	1234	27	0	1	1234	4038493	4037260	0	2130
BASYS03853	Bsubtilis_w168_full_genome	97.81	1371	30	0	1	1371	3535488	3534118	0	2366
BASYS03878	Bsubtilis_w168_full_genome	97.81	960	21	0	1	960	3574166	3573207	0	1657
BASYS00005	Bsubtilis_w168_full_genome	97.82	1926	42	0	1	1926	4128119	4130044	0	3325
BASYS01650	Bsubtilis_w168_full_genome	97.82	733	14	2	1	732	1374437	1375168	0	1264
BASYS03007	Bsubtilis_w168_full_genome	97.82	1929	42	0	1	1929	2771294	2773222	0	3330
BASYS03701	Bsubtilis_w168_full_genome	97.82	873	19	0	1	873	3397745	3396873	0	1507
BASYS04468	Bsubtilis_w168_full_genome	97.82	504	11	0	1	504	2735456	2734953	0	870
BASYS00639	Bsubtilis_w168_full_genome	97.83	276	6	0	1	276	258532	258807	2e-135	477
BASYS01183	Bsubtilis_w168_full_genome	97.83	138	3	0	1	138	1080633	1080770	1e-62	239
BASYS02405	Bsubtilis_w168_full_genome	97.83	507	11	0	583	1089	4053960	4053454	0	876
BASYS04078	Bsubtilis_w168_full_genome	97.83	876	19	0	2212	3087	3742345	3743220	0	1513
BASYS04465	Bsubtilis_w168_full_genome	97.83	92	2	0	1	92	749083	748992	3e-40	159
BASYS01843	Bsubtilis_w168_full_genome	97.84	1941	42	0	1	1941	1541886	1543826	0	3352
BASYS01945	Bsubtilis_w168_full_genome	97.84	1158	25	0	1	1158	1632199	1633356	0	2001
BASYS01949	Bsubtilis_w168_full_genome	97.84	510	11	0	1	510	1635582	1636091	0	881
BASYS02308	Bsubtilis_w168_full_genome	97.84	324	7	0	1	324	1957774	1957451	2e-160	560
BASYS02392	Bsubtilis_w168_full_genome	97.84	1527	33	0	1	1527	4042051	4043577	0	2638
BASYS03355	Bsubtilis_w168_full_genome	97.84	696	15	0	1	696	3092187	3091492	0	1203
BASYS03623	Bsubtilis_w168_full_genome	97.84	834	18	0	1	834	3339334	3338501	0	1441
BASYS03899	Bsubtilis_w168_full_genome	97.84	693	15	0	1	693	3592502	3591810	0	1197
BASYS00613	Bsubtilis_w168_full_genome	97.85	93	2	0	1	93	231186	231094	6e-41	161
BASYS00777	Bsubtilis_w168_full_genome	97.85	93	1	1	1	93	403198	403107	2e-40	159
BASYS00792	Bsubtilis_w168_full_genome	97.85	465	10	0	1	465	414819	415283	0	804
BASYS00930	Bsubtilis_w168_full_genome	97.85	93	2	0	1	93	560657	560749	6e-41	161
BASYS01390	Bsubtilis_w168_full_genome	97.85	2331	50	0	1	2331	2639873	2637543	0	4028
BASYS02444	Bsubtilis_w168_full_genome	97.85	651	14	0	1	651	4086802	4087452	0	1125
BASYS02562	Bsubtilis_w168_full_genome	97.85	882	19	0	1	882	2141779	2140898	0	1524
BASYS03461	Bsubtilis_w168_full_genome	97.85	1578	34	0	1	1578	3193420	3191843	0	2726
BASYS03834	Bsubtilis_w168_full_genome	97.85	651	14	0	1	651	3516883	3516233	0	1125
BASYS04030	Bsubtilis_w168_full_genome	97.85	93	2	0	1	93	3714484	3714576	6e-41	161
BASYS04309	Bsubtilis_w168_full_genome	97.85	699	15	0	1	699	3931405	3930707	0	1208
BASYS04321	Bsubtilis_w168_full_genome	97.85	2236	40	5	2	2229	3939571	3941806	0	3856
BASYS04413	Bsubtilis_w168_full_genome	97.85	3681	79	0	1	3681	1986245	1982565	0	6360
BASYS00120	Bsubtilis_w168_full_genome	97.86	1446	31	0	1	1446	676418	677863	0	2499
BASYS01484	Bsubtilis_w168_full_genome	97.86	1077	23	0	1	1077	1223455	1224531	0	1862
BASYS02260	Bsubtilis_w168_full_genome	97.86	327	7	0	1	327	1918397	1918723	5e-162	566
BASYS02511	Bsubtilis_w168_full_genome	97.86	234	5	0	1	234	2099127	2099360	7e-114	405
BASYS03781	Bsubtilis_w168_full_genome	97.86	654	14	0	1	654	3462088	3461435	0	1131
BASYS00793	Bsubtilis_w168_full_genome	97.87	846	18	0	1	846	415350	416195	0	1463
BASYS01639	Bsubtilis_w168_full_genome	97.87	141	3	0	1	141	1365800	1365940	1e-65	244
BASYS01920	Bsubtilis_w168_full_genome	97.87	94	1	1	1	93	1608861	1608768	6e-41	161
BASYS02820	Bsubtilis_w168_full_genome	97.87	1644	35	0	1	1644	2475671	2474028	0	2843
BASYS03411	Bsubtilis_w168_full_genome	97.87	141	3	0	1	141	3137266	3137406	1e-65	244
BASYS03585	Bsubtilis_w168_full_genome	97.87	1173	25	0	1	1173	3302850	3304022	0	2028
BASYS03707	Bsubtilis_w168_full_genome	97.87	705	15	0	1	705	3401845	3401141	0	1219
BASYS01539	Bsubtilis_w168_full_genome	97.88	189	4	0	1	189	1293964	1293776	1e-90	327
BASYS01673	Bsubtilis_w168_full_genome	97.88	1365	29	0	1	1365	1392643	1394007	0	2361
BASYS01729	Bsubtilis_w168_full_genome	97.88	378	8	0	1	378	1442724	1442347	0	654
BASYS03089	Bsubtilis_w168_full_genome	97.88	236	5	0	134	369	2841065	2841300	9e-115	409
BASYS04101	Bsubtilis_w168_full_genome	97.88	519	11	0	1	519	3761182	3761700	0	898
BASYS00586	Bsubtilis_w168_full_genome	97.89	663	14	0	1	663	209501	210163	0	1147
BASYS00610	Bsubtilis_w168_full_genome	97.89	804	17	0	1	804	229352	228549	0	1391
BASYS00644	Bsubtilis_w168_full_genome	97.89	948	20	0	1	948	262603	261656	0	1640
BASYS00778	Bsubtilis_w168_full_genome	97.89	1230	23	1	1	1230	403217	404443	0	2124
BASYS01043	Bsubtilis_w168_full_genome	97.89	570	12	0	1	570	965228	965797	0	987
BASYS01045	Bsubtilis_w168_full_genome	97.89	474	10	0	1	474	966669	966196	0	821
BASYS01658	Bsubtilis_w168_full_genome	97.89	426	9	0	1	426	1380978	1381403	0	737
BASYS02303	Bsubtilis_w168_full_genome	97.89	900	19	0	1	900	1952930	1952031	0	1557
BASYS00858	Bsubtilis_w168_full_genome	97.9	810	17	0	1	810	474731	475540	0	1402
BASYS01052	Bsubtilis_w168_full_genome	97.9	714	15	0	1	714	971374	972087	0	1236
BASYS01424	Bsubtilis_w168_full_genome	97.9	1191	25	0	1	1191	1262616	1261426	0	2061
BASYS02488	Bsubtilis_w168_full_genome	97.9	333	7	0	1	333	2085118	2084786	2e-165	577
BASYS02507	Bsubtilis_w168_full_genome	97.9	333	7	0	1	333	2098024	2097692	2e-165	577
BASYS02789	Bsubtilis_w168_full_genome	97.9	1428	30	0	1	1428	2455774	2454347	0	2471
BASYS03422	Bsubtilis_w168_full_genome	97.9	762	16	0	1	762	3145028	3144267	0	1319
BASYS03703	Bsubtilis_w168_full_genome	97.9	381	8	0	1	381	3398930	3398550	0	660
BASYS00002	Bsubtilis_w168_full_genome	97.91	717	15	0	1	717	4123187	4123903	0	1242
BASYS00753	Bsubtilis_w168_full_genome	97.91	1578	33	0	1	1578	362019	360442	0	2732
BASYS02980	Bsubtilis_w168_full_genome	97.91	814	17	0	1	814	2749660	2750473	0	1410
BASYS04380	Bsubtilis_w168_full_genome	97.91	1098	23	0	1	1098	3985230	3984133	0	1901
BASYS04400	Bsubtilis_w168_full_genome	97.91	1146	24	0	1	1146	3999341	4000486	0	1984
BASYS00083	Bsubtilis_w168_full_genome	97.92	720	15	0	1	720	4209589	4208870	0	1247
BASYS00331	Bsubtilis_w168_full_genome	97.92	768	16	0	1	768	888131	887364	0	1330
BASYS00681	Bsubtilis_w168_full_genome	97.92	673	12	2	1	672	292172	292843	0	1164
BASYS00747	Bsubtilis_w168_full_genome	97.92	864	18	0	1	864	352705	351842	0	1496
BASYS01476	Bsubtilis_w168_full_genome	97.92	96	2	0	1	96	1228821	1228916	1e-42	167
BASYS01551	Bsubtilis_w168_full_genome	97.92	1440	30	0	1	1440	1300432	1301871	0	2494
BASYS02312	Bsubtilis_w168_full_genome	97.92	2783	46	5	1130	3900	1966827	1964045	0	4807
BASYS02359	Bsubtilis_w168_full_genome	97.92	48	1	0	1	48	4012748	4012795	8e-16	84.2
BASYS02520	Bsubtilis_w168_full_genome	97.92	96	2	0	1	96	2107395	2107490	1e-42	167
BASYS02948	Bsubtilis_w168_full_genome	97.92	192	4	0	1	192	2573574	2573765	3e-92	333
BASYS04567	Bsubtilis_w168_full_genome	97.92	818	17	0	1	818	1967629	1966812	0	1417
BASYS00774	Bsubtilis_w168_full_genome	97.93	7139	148	0	1	7139	376968	384106	0	12360
BASYS01518	Bsubtilis_w168_full_genome	97.93	483	10	0	7	489	1275809	1276291	0	837
BASYS02462	Bsubtilis_w168_full_genome	97.93	1065	22	0	1	1065	4112013	4110949	0	1845
BASYS02798	Bsubtilis_w168_full_genome	97.93	918	19	0	1	918	2460664	2461581	0	1591
BASYS03510	Bsubtilis_w168_full_genome	97.93	387	8	0	1	387	3231399	3231785	0	671
BASYS00068	Bsubtilis_w168_full_genome	97.94	486	10	0	1	486	4196835	4196350	0	843
BASYS01541	Bsubtilis_w168_full_genome	97.94	97	1	1	1	96	1294934	1295030	1e-42	167
BASYS02150	Bsubtilis_w168_full_genome	97.94	486	10	0	1	486	1781103	1780618	0	843
BASYS03764	Bsubtilis_w168_full_genome	97.94	1896	39	0	1	1896	3448132	3446237	0	3286
BASYS03841	Bsubtilis_w168_full_genome	97.94	1164	24	0	1	1164	3524433	3523270	0	2017
BASYS03856	Bsubtilis_w168_full_genome	97.94	340	7	0	1	340	3554513	3554174	3e-168	590
BASYS04031	Bsubtilis_w168_full_genome	97.94	678	14	0	1	678	3714679	3714002	0	1175
BASYS04555	Bsubtilis_w168_full_genome	97.94	97	0	2	1	96	1946218	1946123	1e-42	167
BASYS00757	Bsubtilis_w168_full_genome	97.95	585	12	0	1	585	365170	365754	0	1014
BASYS01249	Bsubtilis_w168_full_genome	97.95	438	9	0	1	438	1136136	1135699	0	760
BASYS02602	Bsubtilis_w168_full_genome	97.95	537	11	0	1	537	2305089	2304553	0	931
BASYS02904	Bsubtilis_w168_full_genome	97.95	876	18	0	1	876	2543314	2542439	0	1519
BASYS04115	Bsubtilis_w168_full_genome	97.95	342	7	0	1	342	3769132	3768791	2e-170	593
BASYS04274	Bsubtilis_w168_full_genome	97.95	146	1	1	1	144	3899998	3899853	6e-68	252
BASYS04454	Bsubtilis_w168_full_genome	97.95	2679	55	0	1	2679	1977559	1974881	0	4643
BASYS00187	Bsubtilis_w168_full_genome	97.96	1179	24	0	1	1179	750911	752089	0	2045
BASYS01229	Bsubtilis_w168_full_genome	97.96	1470	30	0	1	1470	1120631	1119162	0	2549
BASYS01465	Bsubtilis_w168_full_genome	97.96	735	15	0	1	735	1235897	1235163	0	1275
BASYS01672	Bsubtilis_w168_full_genome	97.96	687	14	0	1	687	1391953	1392639	0	1192
BASYS01846	Bsubtilis_w168_full_genome	97.96	294	6	0	1	294	1544603	1544896	2e-145	510
BASYS03697	Bsubtilis_w168_full_genome	97.96	636	13	0	1	636	3395057	3394422	0	1103
BASYS03753	Bsubtilis_w168_full_genome	97.96	491	10	0	1	491	3437457	3436967	0	852
BASYS02080	Bsubtilis_w168_full_genome	97.97	1281	26	0	1	1281	1757037	1758317	0	2222
BASYS02664	Bsubtilis_w168_full_genome	97.97	738	15	0	1	738	2358945	2358208	0	1280
BASYS04425	Bsubtilis_w168_full_genome	97.97	837	17	0	1	837	3553205	3552369	0	1452
BASYS00021	Bsubtilis_w168_full_genome	97.98	1239	25	0	1	1239	4145539	4144301	0	2150
BASYS00205	Bsubtilis_w168_full_genome	97.98	891	18	0	1	891	763875	764765	0	1546
BASYS00950	Bsubtilis_w168_full_genome	97.98	99	2	0	1	99	576806	576904	3e-44	172
BASYS01191	Bsubtilis_w168_full_genome	97.98	1137	23	0	1	1137	1086042	1087178	0	1973
BASYS01817	Bsubtilis_w168_full_genome	97.98	1734	35	0	1	1734	1521351	1523084	0	3009
BASYS02123	Bsubtilis_w168_full_genome	97.98	1089	21	1	1	1089	2007428	2008515	0	1888
BASYS02446	Bsubtilis_w168_full_genome	97.98	1386	28	0	1	1386	4088002	4089387	0	2405
BASYS02461	Bsubtilis_w168_full_genome	97.98	693	14	0	1	693	4110217	4110909	0	1203
BASYS02987	Bsubtilis_w168_full_genome	97.98	198	4	0	1	198	2754607	2754804	1e-95	344
BASYS03398	Bsubtilis_w168_full_genome	97.98	1584	32	0	1	1584	3129530	3131113	0	2748
BASYS03498	Bsubtilis_w168_full_genome	97.98	644	13	0	1	644	3223418	3222775	0	1118
BASYS03946	Bsubtilis_w168_full_genome	97.98	396	8	0	1	396	3638640	3638245	0	688
BASYS00842	Bsubtilis_w168_full_genome	97.99	646	13	0	1	646	459858	460503	0	1122
BASYS00984	Bsubtilis_w168_full_genome	97.99	149	3	0	1319	1467	599255	599107	4e-69	259
BASYS01078	Bsubtilis_w168_full_genome	97.99	597	12	0	1	597	994998	995594	0	1037
BASYS01779	Bsubtilis_w168_full_genome	97.99	894	18	0	1	894	1487504	1488397	0	1552
BASYS01786	Bsubtilis_w168_full_genome	97.99	447	9	0	1	447	1492875	1493321	0	776
BASYS01934	Bsubtilis_w168_full_genome	97.99	1440	29	0	1	1440	1618882	1620321	0	2499
BASYS04417	Bsubtilis_w168_full_genome	97.99	398	8	0	1	398	450297	450694	0	691
BASYS04422	Bsubtilis_w168_full_genome	97.99	149	3	0	2	150	3609568	3609420	4e-70	259
BASYS04540	Bsubtilis_w168_full_genome	97.99	1095	22	0	109	1203	3844095	3843001	0	1901
BASYS01425	Bsubtilis_w168_full_genome	98	549	11	0	1	549	1261356	1260808	0	953
BASYS01845	Bsubtilis_w168_full_genome	98	549	11	0	1	549	1544058	1544606	0	953
BASYS03669	Bsubtilis_w168_full_genome	98	1148	23	0	1	1148	3370014	3368867	0	1993
BASYS04375	Bsubtilis_w168_full_genome	98	600	12	0	1	600	3983786	3983187	0	1042
BASYS00322	Bsubtilis_w168_full_genome	98.01	453	9	0	1	453	877599	878051	0	787
BASYS01406	Bsubtilis_w168_full_genome	98.01	402	8	0	1	402	2649304	2648903	0	699
BASYS03513	Bsubtilis_w168_full_genome	98.01	1155	8	5	1	1155	3232679	3233818	0	1991
BASYS04207	Bsubtilis_w168_full_genome	98.01	753	15	0	1	753	3838552	3839304	0	1308
BASYS04541	Bsubtilis_w168_full_genome	98.01	702	14	0	1	702	3842294	3842995	0	1219
BASYS00590	Bsubtilis_w168_full_genome	98.02	303	6	0	1	303	211429	211731	2e-150	527
BASYS00922	Bsubtilis_w168_full_genome	98.02	101	2	0	2	102	528540	528640	2e-45	176
BASYS01317	Bsubtilis_w168_full_genome	98.02	1062	21	0	1	1062	1199327	1200388	0	1845
BASYS01651	Bsubtilis_w168_full_genome	98.02	556	10	1	1	555	1375232	1375787	0	965
BASYS01707	Bsubtilis_w168_full_genome	98.02	101	2	0	53	153	1424642	1424542	4e-45	176
BASYS02064	Bsubtilis_w168_full_genome	98.02	960	19	0	1	960	1741618	1742577	0	1668
BASYS02302	Bsubtilis_w168_full_genome	98.02	807	16	0	1	807	1952034	1951228	0	1402
BASYS03406	Bsubtilis_w168_full_genome	98.02	405	8	0	1	405	3136072	3135668	0	704
BASYS03805	Bsubtilis_w168_full_genome	98.02	1011	20	0	1	1011	3487817	3486807	0	1757
BASYS00936	Bsubtilis_w168_full_genome	98.03	1317	26	0	1	1317	566187	567503	0	2289
BASYS01560	Bsubtilis_w168_full_genome	98.03	1472	27	1	1	1470	1309851	1311322	0	2556
BASYS02591	Bsubtilis_w168_full_genome	98.03	507	10	0	1	507	2297109	2296603	0	881
BASYS02733	Bsubtilis_w168_full_genome	98.03	1068	21	0	1	1068	2409472	2408405	0	1857
BASYS03958	Bsubtilis_w168_full_genome	98.03	355	7	0	1	355	3647406	3647760	1e-177	617
BASYS00074	Bsubtilis_w168_full_genome	98.04	2040	40	0	1	2040	4203109	4201070	0	3546
BASYS00592	Bsubtilis_w168_full_genome	98.04	1173	23	0	1	1173	211859	213031	0	2039
BASYS00870	Bsubtilis_w168_full_genome	98.04	102	2	0	1	102	490722	490621	8e-46	178
BASYS01110	Bsubtilis_w168_full_genome	98.04	1377	27	0	1	1377	1018459	1017083	0	2394
BASYS01132	Bsubtilis_w168_full_genome	98.04	357	7	0	1	357	1037309	1036953	1e-178	621
BASYS01453	Bsubtilis_w168_full_genome	98.04	204	4	0	1	204	1244841	1245044	7e-99	355
BASYS01532	Bsubtilis_w168_full_genome	98.04	2964	58	0	1	2964	1285585	1288548	0	5153
BASYS01996	Bsubtilis_w168_full_genome	98.04	1731	34	0	1	1731	1678250	1679980	0	3009
BASYS02477	Bsubtilis_w168_full_genome	98.04	459	9	0	1	459	2071744	2071286	0	798
BASYS03027	Bsubtilis_w168_full_genome	98.04	204	4	0	1	204	2788680	2788883	7e-99	355
BASYS03552	Bsubtilis_w168_full_genome	98.04	153	3	0	1	153	3269924	3269772	2e-72	267
BASYS03684	Bsubtilis_w168_full_genome	98.04	1839	35	1	1	1839	3382541	3380704	0	3195
BASYS03731	Bsubtilis_w168_full_genome	98.04	102	1	1	1	102	3418355	3418455	3e-45	176
BASYS04257	Bsubtilis_w168_full_genome	98.04	102	2	0	1	102	3887154	3887255	7e-46	178
BASYS04445	Bsubtilis_w168_full_genome	98.04	102	2	0	10	111	4054455	4054354	8e-46	178
BASYS00115	Bsubtilis_w168_full_genome	98.05	768	15	0	1	768	673016	673783	0	1336
BASYS00212	Bsubtilis_w168_full_genome	98.05	1694	33	0	1	1694	772142	773835	0	2946
BASYS01452	Bsubtilis_w168_full_genome	98.05	771	15	0	1	771	1245041	1245811	0	1341
BASYS01820	Bsubtilis_w168_full_genome	98.05	822	16	0	1	822	1525338	1526159	0	1430
BASYS02311	Bsubtilis_w168_full_genome	98.05	3839	75	0	1	3839	1964037	1960199	0	6674
BASYS03352	Bsubtilis_w168_full_genome	98.05	771	15	0	1	771	3089158	3088388	0	1341
BASYS04074	Bsubtilis_w168_full_genome	98.05	154	3	0	1142	1295	3742349	3742196	1e-71	268
BASYS00110	Bsubtilis_w168_full_genome	98.06	1134	22	0	1	1134	667394	668527	0	1973
BASYS00134	Bsubtilis_w168_full_genome	98.06	981	19	0	1	981	688166	689146	0	1707
BASYS00169	Bsubtilis_w168_full_genome	98.06	2007	39	0	1	2007	721613	723619	0	3491
BASYS00562	Bsubtilis_w168_full_genome	98.07	1245	23	1	1	1245	185003	183760	0	2182
BASYS02415	Bsubtilis_w168_full_genome	98.07	987	19	0	1	987	4063529	4062543	0	1718
BASYS02665	Bsubtilis_w168_full_genome	98.07	414	8	0	1	414	2359324	2358911	0	721
BASYS03117	Bsubtilis_w168_full_genome	98.07	828	16	0	1	828	2865253	2864426	0	1441
BASYS03171	Bsubtilis_w168_full_genome	98.07	777	15	0	1	777	2917942	2917166	0	1352
BASYS03810	Bsubtilis_w168_full_genome	98.07	726	14	0	1	726	3493522	3492797	0	1264
BASYS03835	Bsubtilis_w168_full_genome	98.07	675	13	0	1	675	3517554	3516880	0	1175
BASYS04180	Bsubtilis_w168_full_genome	98.07	1140	22	0	1	1140	3814385	3813246	0	1984
BASYS04316	Bsubtilis_w168_full_genome	98.07	1191	20	1	1	1188	3937014	3935824	0	2069
BASYS01021	Bsubtilis_w168_full_genome	98.08	312	6	0	1	312	626622	626933	2e-155	544
BASYS01117	Bsubtilis_w168_full_genome	98.08	522	5	1	1	522	1024865	1025381	0	904
BASYS01469	Bsubtilis_w168_full_genome	98.08	156	3	0	1	156	1233288	1233133	5e-74	272
BASYS02398	Bsubtilis_w168_full_genome	98.08	1302	25	0	1	1302	4050310	4049009	0	2266
BASYS02779	Bsubtilis_w168_full_genome	98.08	1356	26	0	1	1356	2446449	2445094	0	2361
BASYS02973	Bsubtilis_w168_full_genome	98.08	886	14	3	1	885	2742240	2741357	0	1539
BASYS03758	Bsubtilis_w168_full_genome	98.08	2499	45	1	1	2499	3443616	3441121	0	4346
BASYS04003	Bsubtilis_w168_full_genome	98.08	1302	22	1	1	1302	3693831	3692533	0	2263
BASYS04236	Bsubtilis_w168_full_genome	98.08	1200	23	0	1	1200	3869486	3868287	0	2089
BASYS04271	Bsubtilis_w168_full_genome	98.08	678	13	0	1	678	3898362	3897685	0	1181
BASYS04469	Bsubtilis_w168_full_genome	98.08	156	2	1	1	156	2734343	2734189	2e-73	270
BASYS00078	Bsubtilis_w168_full_genome	98.09	627	12	0	1	627	4204891	4205517	0	1092
BASYS01019	Bsubtilis_w168_full_genome	98.09	627	12	0	1	627	624483	625109	0	1092
BASYS01644	Bsubtilis_w168_full_genome	98.09	471	9	0	1	471	1369363	1369833	0	821
BASYS01948	Bsubtilis_w168_full_genome	98.09	786	15	0	1	786	1634837	1635622	0	1369
BASYS02167	Bsubtilis_w168_full_genome	98.09	6066	90	9	1	6063	1821553	1827595	0	10540
BASYS02782	Bsubtilis_w168_full_genome	98.09	891	17	0	1	891	2449481	2448591	0	1552
BASYS02846	Bsubtilis_w168_full_genome	98.09	524	9	1	1	523	2494656	2495179	0	911
BASYS02863	Bsubtilis_w168_full_genome	98.09	1149	22	0	1	1149	2511954	2510806	0	2001
BASYS03450	Bsubtilis_w168_full_genome	98.09	576	11	0	1	576	3182590	3182015	0	1003
BASYS03625	Bsubtilis_w168_full_genome	98.09	993	19	0	1	993	3340937	3339945	0	1729
BASYS03842	Bsubtilis_w168_full_genome	98.09	837	16	0	1	837	3525253	3524417	0	1458
BASYS00015	Bsubtilis_w168_full_genome	98.1	738	14	0	1	738	4139537	4138800	0	1286
BASYS00129	Bsubtilis_w168_full_genome	98.1	1050	19	1	1	1050	683423	682375	0	1827
BASYS00159	Bsubtilis_w168_full_genome	98.1	420	8	0	1	420	711875	711456	0	732
BASYS00336	Bsubtilis_w168_full_genome	98.1	1583	30	0	1	1583	892215	893797	0	2758
BASYS00649	Bsubtilis_w168_full_genome	98.1	105	2	0	1	105	267770	267874	2e-47	183
BASYS01095	Bsubtilis_w168_full_genome	98.1	525	10	0	1	525	1010445	1010969	0	915
BASYS01246	Bsubtilis_w168_full_genome	98.1	1737	33	0	1	1737	1133489	1135225	0	3025
BASYS01370	Bsubtilis_w168_full_genome	98.1	1314	25	0	1	1314	2619779	2618466	0	2289
BASYS01410	Bsubtilis_w168_full_genome	98.1	894	17	0	1	894	2651380	2650487	0	1557
BASYS02430	Bsubtilis_w168_full_genome	98.1	894	17	0	1	894	4073974	4073081	0	1557
BASYS03478	Bsubtilis_w168_full_genome	98.1	105	2	0	1	105	3210256	3210360	2e-47	183
BASYS03539	Bsubtilis_w168_full_genome	98.1	369	7	0	1	369	3257693	3258061	0	643
BASYS03748	Bsubtilis_w168_full_genome	98.1	105	2	0	1	105	3433385	3433489	3e-47	183
BASYS03840	Bsubtilis_w168_full_genome	98.1	1104	21	0	1	1104	3523273	3522170	0	1923
BASYS04307	Bsubtilis_w168_full_genome	98.1	1158	22	0	1	1158	3929108	3927951	0	2017
BASYS00031	Bsubtilis_w168_full_genome	98.11	1377	26	0	1	1377	4151872	4150496	0	2399
BASYS00628	Bsubtilis_w168_full_genome	98.11	792	15	0	1	792	248749	249540	0	1380
BASYS01502	Bsubtilis_w168_full_genome	98.11	159	3	0	1	159	1263473	1263631	1e-75	278
BASYS02250	Bsubtilis_w168_full_genome	98.11	1218	20	1	1	1218	1910167	1911381	0	2119
BASYS02297	Bsubtilis_w168_full_genome	98.11	1269	24	0	1	1269	1943982	1942714	0	2211
BASYS02328	Bsubtilis_w168_full_genome	98.11	106	1	1	1	105	2037027	2036922	2e-47	183
BASYS03016	Bsubtilis_w168_full_genome	98.11	159	3	0	1	159	2779081	2778923	1e-75	278
BASYS03459	Bsubtilis_w168_full_genome	98.11	264	5	0	1	264	3190725	3190462	2e-130	460
BASYS03481	Bsubtilis_w168_full_genome	98.11	264	5	0	1	264	3213605	3213342	2e-130	460
BASYS00703	Bsubtilis_w168_full_genome	98.12	373	7	0	1	373	312780	313152	0	651
BASYS00797	Bsubtilis_w168_full_genome	98.12	1650	22	1	1	1650	420104	421744	0	2868
BASYS01015	Bsubtilis_w168_full_genome	98.12	480	9	0	1	480	623287	622808	0	837
BASYS01137	Bsubtilis_w168_full_genome	98.12	744	14	0	1	744	1040094	1040837	0	1297
BASYS01394	Bsubtilis_w168_full_genome	98.12	744	14	0	1	744	2642844	2642101	0	1297
BASYS01426	Bsubtilis_w168_full_genome	98.12	1173	22	0	1	1173	1259606	1260778	0	2045
BASYS01490	Bsubtilis_w168_full_genome	98.12	1008	18	1	1	1008	1217072	1218078	0	1755
BASYS01668	Bsubtilis_w168_full_genome	98.12	798	15	0	1	798	1388867	1388070	0	1391
BASYS01914	Bsubtilis_w168_full_genome	98.12	4308	81	0	1	4308	1599277	1603584	0	7507
BASYS02902	Bsubtilis_w168_full_genome	98.12	957	18	0	1	957	2541051	2542007	0	1668
BASYS02974	Bsubtilis_w168_full_genome	98.12	531	10	0	1	531	2742774	2742244	0	926
BASYS03743	Bsubtilis_w168_full_genome	98.12	693	13	0	1	693	3426026	3426718	0	1208
BASYS03815	Bsubtilis_w168_full_genome	98.12	1116	21	0	1	1116	3497610	3496495	0	1945
BASYS03822	Bsubtilis_w168_full_genome	98.12	852	16	0	1	852	3505953	3505102	0	1485
BASYS03890	Bsubtilis_w168_full_genome	98.12	639	12	0	1	639	3585689	3585051	0	1114
BASYS04385	Bsubtilis_w168_full_genome	98.12	1012	19	0	1	1012	3990967	3989956	0	1764
BASYS04387	Bsubtilis_w168_full_genome	98.12	1221	23	0	1	1221	3993162	3994382	0	2128
BASYS04581	Bsubtilis_w168_full_genome	98.12	744	14	0	1	744	3540663	3541406	0	1297
BASYS01252	Bsubtilis_w168_full_genome	98.13	1176	22	0	1	1176	1143577	1144752	0	2050
BASYS03177	Bsubtilis_w168_full_genome	98.13	534	10	0	1	534	2925633	2925100	0	931
BASYS03949	Bsubtilis_w168_full_genome	98.13	267	5	0	1	267	3640551	3640285	4e-132	466
BASYS04583	Bsubtilis_w168_full_genome	98.13	321	6	0	1	321	3541823	3542143	2e-160	560
BASYS00319	Bsubtilis_w168_full_genome	98.14	1401	26	0	1	1401	873402	874802	0	2444
BASYS00820	Bsubtilis_w168_full_genome	98.14	1344	25	0	1	1344	441538	442881	0	2346
BASYS01935	Bsubtilis_w168_full_genome	98.14	915	17	0	1	915	1620476	1621390	0	1596
BASYS02124	Bsubtilis_w168_full_genome	98.14	858	16	0	1	858	2007398	2006541	0	1496
BASYS02834	Bsubtilis_w168_full_genome	98.14	429	8	0	1	429	2488757	2488329	0	749
BASYS03786	Bsubtilis_w168_full_genome	98.14	699	13	0	1	699	3468244	3467546	0	1219
BASYS00143	Bsubtilis_w168_full_genome	98.15	108	2	0	1	108	697341	697448	3e-49	189
BASYS00355	Bsubtilis_w168_full_genome	98.15	1566	29	0	1	1566	916022	914457	0	2732
BASYS00367	Bsubtilis_w168_full_genome	98.15	918	17	0	1	918	925550	924633	0	1602
BASYS00875	Bsubtilis_w168_full_genome	98.15	108	2	0	1	108	492930	493037	3e-49	189
BASYS00991	Bsubtilis_w168_full_genome	98.15	432	8	0	1	432	602172	601741	0	754
BASYS01094	Bsubtilis_w168_full_genome	98.15	648	9	1	1	648	1009804	1010448	0	1127
BASYS01097	Bsubtilis_w168_full_genome	98.15	324	6	0	1	324	1011427	1011750	5e-162	566
BASYS01196	Bsubtilis_w168_full_genome	98.15	108	1	1	1	108	1089704	1089598	1e-48	187
BASYS01247	Bsubtilis_w168_full_genome	98.15	378	7	0	1	378	1135210	1135587	0	660
BASYS01307	Bsubtilis_w168_full_genome	98.15	813	15	0	1	813	1191302	1190490	0	1419
BASYS01504	Bsubtilis_w168_full_genome	98.15	108	2	0	1	108	1265035	1264928	3e-49	189
BASYS01524	Bsubtilis_w168_full_genome	98.15	1026	19	0	1	1026	1280539	1279514	0	1790
BASYS02343	Bsubtilis_w168_full_genome	98.15	921	17	0	1	921	2048533	2049453	0	1607
BASYS00165	Bsubtilis_w168_full_genome	98.16	1578	29	0	1	1578	718357	716780	0	2754
BASYS01263	Bsubtilis_w168_full_genome	98.16	924	17	0	1	924	1152089	1151166	0	1613
BASYS01521	Bsubtilis_w168_full_genome	98.16	489	9	0	1	489	1277677	1278165	0	854
BASYS02346	Bsubtilis_w168_full_genome	98.16	163	2	1	1	162	2050771	2050609	2e-77	283
BASYS02578	Bsubtilis_w168_full_genome	98.16	435	5	1	1	435	2287528	2287097	0	756
BASYS02845	Bsubtilis_w168_full_genome	98.16	326	6	0	236	561	2494230	2494555	6e-163	569
BASYS03809	Bsubtilis_w168_full_genome	98.16	1035	19	0	1	1035	3492689	3491655	0	1807
BASYS04190	Bsubtilis_w168_full_genome	98.16	1464	27	0	1	1464	3826269	3824806	0	2555
BASYS00563	Bsubtilis_w168_full_genome	98.17	109	2	0	3	111	185302	185194	1e-49	191
BASYS01248	Bsubtilis_w168_full_genome	98.17	327	6	0	1	327	1135581	1135255	1e-163	571
BASYS03372	Bsubtilis_w168_full_genome	98.17	1200	22	0	1	1200	3108431	3107232	0	2095
BASYS03750	Bsubtilis_w168_full_genome	98.17	601	11	0	1	601	3434165	3433565	0	1050
BASYS04244	Bsubtilis_w168_full_genome	98.17	546	10	0	1	546	3876325	3875780	0	953
BASYS00904	Bsubtilis_w168_full_genome	98.18	1482	27	0	1	1482	513283	514764	0	2588
BASYS00996	Bsubtilis_w168_full_genome	98.18	1647	27	1	1	1647	606379	604736	0	2872
BASYS01261	Bsubtilis_w168_full_genome	98.18	165	3	0	1	165	1150516	1150680	5e-79	289
BASYS03909	Bsubtilis_w168_full_genome	98.18	1098	20	0	1	1098	3608422	3607325	0	1917
BASYS04336	Bsubtilis_w168_full_genome	98.18	495	9	0	2407	2901	3951220	3950726	0	865
BASYS04396	Bsubtilis_w168_full_genome	98.18	1210	21	1	1	1209	3997888	3999097	0	2111
BASYS00111	Bsubtilis_w168_full_genome	98.19	1434	26	0	1	1434	668559	669992	0	2505
BASYS00656	Bsubtilis_w168_full_genome	98.19	1551	28	0	1	1551	274011	275561	0	2710
BASYS01104	Bsubtilis_w168_full_genome	98.19	441	8	0	1	441	1013851	1013411	0	771
BASYS02479	Bsubtilis_w168_full_genome	98.19	1436	26	0	2	1437	2074344	2075779	0	2508
BASYS02819	Bsubtilis_w168_full_genome	98.19	882	15	1	1	882	2473107	2473987	0	1539
BASYS02937	Bsubtilis_w168_full_genome	98.19	774	14	0	1	774	2565696	2564923	0	1352
BASYS03360	Bsubtilis_w168_full_genome	98.19	1050	19	0	1	1050	3096767	3097816	0	1834
BASYS03400	Bsubtilis_w168_full_genome	98.19	774	14	0	1	774	3132219	3131446	0	1352
BASYS00202	Bsubtilis_w168_full_genome	98.2	1110	20	0	1	1110	760449	761558	0	1940
BASYS00402	Bsubtilis_w168_full_genome	98.2	111	2	0	106	216	22307	22197	2e-50	195
BASYS00435	Bsubtilis_w168_full_genome	98.2	891	16	0	1	891	51662	52552	0	1557
BASYS01012	Bsubtilis_w168_full_genome	98.2	1389	25	0	1	1389	621485	620097	0	2427
BASYS01053	Bsubtilis_w168_full_genome	98.2	612	10	1	1	612	972196	972806	0	1068
BASYS01276	Bsubtilis_w168_full_genome	98.2	612	11	0	1	612	1166619	1166008	0	1070
BASYS02092	Bsubtilis_w168_full_genome	98.2	111	2	0	1	111	1767130	1767020	8e-51	195
BASYS02292	Bsubtilis_w168_full_genome	98.2	111	2	0	1	111	1938971	1938861	8e-51	195
BASYS03361	Bsubtilis_w168_full_genome	98.2	1281	23	0	1	1281	3097850	3099130	0	2239
BASYS04000	Bsubtilis_w168_full_genome	98.2	222	4	0	1	222	3690042	3690263	7e-109	388
BASYS00285	Bsubtilis_w168_full_genome	98.21	1398	25	0	1	1398	840617	842014	0	2444
BASYS00769	Bsubtilis_w168_full_genome	98.21	558	10	0	1	558	375160	374603	0	976
BASYS00949	Bsubtilis_w168_full_genome	98.21	168	3	0	1	168	576635	576802	1e-80	294
BASYS01411	Bsubtilis_w168_full_genome	98.21	669	12	0	1	669	2651396	2652064	0	1170
BASYS01578	Bsubtilis_w168_full_genome	98.21	168	3	0	1	168	1323550	1323717	1e-80	294
BASYS01936	Bsubtilis_w168_full_genome	98.21	1287	23	0	1	1287	1621374	1622660	0	2250
BASYS02715	Bsubtilis_w168_full_genome	98.21	112	1	1	1	111	2397681	2397570	8e-51	195
BASYS02933	Bsubtilis_w168_full_genome	98.21	837	15	0	1	837	2563802	2562966	0	1463
BASYS00390	Bsubtilis_w168_full_genome	98.22	1290	23	0	1	1290	943738	942449	0	2255
BASYS00646	Bsubtilis_w168_full_genome	98.22	1065	19	0	1	1065	265255	264191	0	1862
BASYS01762	Bsubtilis_w168_full_genome	98.22	1182	21	0	1	1182	1473038	1471857	0	2067
BASYS01795	Bsubtilis_w168_full_genome	98.22	225	3	1	1	224	1499432	1499656	6e-110	392
BASYS02072	Bsubtilis_w168_full_genome	98.22	897	16	0	1	897	1748344	1749240	0	1568
BASYS02176	Bsubtilis_w168_full_genome	98.22	843	15	0	1	843	1861291	1860449	0	1474
BASYS02410	Bsubtilis_w168_full_genome	98.22	675	12	0	1	675	4059465	4058791	0	1181
BASYS02796	Bsubtilis_w168_full_genome	98.22	225	4	0	1	225	2460502	2460278	2e-110	394
BASYS02865	Bsubtilis_w168_full_genome	98.22	1182	21	0	1	1182	2514042	2512861	0	2067
BASYS02866	Bsubtilis_w168_full_genome	98.22	732	13	0	1	732	2514900	2514169	0	1280
BASYS03641	Bsubtilis_w168_full_genome	98.22	1125	20	0	1	1125	3353913	3352789	0	1967
BASYS03942	Bsubtilis_w168_full_genome	98.22	225	4	0	1	225	3636270	3636046	2e-110	394
BASYS04059	Bsubtilis_w168_full_genome	98.22	786	14	0	1	786	3729296	3728511	0	1375
BASYS00982	Bsubtilis_w168_full_genome	98.23	339	6	0	1	339	598729	599067	2e-170	593
BASYS03179	Bsubtilis_w168_full_genome	98.23	1017	18	0	1	1017	2925956	2926972	0	1779
BASYS03392	Bsubtilis_w168_full_genome	98.23	849	15	0	1	849	3122650	3121802	0	1485
BASYS04313	Bsubtilis_w168_full_genome	98.23	678	12	0	1	678	3933577	3934254	0	1186
BASYS01886	Bsubtilis_w168_full_genome	98.24	1248	22	0	1	1248	1575054	1573807	0	2183
BASYS00114	Bsubtilis_w168_full_genome	98.25	1026	18	0	1	1026	671994	673019	0	1796
BASYS00167	Bsubtilis_w168_full_genome	98.25	687	12	0	1	687	718622	719308	0	1203
BASYS00808	Bsubtilis_w168_full_genome	98.25	114	2	0	1	114	430469	430356	2e-52	200
BASYS01159	Bsubtilis_w168_full_genome	98.25	342	6	0	1	342	1061329	1060988	5e-172	599
BASYS01513	Bsubtilis_w168_full_genome	98.25	858	15	0	1	858	1268727	1269584	0	1502
BASYS02170	Bsubtilis_w168_full_genome	98.25	114	2	0	1	114	1846610	1846497	2e-52	200
BASYS02241	Bsubtilis_w168_full_genome	98.25	228	4	0	1	228	1905597	1905370	3e-112	399
BASYS02465	Bsubtilis_w168_full_genome	98.25	1542	27	0	1	1542	4114141	4115682	0	2699
BASYS02521	Bsubtilis_w168_full_genome	98.25	1254	22	0	1	1254	2108758	2107505	0	2194
BASYS02612	Bsubtilis_w168_full_genome	98.25	399	7	0	1	399	2310419	2310817	0	699
BASYS02861	Bsubtilis_w168_full_genome	98.25	342	5	1	1	342	2509657	2509317	5e-172	599
BASYS02931	Bsubtilis_w168_full_genome	98.25	969	17	0	1	969	2561457	2560489	0	1696
BASYS03237	Bsubtilis_w168_full_genome	98.25	399	7	0	1	399	2984710	2984312	0	699
BASYS04192	Bsubtilis_w168_full_genome	98.25	570	10	0	1	570	3830710	3830141	0	998
BASYS04516	Bsubtilis_w168_full_genome	98.25	570	10	0	1	570	3463498	3464067	0	998
BASYS00200	Bsubtilis_w168_full_genome	98.26	633	11	0	1	633	758090	758722	0	1109
BASYS00323	Bsubtilis_w168_full_genome	98.26	690	12	0	1	690	878081	878770	0	1208
BASYS00658	Bsubtilis_w168_full_genome	98.26	921	16	0	1	921	275838	276758	0	1613
BASYS00677	Bsubtilis_w168_full_genome	98.26	1440	25	0	1	1440	290092	288653	0	2521
BASYS00963	Bsubtilis_w168_full_genome	98.26	860	15	0	1	860	583465	582606	0	1506
BASYS01187	Bsubtilis_w168_full_genome	98.26	115	2	0	3	117	1082984	1082870	5e-53	202
BASYS01238	Bsubtilis_w168_full_genome	98.26	1205	21	0	1	1205	1126328	1125124	0	2109
BASYS01552	Bsubtilis_w168_full_genome	98.26	1380	24	0	1	1380	1301939	1303318	0	2416
BASYS02485	Bsubtilis_w168_full_genome	98.26	516	9	0	1	516	2083046	2082531	0	904
BASYS03681	Bsubtilis_w168_full_genome	98.26	288	5	0	1	288	3379087	3378800	9e-144	505
BASYS00247	Bsubtilis_w168_full_genome	98.27	1389	24	0	1	1389	806844	805456	0	2433
BASYS01656	Bsubtilis_w168_full_genome	98.27	1098	19	0	1	1098	1378496	1379593	0	1923
BASYS01972	Bsubtilis_w168_full_genome	98.27	462	8	0	1	462	1658443	1658904	0	809
BASYS02252	Bsubtilis_w168_full_genome	98.27	807	14	0	1	807	1911528	1912334	0	1413
BASYS02409	Bsubtilis_w168_full_genome	98.27	750	13	0	1	750	4058778	4058029	0	1314
BASYS03911	Bsubtilis_w168_full_genome	98.27	231	4	0	1	231	3608991	3609221	7e-114	405
BASYS03944	Bsubtilis_w168_full_genome	98.27	579	10	0	1	579	3637294	3636716	0	1014
BASYS04152	Bsubtilis_w168_full_genome	98.27	1041	18	0	1	1041	3794009	3792969	0	1823
BASYS00022	Bsubtilis_w168_full_genome	98.28	174	3	0	1	174	4145714	4145541	6e-84	305
BASYS00062	Bsubtilis_w168_full_genome	98.28	697	12	0	1	697	4180564	4181260	0	1221
BASYS00272	Bsubtilis_w168_full_genome	98.28	406	6	1	1	405	832545	832950	0	710
BASYS00781	Bsubtilis_w168_full_genome	98.28	1335	23	0	1	1335	406131	407465	0	2338
BASYS00892	Bsubtilis_w168_full_genome	98.28	1160	20	0	2	1161	505138	506297	0	2032
BASYS00934	Bsubtilis_w168_full_genome	98.28	870	15	0	1	870	564486	563617	0	1524
BASYS01024	Bsubtilis_w168_full_genome	98.28	1398	24	0	1	1398	628630	630027	0	2449
BASYS01431	Bsubtilis_w168_full_genome	98.28	348	6	0	1	348	1256016	1256363	2e-175	610
BASYS01798	Bsubtilis_w168_full_genome	98.28	756	13	0	1	756	1503522	1504277	0	1325
BASYS02221	Bsubtilis_w168_full_genome	98.28	1164	20	0	1	1164	1891675	1890512	0	2039
BASYS02355	Bsubtilis_w168_full_genome	98.28	291	5	0	1	291	4008093	4007803	2e-145	510
BASYS03508	Bsubtilis_w168_full_genome	98.28	1164	20	0	1	1164	3228778	3229941	0	2039
BASYS03851	Bsubtilis_w168_full_genome	98.28	465	8	0	1	465	3533297	3532833	0	815
BASYS04019	Bsubtilis_w168_full_genome	98.28	990	17	0	1	990	3705144	3706133	0	1735
BASYS04179	Bsubtilis_w168_full_genome	98.28	522	9	0	1	522	3813063	3812542	0	915
BASYS04538	Bsubtilis_w168_full_genome	98.28	174	3	0	1	174	647760	647933	6e-84	305
BASYS00012	Bsubtilis_w168_full_genome	98.29	1227	21	0	1	1227	4137024	4135798	0	2150
BASYS00018	Bsubtilis_w168_full_genome	98.29	117	2	0	1	117	4141358	4141474	4e-54	206
BASYS00155	Bsubtilis_w168_full_genome	98.29	1050	18	0	1	1050	706964	708013	0	1840
BASYS00230	Bsubtilis_w168_full_genome	98.29	645	11	0	1	645	787992	788636	0	1131
BASYS00406	Bsubtilis_w168_full_genome	98.29	1284	22	0	1	1284	25151	23868	0	2250
BASYS00815	Bsubtilis_w168_full_genome	98.29	1110	19	0	1	1110	438583	437474	0	1945
BASYS01437	Bsubtilis_w168_full_genome	98.29	234	4	0	1	234	1252791	1252558	2e-115	411
BASYS01938	Bsubtilis_w168_full_genome	98.29	3216	55	0	1	3216	1623736	1626951	0	5635
BASYS02262	Bsubtilis_w168_full_genome	98.29	234	4	0	1	234	1919459	1919692	2e-115	411
BASYS03357	Bsubtilis_w168_full_genome	98.29	1347	23	0	1	1347	3094689	3093343	0	2361
BASYS03469	Bsubtilis_w168_full_genome	98.29	1458	25	0	1	1458	3201022	3199565	0	2555
BASYS03998	Bsubtilis_w168_full_genome	98.29	117	2	0	1	117	3688660	3688544	4e-54	206
BASYS04466	Bsubtilis_w168_full_genome	98.29	817	14	0	1	817	2736915	2737731	0	1432
BASYS04543	Bsubtilis_w168_full_genome	98.29	117	2	0	1	117	3840493	3840377	4e-54	206
BASYS00156	Bsubtilis_w168_full_genome	98.3	588	10	0	1	588	708010	708597	0	1031
BASYS00240	Bsubtilis_w168_full_genome	98.3	765	13	0	1	765	798469	799233	0	1341
BASYS00308	Bsubtilis_w168_full_genome	98.3	1056	18	0	1	1056	865205	866260	0	1851
BASYS00324	Bsubtilis_w168_full_genome	98.3	1002	17	0	1	1002	879002	880003	0	1757
BASYS01039	Bsubtilis_w168_full_genome	98.3	471	8	0	1	471	961691	962161	0	826
BASYS01301	Bsubtilis_w168_full_genome	98.3	294	5	0	1	294	1185608	1185901	4e-147	516
BASYS01543	Bsubtilis_w168_full_genome	98.3	765	13	0	1	765	1296512	1295748	0	1341
BASYS02952	Bsubtilis_w168_full_genome	98.3	471	8	0	1	471	2576187	2575717	0	826
BASYS03344	Bsubtilis_w168_full_genome	98.3	1296	22	0	1	1296	3080628	3079333	0	2272
BASYS03778	Bsubtilis_w168_full_genome	98.3	1701	29	0	1	1701	3458066	3459766	0	2981
BASYS03839	Bsubtilis_w168_full_genome	98.3	1056	18	0	1	1056	3522166	3521111	0	1851
BASYS04407	Bsubtilis_w168_full_genome	98.3	1530	26	0	1	1530	4119527	4121056	0	2682
BASYS01139	Bsubtilis_w168_full_genome	98.31	885	15	0	1	885	1041958	1042842	0	1552
BASYS01140	Bsubtilis_w168_full_genome	98.31	1362	23	0	1	1362	1044246	1042885	0	2388
BASYS01527	Bsubtilis_w168_full_genome	98.31	473	8	0	2	474	1283043	1282571	0	830
BASYS01682	Bsubtilis_w168_full_genome	98.31	1121	19	0	1	1121	1400123	1399003	0	1965
BASYS02399	Bsubtilis_w168_full_genome	98.31	1182	20	0	1	1182	4051521	4050340	0	2073
BASYS02627	Bsubtilis_w168_full_genome	98.31	591	10	0	1	591	2323599	2323009	0	1037
BASYS03184	Bsubtilis_w168_full_genome	98.31	1125	19	0	1	1125	2931958	2933082	0	1973
BASYS03348	Bsubtilis_w168_full_genome	98.31	592	10	0	1	592	3083441	3084032	0	1038
BASYS03573	Bsubtilis_w168_full_genome	98.31	531	9	0	1	531	3298023	3298553	0	931
BASYS03680	Bsubtilis_w168_full_genome	98.31	945	16	0	1	945	3377836	3378780	0	1657
BASYS03716	Bsubtilis_w168_full_genome	98.31	118	1	1	1	117	3409133	3409250	4e-54	206
BASYS03794	Bsubtilis_w168_full_genome	98.31	474	8	0	1	474	3473597	3474070	0	832
BASYS04091	Bsubtilis_w168_full_genome	98.31	1362	23	0	1	1362	3755294	3753933	0	2388
BASYS04194	Bsubtilis_w168_full_genome	98.31	178	2	1	1	177	3831561	3831384	1e-85	311
BASYS00069	Bsubtilis_w168_full_genome	98.32	954	15	1	1	954	4197738	4196786	0	1672
BASYS00759	Bsubtilis_w168_full_genome	98.32	1194	20	0	1	1194	366063	367256	0	2095
BASYS00775	Bsubtilis_w168_full_genome	98.32	7519	126	0	1	7519	387744	395262	0	13190
BASYS00879	Bsubtilis_w168_full_genome	98.32	238	3	1	180	417	494755	494991	6e-117	416
BASYS00897	Bsubtilis_w168_full_genome	98.32	297	5	0	1	297	507813	508109	9e-149	521
BASYS01395	Bsubtilis_w168_full_genome	98.32	357	6	0	1	357	2643197	2642841	2e-180	627
BASYS01438	Bsubtilis_w168_full_genome	98.32	357	6	0	1	357	1252177	1252533	2e-180	627
BASYS01457	Bsubtilis_w168_full_genome	98.32	1845	31	0	1	1845	1240356	1242200	0	3236
BASYS01585	Bsubtilis_w168_full_genome	98.32	1488	25	0	1	1488	1327195	1328682	0	2610
BASYS01686	Bsubtilis_w168_full_genome	98.32	1014	17	0	1	1014	1403479	1404492	0	1779
BASYS01802	Bsubtilis_w168_full_genome	98.32	1194	20	0	1	1194	1506105	1507298	0	2095
BASYS02280	Bsubtilis_w168_full_genome	98.32	417	7	0	1	417	1930783	1931199	0	732
BASYS02560	Bsubtilis_w168_full_genome	98.32	297	5	0	1	297	2139475	2139179	9e-149	521
BASYS02663	Bsubtilis_w168_full_genome	98.32	1134	19	0	1	1134	2358211	2357078	0	1989
BASYS02925	Bsubtilis_w168_full_genome	98.32	297	5	0	1	297	2557969	2557673	9e-149	521
BASYS03035	Bsubtilis_w168_full_genome	98.32	654	11	0	1	654	2795735	2795082	0	1147
BASYS03158	Bsubtilis_w168_full_genome	98.32	297	5	0	1522	1818	2907046	2907342	6e-148	521
BASYS03375	Bsubtilis_w168_full_genome	98.32	1251	16	2	1	1251	3111337	3110092	0	2189
BASYS03712	Bsubtilis_w168_full_genome	98.32	892	14	1	1	891	3404735	3405626	0	1563
BASYS03824	Bsubtilis_w168_full_genome	98.32	1074	18	0	1	1074	3508326	3507253	0	1884
BASYS04267	Bsubtilis_w168_full_genome	98.32	357	6	0	1	357	3896161	3895805	2e-180	627
BASYS04420	Bsubtilis_w168_full_genome	98.32	3572	58	2	105	3675	1993842	1990272	0	6263
BASYS00638	Bsubtilis_w168_full_genome	98.33	777	13	0	1	777	257722	258498	0	1363
BASYS01464	Bsubtilis_w168_full_genome	98.33	180	3	0	1	180	1235569	1235748	3e-87	316
BASYS01477	Bsubtilis_w168_full_genome	98.33	657	11	0	1	657	1228791	1228135	0	1153
BASYS01500	Bsubtilis_w168_full_genome	98.33	240	3	1	1	240	1263307	1263069	3e-118	420
BASYS01784	Bsubtilis_w168_full_genome	98.33	837	14	0	1	837	1492057	1491221	0	1469
BASYS01832	Bsubtilis_w168_full_genome	98.33	120	2	0	1	120	1534120	1534239	8e-56	211
BASYS02224	Bsubtilis_w168_full_genome	98.33	1500	25	0	1	1500	1893396	1894895	0	2632
BASYS03717	Bsubtilis_w168_full_genome	98.33	240	4	0	1	240	3409458	3409219	8e-119	422
BASYS04084	Bsubtilis_w168_full_genome	98.33	837	14	0	1	837	3747115	3746279	0	1469
BASYS04249	Bsubtilis_w168_full_genome	98.33	180	3	0	1	180	3880604	3880783	3e-87	316
BASYS00449	Bsubtilis_w168_full_genome	98.34	1629	27	0	1	1629	64787	66415	0	2859
BASYS00566	Bsubtilis_w168_full_genome	98.34	1326	22	0	1	1326	189733	188408	0	2327
BASYS00692	Bsubtilis_w168_full_genome	98.34	1503	25	0	1	1503	302294	303796	0	2638
BASYS00695	Bsubtilis_w168_full_genome	98.34	906	15	0	1	906	305529	306434	0	1591
BASYS01009	Bsubtilis_w168_full_genome	98.34	1263	21	0	1	1263	616672	617934	0	2217
BASYS01917	Bsubtilis_w168_full_genome	98.34	783	13	0	1	783	1605630	1606412	0	1375
BASYS02363	Bsubtilis_w168_full_genome	98.34	723	12	0	1	723	4014517	4013795	0	1269
BASYS02871	Bsubtilis_w168_full_genome	98.34	842	10	4	1	840	2518862	2518023	0	1474
BASYS03744	Bsubtilis_w168_full_genome	98.34	843	14	0	1	843	3427591	3426749	0	1480
BASYS00106	Bsubtilis_w168_full_genome	98.35	1635	24	2	1	1632	650234	651868	0	2867
BASYS01165	Bsubtilis_w168_full_genome	98.35	2907	48	0	1	2907	1066062	1068968	0	5103
BASYS01231	Bsubtilis_w168_full_genome	98.35	363	6	0	1	363	1121398	1121036	0	638
BASYS02116	Bsubtilis_w168_full_genome	98.35	726	12	0	1	726	2019279	2018554	0	1275
BASYS02249	Bsubtilis_w168_full_genome	98.35	1092	18	0	1	1092	1909086	1910177	0	1917
BASYS03463	Bsubtilis_w168_full_genome	98.35	849	14	0	1	849	3195483	3194635	0	1491
BASYS03829	Bsubtilis_w168_full_genome	98.35	1692	28	0	1	1692	3510780	3512471	0	2970
BASYS03976	Bsubtilis_w168_full_genome	98.35	1152	19	0	1	1152	3665392	3664241	0	2023
BASYS04140	Bsubtilis_w168_full_genome	98.35	546	9	0	1	546	3785948	3785403	0	959
BASYS04155	Bsubtilis_w168_full_genome	98.35	363	6	0	1	363	3795491	3795853	0	638
BASYS00029	Bsubtilis_w168_full_genome	98.36	795	13	0	1	795	4149645	4148851	0	1397
BASYS00225	Bsubtilis_w168_full_genome	98.36	426	7	0	1	426	785538	785113	0	749
BASYS00819	Bsubtilis_w168_full_genome	98.36	1527	24	1	1	1527	441464	439939	0	2680
BASYS01023	Bsubtilis_w168_full_genome	98.36	1338	22	0	1	1338	627275	628612	0	2350
BASYS01033	Bsubtilis_w168_full_genome	98.36	916	14	1	1	915	954670	955585	0	1607
BASYS01918	Bsubtilis_w168_full_genome	98.36	795	13	0	1	795	1606560	1607354	0	1397
BASYS02087	Bsubtilis_w168_full_genome	98.36	1219	20	0	1	1219	1763222	1764440	0	2141
BASYS02106	Bsubtilis_w168_full_genome	98.36	1464	24	0	1	1464	2024024	2022561	0	2571
BASYS02407	Bsubtilis_w168_full_genome	98.36	1338	22	0	1	1338	4056873	4055536	0	2350
BASYS03169	Bsubtilis_w168_full_genome	98.36	978	16	0	1	978	2916342	2915365	0	1718
BASYS03905	Bsubtilis_w168_full_genome	98.36	732	12	0	1	732	3597289	3598020	0	1286
BASYS03964	Bsubtilis_w168_full_genome	98.36	1467	24	0	1	1467	3654054	3652588	0	2577
BASYS00179	Bsubtilis_w168_full_genome	98.37	3198	52	0	1	3198	732916	736113	0	5618
BASYS00206	Bsubtilis_w168_full_genome	98.37	1044	17	0	1	1044	764772	765815	0	1834
BASYS00403	Bsubtilis_w168_full_genome	98.37	184	3	0	138	321	22307	22124	3e-89	324
BASYS00798	Bsubtilis_w168_full_genome	98.37	1224	20	0	1	1224	421734	422957	0	2150
BASYS00816	Bsubtilis_w168_full_genome	98.37	798	13	0	1	798	439313	438516	0	1402
BASYS01286	Bsubtilis_w168_full_genome	98.37	675	11	0	1	675	1174810	1174136	0	1186
BASYS01687	Bsubtilis_w168_full_genome	98.37	1836	30	0	1	1836	1406353	1404518	0	3225
BASYS02897	Bsubtilis_w168_full_genome	98.37	123	1	1	1	123	2538088	2537967	7e-57	215
BASYS03013	Bsubtilis_w168_full_genome	98.37	552	9	0	1	552	2778428	2777877	0	970
BASYS03053	Bsubtilis_w168_full_genome	98.37	306	5	0	4	309	2809718	2809413	1e-153	538
BASYS03126	Bsubtilis_w168_full_genome	98.37	798	13	0	1	798	2875970	2875173	0	1402
BASYS03145	Bsubtilis_w168_full_genome	98.37	123	2	0	1	123	2897494	2897372	2e-57	217
BASYS03414	Bsubtilis_w168_full_genome	98.37	245	3	1	12	255	3138565	3138321	5e-121	429
BASYS03484	Bsubtilis_w168_full_genome	98.37	429	7	0	1	429	3214282	3213854	0	754
BASYS03747	Bsubtilis_w168_full_genome	98.37	1716	28	0	1	1716	3432313	3430598	0	3014
BASYS00760	Bsubtilis_w168_full_genome	98.38	681	11	0	1	681	367985	367305	0	1197
BASYS00908	Bsubtilis_w168_full_genome	98.38	1170	19	0	1	1170	517372	518541	0	2056
BASYS01274	Bsubtilis_w168_full_genome	98.38	495	8	0	1	495	1165964	1165470	0	870
BASYS02395	Bsubtilis_w168_full_genome	98.38	987	16	0	1	987	4046476	4047462	0	1735
BASYS03492	Bsubtilis_w168_full_genome	98.38	987	16	0	1	987	3218854	3219840	0	1735
BASYS03812	Bsubtilis_w168_full_genome	98.38	741	12	0	1	741	3495725	3494985	0	1303
BASYS03963	Bsubtilis_w168_full_genome	98.38	681	11	0	1	681	3652559	3651879	0	1197
BASYS04308	Bsubtilis_w168_full_genome	98.38	1479	24	0	1	1479	3930583	3929105	0	2599
BASYS00741	Bsubtilis_w168_full_genome	98.39	1431	23	0	1	1431	347141	348571	0	2516
BASYS00779	Bsubtilis_w168_full_genome	98.39	558	9	0	1	558	405015	404458	0	981
BASYS01079	Bsubtilis_w168_full_genome	98.39	807	13	0	1	807	996430	995624	0	1419
BASYS01273	Bsubtilis_w168_full_genome	98.39	1053	17	0	1	1053	1164346	1165398	0	1851
BASYS01361	Bsubtilis_w168_full_genome	98.39	372	6	0	1	372	2611827	2611456	0	654
BASYS01561	Bsubtilis_w168_full_genome	98.39	1494	24	0	1	1494	1311319	1312812	0	2627
BASYS03141	Bsubtilis_w168_full_genome	98.39	1557	25	0	1	1557	2893694	2892138	0	2737
BASYS03496	Bsubtilis_w168_full_genome	98.39	311	5	0	2	312	3222505	3222195	2e-156	547
BASYS03667	Bsubtilis_w168_full_genome	98.39	372	6	0	1	372	3366944	3366573	0	654
BASYS03693	Bsubtilis_w168_full_genome	98.39	186	3	0	1	186	3390664	3390479	1e-90	327
BASYS04242	Bsubtilis_w168_full_genome	98.39	124	2	0	1	124	3874179	3874302	6e-58	219
BASYS04272	Bsubtilis_w168_full_genome	98.39	807	13	0	1	807	3899182	3898376	0	1419
BASYS00067	Bsubtilis_w168_full_genome	98.4	564	9	0	1	564	4196341	4195778	0	992
BASYS00339	Bsubtilis_w168_full_genome	98.4	1815	29	0	1	1815	895619	897433	0	3192
BASYS00662	Bsubtilis_w168_full_genome	98.4	936	15	0	1	936	279059	279994	0	1646
BASYS00789	Bsubtilis_w168_full_genome	98.4	624	10	0	1	624	412531	413154	0	1098
BASYS01040	Bsubtilis_w168_full_genome	98.4	999	16	0	1	999	962179	963177	0	1757
BASYS01537	Bsubtilis_w168_full_genome	98.4	1191	19	0	1	1191	1291344	1292534	0	2095
BASYS01587	Bsubtilis_w168_full_genome	98.4	936	15	0	1	936	1329555	1330490	0	1646
BASYS01666	Bsubtilis_w168_full_genome	98.4	999	16	0	1	999	1387022	1386024	0	1757
BASYS01782	Bsubtilis_w168_full_genome	98.4	1125	18	0	1	1125	1489753	1490877	0	1978
BASYS02356	Bsubtilis_w168_full_genome	98.4	2061	33	0	1	2061	4010203	4008143	0	3624
BASYS03532	Bsubtilis_w168_full_genome	98.4	375	6	0	1	375	3251992	3252366	0	660
BASYS03683	Bsubtilis_w168_full_genome	98.4	438	7	0	1	438	3380594	3380157	0	771
BASYS03742	Bsubtilis_w168_full_genome	98.4	564	9	0	1	564	3425491	3426054	0	992
BASYS04500	Bsubtilis_w168_full_genome	98.4	561	9	0	1	561	2715493	2714933	0	987
BASYS00135	Bsubtilis_w168_full_genome	98.41	1197	19	0	1	1197	689146	690342	0	2106
BASYS00210	Bsubtilis_w168_full_genome	98.41	627	10	0	1	627	769487	770113	0	1103
BASYS00440	Bsubtilis_w168_full_genome	98.41	378	6	0	1	378	55295	55672	0	665
BASYS00831	Bsubtilis_w168_full_genome	98.41	441	7	0	1	441	451176	451616	0	776
BASYS02078	Bsubtilis_w168_full_genome	98.41	126	1	1	1	126	1755578	1755454	1e-58	220
BASYS02339	Bsubtilis_w168_full_genome	98.41	879	14	0	1	879	2045929	2046807	0	1546
BASYS02565	Bsubtilis_w168_full_genome	98.41	690	11	0	1	690	2144349	2143660	0	1214
BASYS03506	Bsubtilis_w168_full_genome	98.41	252	3	1	1	251	3228651	3228400	6e-125	442
BASYS00408	Bsubtilis_w168_full_genome	98.42	507	8	0	1	507	25831	26337	0	893
BASYS00755	Bsubtilis_w168_full_genome	98.42	1206	19	0	1	1206	362937	364142	0	2122
BASYS01186	Bsubtilis_w168_full_genome	98.42	1390	22	0	1	1390	1082804	1081415	0	2446
BASYS01648	Bsubtilis_w168_full_genome	98.42	1200	19	0	1	1200	1372792	1373991	0	2111
BASYS02991	Bsubtilis_w168_full_genome	98.42	1074	17	0	1	1074	2756288	2757361	0	1890
BASYS03382	Bsubtilis_w168_full_genome	98.42	696	11	0	1	696	3115974	3115279	0	1225
BASYS00004	Bsubtilis_w168_full_genome	98.43	636	10	0	1	636	4125598	4124963	0	1120
BASYS00581	Bsubtilis_w168_full_genome	98.43	636	10	0	1	636	203729	204364	0	1120
BASYS00827	Bsubtilis_w168_full_genome	98.43	573	9	0	1	573	449033	448461	0	1009
BASYS01070	Bsubtilis_w168_full_genome	98.43	1086	11	1	1	1086	986813	985734	0	1906
BASYS01482	Bsubtilis_w168_full_genome	98.43	830	12	1	1	830	1225507	1226335	0	1459
BASYS01562	Bsubtilis_w168_full_genome	98.43	765	12	0	1	765	1313615	1312851	0	1347
BASYS01649	Bsubtilis_w168_full_genome	98.43	255	4	0	1	255	1374322	1374068	4e-127	449
BASYS01654	Bsubtilis_w168_full_genome	98.43	318	5	0	1	318	1376855	1377172	2e-160	560
BASYS02018	Bsubtilis_w168_full_genome	98.43	1464	23	0	1	1464	1698278	1699741	0	2577
BASYS02082	Bsubtilis_w168_full_genome	98.43	765	12	0	1	765	1759619	1760383	0	1347
BASYS02538	Bsubtilis_w168_full_genome	98.43	1335	21	0	1	1335	2126184	2124850	0	2350
BASYS02566	Bsubtilis_w168_full_genome	98.43	1335	21	0	1	1335	2145690	2144356	0	2350
BASYS03318	Bsubtilis_w168_full_genome	98.43	447	7	0	1	447	3054746	3055192	0	787
BASYS03446	Bsubtilis_w168_full_genome	98.43	127	1	1	1	126	3178901	3178775	4e-59	222
BASYS03563	Bsubtilis_w168_full_genome	98.43	957	15	0	1	957	3288631	3287675	0	1685
BASYS03819	Bsubtilis_w168_full_genome	98.43	1212	19	0	1	1212	3500386	3501597	0	2134
BASYS04061	Bsubtilis_w168_full_genome	98.43	765	12	0	1	765	3731769	3731005	0	1347
BASYS04317	Bsubtilis_w168_full_genome	98.43	381	6	0	1	381	3937135	3937515	0	671
BASYS04510	Bsubtilis_w168_full_genome	98.43	954	15	0	4	957	2724845	2723892	0	1679
BASYS04539	Bsubtilis_w168_full_genome	98.43	765	12	0	1	765	647940	648704	0	1347
BASYS00896	Bsubtilis_w168_full_genome	98.44	321	5	0	1	321	508073	507753	5e-162	566
BASYS00972	Bsubtilis_w168_full_genome	98.44	2175	34	0	1	2175	589717	591891	0	3829
BASYS01253	Bsubtilis_w168_full_genome	98.44	3393	53	0	1	3393	1144749	1148141	0	5973
BASYS01459	Bsubtilis_w168_full_genome	98.44	900	14	0	1	900	1238475	1239374	0	1585
BASYS01726	Bsubtilis_w168_full_genome	98.44	450	7	0	1	450	1440100	1440549	0	793
BASYS02102	Bsubtilis_w168_full_genome	98.44	64	1	0	1	64	1778328	1778391	2e-26	113
BASYS02182	Bsubtilis_w168_full_genome	98.44	321	5	0	1	321	1865378	1865058	5e-162	566
BASYS02671	Bsubtilis_w168_full_genome	98.44	768	12	0	1	768	2363878	2363111	0	1352
BASYS02771	Bsubtilis_w168_full_genome	98.44	384	6	0	1	384	2440806	2440423	0	676
BASYS02810	Bsubtilis_w168_full_genome	98.44	192	3	0	1	192	2467971	2468162	6e-94	339
BASYS02841	Bsubtilis_w168_full_genome	98.44	768	12	0	1	768	2492796	2492029	0	1352
BASYS03833	Bsubtilis_w168_full_genome	98.44	1221	19	0	1	1221	3516282	3515062	0	2150
BASYS04239	Bsubtilis_w168_full_genome	98.44	768	12	0	1	768	3872872	3872105	0	1352
BASYS04428	Bsubtilis_w168_full_genome	98.44	1734	27	0	1	1734	3549283	3547550	0	3053
BASYS00416	Bsubtilis_w168_full_genome	98.45	1159	18	0	1	1159	36478	37636	0	2041
BASYS00849	Bsubtilis_w168_full_genome	98.45	903	14	0	1	903	466042	466944	0	1591
BASYS00884	Bsubtilis_w168_full_genome	98.45	1608	25	0	1	1608	497768	499375	0	2832
BASYS01516	Bsubtilis_w168_full_genome	98.45	1996	30	1	1	1995	1272682	1274677	0	3513
BASYS01606	Bsubtilis_w168_full_genome	98.45	579	9	0	1	579	1342380	1342958	0	1020
BASYS02180	Bsubtilis_w168_full_genome	98.45	453	7	0	1	453	1864225	1864677	0	798
BASYS02860	Bsubtilis_w168_full_genome	98.45	1095	17	0	1	1095	2509315	2508221	0	1929
BASYS02894	Bsubtilis_w168_full_genome	98.45	516	8	0	1	516	2536696	2536181	0	909
BASYS03074	Bsubtilis_w168_full_genome	98.45	453	7	0	1	453	2831915	2832367	0	798
BASYS03389	Bsubtilis_w168_full_genome	98.45	969	15	0	1	969	3119999	3120967	0	1707
BASYS03553	Bsubtilis_w168_full_genome	98.45	4521	70	0	1	4521	3274434	3269914	0	7962
BASYS03615	Bsubtilis_w168_full_genome	98.45	1737	27	0	1	1737	3328621	3330357	0	3059
BASYS03636	Bsubtilis_w168_full_genome	98.45	903	14	0	1	903	3348821	3347919	0	1591
BASYS04222	Bsubtilis_w168_full_genome	98.45	1938	30	0	1	1938	3856193	3854256	0	3413
BASYS04390	Bsubtilis_w168_full_genome	98.45	129	2	0	1	129	3996412	3996540	9e-61	228
BASYS04503	Bsubtilis_w168_full_genome	98.45	1224	19	0	1	1224	2716952	2718175	0	2156
BASYS00122	Bsubtilis_w168_full_genome	98.46	130	1	1	1	129	679045	679174	9e-61	228
BASYS00335	Bsubtilis_w168_full_genome	98.46	780	12	0	1	780	891421	892200	0	1375
BASYS01031	Bsubtilis_w168_full_genome	98.46	777	12	0	1	777	954149	953373	0	1369
BASYS02010	Bsubtilis_w168_full_genome	98.46	456	7	0	1	456	1691664	1692119	0	804
BASYS02203	Bsubtilis_w168_full_genome	98.46	260	2	1	1	258	1881090	1881349	2e-129	457
BASYS02582	Bsubtilis_w168_full_genome	98.46	195	3	0	1	195	2290272	2290078	1e-95	344
BASYS02705	Bsubtilis_w168_full_genome	98.46	195	3	0	1	195	2391864	2391670	1e-95	344
BASYS03172	Bsubtilis_w168_full_genome	98.46	585	9	0	1	585	2918541	2917957	0	1031
BASYS03362	Bsubtilis_w168_full_genome	98.46	912	14	0	1	912	3099123	3100034	0	1607
BASYS03524	Bsubtilis_w168_full_genome	98.46	1362	21	0	1	1362	3244755	3246116	0	2399
BASYS03587	Bsubtilis_w168_full_genome	98.46	519	8	0	1	519	3305261	3304743	0	915
BASYS03844	Bsubtilis_w168_full_genome	98.46	1822	26	2	1	1821	3528227	3526407	0	3208
BASYS03868	Bsubtilis_w168_full_genome	98.46	714	11	0	1	714	3568135	3567422	0	1258
BASYS03947	Bsubtilis_w168_full_genome	98.46	1103	17	0	1	1103	3639768	3638666	0	1943
BASYS04157	Bsubtilis_w168_full_genome	98.46	912	14	0	1	912	3797128	3796217	0	1607
BASYS04509	Bsubtilis_w168_full_genome	98.46	1038	16	0	1	1038	2723804	2722767	0	1829
BASYS00226	Bsubtilis_w168_full_genome	98.47	457	7	0	333	789	785999	785543	0	806
BASYS00948	Bsubtilis_w168_full_genome	98.47	393	6	0	1	393	576200	576592	0	693
BASYS01240	Bsubtilis_w168_full_genome	98.47	849	13	0	1	849	1128314	1127466	0	1496
BASYS01282	Bsubtilis_w168_full_genome	98.47	1179	18	0	1	1179	1171651	1170473	0	2078
BASYS01347	Bsubtilis_w168_full_genome	98.47	717	11	0	1	717	2599332	2598616	0	1264
BASYS01919	Bsubtilis_w168_full_genome	98.47	1375	20	1	1	1374	1607484	1608858	0	2422
BASYS02165	Bsubtilis_w168_full_genome	98.47	15135	229	2	1	15132	1792803	1807937	0	26660
BASYS02638	Bsubtilis_w168_full_genome	98.47	1240	19	0	1	1240	2334565	2333326	0	2185
BASYS03004	Bsubtilis_w168_full_genome	98.47	915	14	0	1	915	2768740	2769654	0	1613
BASYS03085	Bsubtilis_w168_full_genome	98.47	1047	16	0	1	1047	2839893	2838847	0	1845
BASYS03131	Bsubtilis_w168_full_genome	98.47	588	9	0	1	588	2880469	2879882	0	1037
BASYS03322	Bsubtilis_w168_full_genome	98.47	851	13	0	2	852	3059481	3058631	0	1500
BASYS04135	Bsubtilis_w168_full_genome	98.47	522	8	0	1	522	3780514	3781035	0	920
BASYS04505	Bsubtilis_w168_full_genome	98.47	1305	20	0	1	1305	2720263	2718959	0	2300
BASYS00378	Bsubtilis_w168_full_genome	98.48	990	15	0	1	990	930818	931807	0	1746
BASYS00734	Bsubtilis_w168_full_genome	98.48	922	14	0	3	924	341534	340613	0	1626
BASYS00841	Bsubtilis_w168_full_genome	98.48	791	12	0	1	791	459031	459821	0	1395
BASYS00899	Bsubtilis_w168_full_genome	98.48	1446	22	0	1	1446	509312	510757	0	2549
BASYS01035	Bsubtilis_w168_full_genome	98.48	1443	22	0	1	1443	959147	957705	0	2543
BASYS01669	Bsubtilis_w168_full_genome	98.48	1644	25	0	1	1644	1390452	1388809	0	2898
BASYS01743	Bsubtilis_w168_full_genome	98.48	132	2	0	1	132	1453104	1453235	2e-62	233
BASYS01913	Bsubtilis_w168_full_genome	98.48	132	2	0	1	132	1599085	1598954	2e-62	233
BASYS02254	Bsubtilis_w168_full_genome	98.48	1641	25	0	1	1641	1912953	1914593	0	2892
BASYS02371	Bsubtilis_w168_full_genome	98.48	132	2	0	1	132	4019136	4019005	2e-62	233
BASYS03304	Bsubtilis_w168_full_genome	98.48	657	10	0	1	657	3043222	3042566	0	1158
BASYS03596	Bsubtilis_w168_full_genome	98.48	1980	30	0	1	1980	3312742	3310763	0	3491
BASYS03686	Bsubtilis_w168_full_genome	98.48	462	7	0	1	462	3383565	3384026	0	815
BASYS03757	Bsubtilis_w168_full_genome	98.48	2109	32	0	1	2109	3440961	3438853	0	3718
BASYS03908	Bsubtilis_w168_full_genome	98.48	198	3	0	1	198	3607320	3607123	3e-97	350
BASYS04034	Bsubtilis_w168_full_genome	98.48	66	1	0	424	489	3717740	3717805	9e-27	117
BASYS04322	Bsubtilis_w168_full_genome	98.48	1380	21	0	1	1380	3942234	3943613	0	2433
BASYS04388	Bsubtilis_w168_full_genome	98.48	657	10	0	1	657	3994369	3995025	0	1158
BASYS04415	Bsubtilis_w168_full_genome	98.48	462	6	1	22	482	395528	395989	0	813
BASYS04427	Bsubtilis_w168_full_genome	98.48	2307	35	0	1	2307	3551534	3549228	0	4067
BASYS00455	Bsubtilis_w168_full_genome	98.49	2443	37	0	954	3396	70579	73021	0	4307
BASYS00618	Bsubtilis_w168_full_genome	98.49	930	14	0	1	930	235953	236882	0	1640
BASYS01297	Bsubtilis_w168_full_genome	98.49	930	14	0	1	930	1183958	1183029	0	1640
BASYS02295	Bsubtilis_w168_full_genome	98.49	1527	23	0	1	1527	1940598	1942124	0	2693
BASYS02411	Bsubtilis_w168_full_genome	98.49	795	12	0	1	795	4060282	4059488	0	1402
BASYS02495	Bsubtilis_w168_full_genome	98.49	993	15	0	1	993	2088242	2089234	0	1751
BASYS02523	Bsubtilis_w168_full_genome	98.49	1989	27	1	1	1989	2113822	2111837	0	3504
BASYS03904	Bsubtilis_w168_full_genome	98.49	729	11	0	1	729	3596543	3597271	0	1286
BASYS04350	Bsubtilis_w168_full_genome	98.49	1926	23	2	1	1920	3963928	3962003	0	3391
BASYS00864	Bsubtilis_w168_full_genome	98.5	1731	26	0	1	1731	480854	482584	0	3053
BASYS01017	Bsubtilis_w168_full_genome	98.5	933	14	0	1	933	623418	624350	0	1646
BASYS01245	Bsubtilis_w168_full_genome	98.5	1266	19	0	1	1266	1133444	1132179	0	2233
BASYS01458	Bsubtilis_w168_full_genome	98.5	735	11	0	1	735	1240121	1239387	0	1297
BASYS01559	Bsubtilis_w168_full_genome	98.5	1002	15	0	1	1002	1308802	1309803	0	1768
BASYS01583	Bsubtilis_w168_full_genome	98.5	798	12	0	1	798	1325096	1325893	0	1408
BASYS02517	Bsubtilis_w168_full_genome	98.5	864	13	0	1	864	2104038	2104901	0	1524
BASYS03054	Bsubtilis_w168_full_genome	98.5	801	11	1	1	801	2810537	2809738	0	1413
BASYS03058	Bsubtilis_w168_full_genome	98.5	798	12	0	1	798	2814440	2813643	0	1408
BASYS03491	Bsubtilis_w168_full_genome	98.5	333	5	0	1	333	3218525	3218857	1e-168	588
BASYS03632	Bsubtilis_w168_full_genome	98.5	933	11	2	1	930	3344047	3344979	0	1642
BASYS04098	Bsubtilis_w168_full_genome	98.5	534	8	0	1	534	3759702	3759169	0	942
BASYS04136	Bsubtilis_w168_full_genome	98.5	399	6	0	1	399	3781467	3781069	0	704
BASYS04354	Bsubtilis_w168_full_genome	98.5	1203	15	2	1	1200	3966745	3967947	0	2119
BASYS04416	Bsubtilis_w168_full_genome	98.5	1267	19	0	63	1329	1979792	1978526	0	2235
BASYS04451	Bsubtilis_w168_full_genome	98.5	200	3	0	1	200	3582630	3582431	3e-98	353
BASYS04508	Bsubtilis_w168_full_genome	98.5	867	13	0	1	867	2721778	2722644	0	1530
BASYS04546	Bsubtilis_w168_full_genome	98.5	534	8	0	1	534	3839329	3839862	0	942
BASYS00168	Bsubtilis_w168_full_genome	98.51	2220	33	0	1	2220	719370	721589	0	3917
BASYS00621	Bsubtilis_w168_full_genome	98.51	873	13	0	1	873	243706	242834	0	1541
BASYS01384	Bsubtilis_w168_full_genome	98.51	1206	18	0	1	1206	2634442	2633237	0	2128
BASYS01515	Bsubtilis_w168_full_genome	98.51	1947	29	0	1	1947	1270631	1272577	0	3435
BASYS02037	Bsubtilis_w168_full_genome	98.51	669	10	0	1	669	1712806	1713474	0	1181
BASYS02121	Bsubtilis_w168_full_genome	98.51	4563	68	0	1	4563	2014632	2010070	0	8050
BASYS02365	Bsubtilis_w168_full_genome	98.51	1473	22	0	1	1473	4017459	4015987	0	2599
BASYS02722	Bsubtilis_w168_full_genome	98.51	1005	15	0	1	1005	2401988	2400984	0	1773
BASYS02803	Bsubtilis_w168_full_genome	98.51	471	7	0	1	471	2464041	2463571	0	832
BASYS03001	Bsubtilis_w168_full_genome	98.51	2817	42	0	1	2817	2765841	2763025	0	4970
BASYS03079	Bsubtilis_w168_full_genome	98.51	201	3	0	1	201	2835157	2834957	6e-99	355
BASYS03307	Bsubtilis_w168_full_genome	98.51	1005	15	0	1	1005	3045169	3044165	0	1773
BASYS00152	Bsubtilis_w168_full_genome	98.52	2229	33	0	1	2229	703237	705465	0	3934
BASYS00198	Bsubtilis_w168_full_genome	98.52	338	2	3	1	336	757956	757620	2e-170	593
BASYS00227	Bsubtilis_w168_full_genome	98.52	1152	16	1	1	1152	786410	787560	0	2032
BASYS01093	Bsubtilis_w168_full_genome	98.52	1149	17	0	1	1149	1008659	1009807	0	2028
BASYS01451	Bsubtilis_w168_full_genome	98.52	677	10	0	401	1077	1246142	1246818	0	1195
BASYS01728	Bsubtilis_w168_full_genome	98.52	540	8	0	1	540	1441249	1441788	0	953
BASYS01844	Bsubtilis_w168_full_genome	98.52	270	4	0	1	270	1543816	1544085	2e-135	477
BASYS02166	Bsubtilis_w168_full_genome	98.52	12322	152	12	1353	13674	1809246	1821537	0	21720
BASYS02175	Bsubtilis_w168_full_genome	98.52	405	6	0	1	405	1860418	1860014	0	715
BASYS02336	Bsubtilis_w168_full_genome	98.52	813	12	0	1	813	2044020	2044832	0	1435
BASYS02364	Bsubtilis_w168_full_genome	98.52	1287	19	0	1	1287	4014682	4015968	0	2272
BASYS02384	Bsubtilis_w168_full_genome	98.52	270	4	0	1	270	4038782	4038513	2e-135	477
BASYS02416	Bsubtilis_w168_full_genome	98.52	813	12	0	1	813	4064496	4063684	0	1435
BASYS02547	Bsubtilis_w168_full_genome	98.52	1491	22	0	1	1491	2130377	2131867	0	2632
BASYS02689	Bsubtilis_w168_full_genome	98.52	405	6	0	1	405	2378036	2377632	0	715
BASYS02691	Bsubtilis_w168_full_genome	98.52	337	5	0	1	337	2379100	2378764	7e-171	595
BASYS02814	Bsubtilis_w168_full_genome	98.52	1347	20	0	1	1347	2470926	2469580	0	2377
BASYS02827	Bsubtilis_w168_full_genome	98.52	1287	19	0	1	1287	2483555	2482269	0	2272
BASYS02869	Bsubtilis_w168_full_genome	98.52	1149	17	0	1	1149	2516410	2517558	0	2028
BASYS02953	Bsubtilis_w168_full_genome	98.52	135	2	0	1	135	2576172	2576306	4e-64	239
BASYS03327	Bsubtilis_w168_full_genome	98.52	2157	32	0	1	2157	3063807	3061651	0	3807
BASYS03507	Bsubtilis_w168_full_genome	98.52	270	4	0	1	270	3228700	3228431	2e-135	477
BASYS00615	Bsubtilis_w168_full_genome	98.53	882	13	0	1	882	233895	233014	0	1557
BASYS00843	Bsubtilis_w168_full_genome	98.53	543	8	0	1	543	461057	461599	0	959
BASYS00929	Bsubtilis_w168_full_genome	98.53	477	7	0	1	477	560627	560151	0	843
BASYS01160	Bsubtilis_w168_full_genome	98.53	816	12	0	1	816	1061443	1062258	0	1441
BASYS01778	Bsubtilis_w168_full_genome	98.53	477	7	0	1	477	1487038	1487514	0	843
BASYS01792	Bsubtilis_w168_full_genome	98.53	1293	19	0	1	1293	1497192	1498484	0	2283
BASYS01833	Bsubtilis_w168_full_genome	98.53	1497	22	0	1	1497	1535775	1534279	0	2643
BASYS02101	Bsubtilis_w168_full_genome	98.53	2577	38	0	1	2577	1775745	1778321	0	4549
BASYS02518	Bsubtilis_w168_full_genome	98.53	1365	20	0	1	1365	2106298	2104934	0	2410
BASYS02780	Bsubtilis_w168_full_genome	98.53	816	12	0	1	816	2447233	2446418	0	1441
BASYS02805	Bsubtilis_w168_full_genome	98.53	339	5	0	1	339	2464565	2464227	5e-172	599
BASYS02934	Bsubtilis_w168_full_genome	98.53	204	3	0	1	204	2564229	2564026	1e-100	361
BASYS02938	Bsubtilis_w168_full_genome	98.53	136	2	0	444	579	2565896	2566031	6e-64	241
BASYS03410	Bsubtilis_w168_full_genome	98.53	339	5	0	1	339	3137276	3136938	5e-172	599
BASYS03487	Bsubtilis_w168_full_genome	98.53	1222	18	0	1254	2475	3215593	3214372	0	2158
BASYS03559	Bsubtilis_w168_full_genome	98.53	1224	18	0	1	1224	3278238	3279461	0	2161
BASYS03910	Bsubtilis_w168_full_genome	98.53	339	5	0	1	339	3608785	3608447	5e-172	599
BASYS00684	Bsubtilis_w168_full_genome	98.54	957	14	0	1	957	295571	294615	0	1690
BASYS00951	Bsubtilis_w168_full_genome	98.54	1230	18	0	1	1230	578175	576946	0	2172
BASYS01227	Bsubtilis_w168_full_genome	98.54	1029	14	1	1	1029	1118761	1117734	0	1816
BASYS01455	Bsubtilis_w168_full_genome	98.54	618	9	0	1	618	1243134	1243751	0	1092
BASYS01642	Bsubtilis_w168_full_genome	98.54	892	11	2	1	891	1367941	1368831	0	1574
BASYS01959	Bsubtilis_w168_full_genome	98.54	957	14	0	1	957	1646996	1647952	0	1690
BASYS02802	Bsubtilis_w168_full_genome	98.54	342	5	0	1	342	2463558	2463217	1e-173	604
BASYS03479	Bsubtilis_w168_full_genome	98.54	1980	15	3	1	1980	3212433	3210468	0	3483
BASYS04280	Bsubtilis_w168_full_genome	98.54	1440	21	0	1	1440	3903649	3902210	0	2543
BASYS04502	Bsubtilis_w168_full_genome	98.54	822	12	0	1	822	2716856	2716035	0	1452
BASYS04512	Bsubtilis_w168_full_genome	98.54	891	13	0	1	891	2725825	2726715	0	1574
BASYS00338	Bsubtilis_w168_full_genome	98.55	1722	25	0	1	1722	893904	895625	0	3042
BASYS00413	Bsubtilis_w168_full_genome	98.55	276	4	0	1	276	29760	30035	9e-139	488
BASYS00560	Bsubtilis_w168_full_genome	98.55	138	2	0	1	138	183235	183372	1e-65	244
BASYS01038	Bsubtilis_w168_full_genome	98.55	1452	21	0	1	1452	960986	959535	0	2566
BASYS01313	Bsubtilis_w168_full_genome	98.55	1038	15	0	1	1038	1195034	1196071	0	1834
BASYS01834	Bsubtilis_w168_full_genome	98.55	275	4	0	1	275	1535927	1536201	3e-138	486
BASYS02393	Bsubtilis_w168_full_genome	98.55	1659	24	0	1	1659	4043574	4045232	0	2931
BASYS02404	Bsubtilis_w168_full_genome	98.55	69	1	0	1	69	4053892	4053960	2e-28	122
BASYS02704	Bsubtilis_w168_full_genome	98.55	1311	19	0	1	1311	2391516	2390206	0	2316
BASYS03272	Bsubtilis_w168_full_genome	98.55	552	8	0	1	552	3015065	3014514	0	976
BASYS03349	Bsubtilis_w168_full_genome	98.55	1728	25	0	1	1728	3084032	3085759	0	3053
BASYS03471	Bsubtilis_w168_full_genome	98.55	2070	30	0	1	2070	3203929	3201860	0	3657
BASYS03888	Bsubtilis_w168_full_genome	98.55	759	11	0	1	759	3584320	3583562	0	1341
BASYS03906	Bsubtilis_w168_full_genome	98.55	3873	56	0	1	3873	3601912	3598040	0	6842
BASYS04315	Bsubtilis_w168_full_genome	98.55	207	3	0	1	207	3935582	3935788	3e-102	366
BASYS04389	Bsubtilis_w168_full_genome	98.55	1239	18	0	1	1239	3995069	3996307	0	2189
BASYS04497	Bsubtilis_w168_full_genome	98.55	483	7	0	1	483	2713802	2713320	0	854
BASYS00121	Bsubtilis_w168_full_genome	98.56	1041	15	0	1	1041	678951	677911	0	1840
BASYS00268	Bsubtilis_w168_full_genome	98.56	348	5	0	1	348	827455	827802	5e-177	616
BASYS00661	Bsubtilis_w168_full_genome	98.56	693	10	0	1	693	278365	279057	0	1225
BASYS01011	Bsubtilis_w168_full_genome	98.56	765	11	0	1	765	620085	619321	0	1352
BASYS01383	Bsubtilis_w168_full_genome	98.56	348	5	0	1	348	2633229	2632882	5e-177	616
BASYS01413	Bsubtilis_w168_full_genome	98.56	416	6	0	1	416	2652803	2652388	0	736
BASYS01855	Bsubtilis_w168_full_genome	98.56	486	7	0	1	486	1551282	1550797	0	859
BASYS01985	Bsubtilis_w168_full_genome	98.56	486	7	0	1	486	1671651	1671166	0	859
BASYS01999	Bsubtilis_w168_full_genome	98.56	904	11	2	1	903	1681617	1682519	0	1596
BASYS02376	Bsubtilis_w168_full_genome	98.56	969	14	0	1	969	4031678	4030710	0	1712
BASYS02497	Bsubtilis_w168_full_genome	98.56	1113	16	0	1	1113	2090574	2091686	0	1967
BASYS02977	Bsubtilis_w168_full_genome	98.56	834	12	0	1	834	2748817	2747984	0	1474
BASYS03012	Bsubtilis_w168_full_genome	98.56	627	8	1	1	626	2777697	2777071	0	1107
BASYS03255	Bsubtilis_w168_full_genome	98.56	693	10	0	1	693	3001677	3000985	0	1225
BASYS03708	Bsubtilis_w168_full_genome	98.56	624	5	4	1	624	3402472	3401853	0	1099
BASYS03749	Bsubtilis_w168_full_genome	98.56	1041	15	0	1	1041	3433379	3432339	0	1840
BASYS03852	Bsubtilis_w168_full_genome	98.56	693	10	0	1	693	3534111	3533419	0	1225
BASYS03953	Bsubtilis_w168_full_genome	98.56	1392	20	0	1	1392	3643558	3642167	0	2460
BASYS03996	Bsubtilis_w168_full_genome	98.56	2643	38	0	1	2643	3687468	3684826	0	4671
BASYS04233	Bsubtilis_w168_full_genome	98.56	972	14	0	1	972	3866326	3865355	0	1718
BASYS00157	Bsubtilis_w168_full_genome	98.57	1539	22	0	1	1539	708594	710132	0	2721
BASYS00357	Bsubtilis_w168_full_genome	98.57	2583	37	0	1	2583	916766	919348	0	4566
BASYS00433	Bsubtilis_w168_full_genome	98.57	912	13	0	1	912	50607	51518	0	1613
BASYS00627	Bsubtilis_w168_full_genome	98.57	489	7	0	1	489	248268	248756	0	865
BASYS01692	Bsubtilis_w168_full_genome	98.57	697	10	0	432	1128	1410932	1411628	0	1232
BASYS02151	Bsubtilis_w168_full_genome	98.57	558	8	0	1	558	1781785	1781228	0	987
BASYS02544	Bsubtilis_w168_full_genome	98.57	912	13	0	1	912	2129993	2129082	0	1613
BASYS02807	Bsubtilis_w168_full_genome	98.57	279	4	0	1	279	2465894	2466172	2e-140	494
BASYS03570	Bsubtilis_w168_full_genome	98.57	210	3	0	1	210	3294663	3294872	7e-104	372
BASYS03685	Bsubtilis_w168_full_genome	98.57	838	12	0	1	838	3382633	3383470	0	1482
BASYS03894	Bsubtilis_w168_full_genome	98.57	1188	17	0	1	1188	3589372	3588185	0	2100
BASYS04077	Bsubtilis_w168_full_genome	98.57	70	1	0	465	534	3742196	3742127	1e-28	124
BASYS04344	Bsubtilis_w168_full_genome	98.57	771	11	0	1	771	3956480	3957250	0	1363
BASYS00326	Bsubtilis_w168_full_genome	98.58	1197	17	0	1	1197	881049	882245	0	2117
BASYS00346	Bsubtilis_w168_full_genome	98.58	702	10	0	1	702	904971	905672	0	1242
BASYS00637	Bsubtilis_w168_full_genome	98.58	777	11	0	1	777	257599	256823	0	1375
BASYS00643	Bsubtilis_w168_full_genome	98.58	1413	20	0	1	1413	261535	260123	0	2499
BASYS01054	Bsubtilis_w168_full_genome	98.58	2040	29	0	1	2040	973012	975051	0	3607
BASYS01927	Bsubtilis_w168_full_genome	98.58	774	11	0	1	774	1611654	1612427	0	1369
BASYS01947	Bsubtilis_w168_full_genome	98.58	775	11	0	3	777	1634060	1634834	0	1371
BASYS02177	Bsubtilis_w168_full_genome	98.58	1341	7	1	1	1341	1862712	1861384	0	2361
BASYS02875	Bsubtilis_w168_full_genome	98.58	846	12	0	1	846	2523716	2522871	0	1496
BASYS03090	Bsubtilis_w168_full_genome	98.58	141	2	0	1	141	2841307	2841447	2e-67	250
BASYS03130	Bsubtilis_w168_full_genome	98.58	564	8	0	1	564	2879297	2879860	0	998
BASYS03132	Bsubtilis_w168_full_genome	98.58	2325	33	0	1	2325	2882790	2880466	0	4111
BASYS03515	Bsubtilis_w168_full_genome	98.58	212	3	0	1	212	3235806	3236017	6e-105	375
BASYS03763	Bsubtilis_w168_full_genome	98.58	636	9	0	1	636	3446077	3445442	0	1125
BASYS04193	Bsubtilis_w168_full_genome	98.58	777	11	0	1	777	3830704	3831480	0	1375
BASYS04456	Bsubtilis_w168_full_genome	98.58	4577	65	0	1	4577	1974502	1969926	0	8093
BASYS00246	Bsubtilis_w168_full_genome	98.59	708	10	0	1	708	805364	804657	0	1253
BASYS00418	Bsubtilis_w168_full_genome	98.59	639	9	0	1	639	39159	39797	0	1131
BASYS00585	Bsubtilis_w168_full_genome	98.59	2616	37	0	1	2616	206941	209556	0	4626
BASYS00990	Bsubtilis_w168_full_genome	98.59	708	10	0	1	708	601019	601726	0	1253
BASYS01278	Bsubtilis_w168_full_genome	98.59	639	9	0	1	639	1168837	1168199	0	1131
BASYS01548	Bsubtilis_w168_full_genome	98.59	426	6	0	1	426	1297798	1298223	0	754
BASYS01883	Bsubtilis_w168_full_genome	98.59	780	10	1	1	780	1571845	1571067	0	1378
BASYS01958	Bsubtilis_w168_full_genome	98.59	498	7	0	1	498	1646497	1646994	0	881
BASYS02085	Bsubtilis_w168_full_genome	98.59	924	13	0	1	924	1761650	1762573	0	1635
BASYS02248	Bsubtilis_w168_full_genome	98.59	1563	19	2	1	1560	1907494	1909056	0	2761
BASYS02330	Bsubtilis_w168_full_genome	98.59	1203	17	0	1	1203	2038803	2037601	0	2128
BASYS02626	Bsubtilis_w168_full_genome	98.59	993	14	0	1	993	2322964	2321972	0	1757
BASYS02683	Bsubtilis_w168_full_genome	98.59	1203	17	0	1	1203	2373506	2372304	0	2128
BASYS03023	Bsubtilis_w168_full_genome	98.59	1209	17	0	1	1209	2786209	2785001	0	2139
BASYS03061	Bsubtilis_w168_full_genome	98.59	1275	18	0	1	1275	2817809	2816535	0	2255
BASYS03069	Bsubtilis_w168_full_genome	98.59	498	7	0	1	498	2826742	2826245	0	881
BASYS03466	Bsubtilis_w168_full_genome	98.59	1275	18	0	1	1275	3199207	3197933	0	2255
BASYS03874	Bsubtilis_w168_full_genome	98.59	996	14	0	1	996	3571541	3570546	0	1762
BASYS04238	Bsubtilis_w168_full_genome	98.59	1419	20	0	1	1419	3872086	3870668	0	2510
BASYS04403	Bsubtilis_w168_full_genome	98.59	213	3	0	1	213	4116845	4117057	1e-105	377
BASYS00061	Bsubtilis_w168_full_genome	98.6	1215	17	0	1	1215	4180377	4179163	0	2150
BASYS00136	Bsubtilis_w168_full_genome	98.6	2214	25	1	1	2208	690364	692577	0	3912
BASYS00203	Bsubtilis_w168_full_genome	98.6	1284	18	0	1	1284	761662	762945	0	2272
BASYS00840	Bsubtilis_w168_full_genome	98.6	1215	17	0	1	1215	457811	459025	0	2150
BASYS01214	Bsubtilis_w168_full_genome	98.6	1002	14	0	1	1002	1106515	1107516	0	1773
BASYS01314	Bsubtilis_w168_full_genome	98.6	1290	18	0	1	1290	1196022	1197311	0	2283
BASYS01508	Bsubtilis_w168_full_genome	98.6	285	4	0	1	285	1267129	1267413	9e-144	505
BASYS02645	Bsubtilis_w168_full_genome	98.6	357	5	0	1	357	2339582	2339226	0	632
BASYS03612	Bsubtilis_w168_full_genome	98.6	855	12	0	1	855	3326771	3325917	0	1513
BASYS04111	Bsubtilis_w168_full_genome	98.6	285	4	0	1	285	3767000	3767284	4e-143	505
BASYS04467	Bsubtilis_w168_full_genome	98.6	855	12	0	1	855	2736536	2735682	0	1513
BASYS00147	Bsubtilis_w168_full_genome	98.61	1152	16	0	1	1152	699084	700235	0	2039
BASYS00614	Bsubtilis_w168_full_genome	98.61	1650	23	0	1	1650	231318	232967	0	2920
BASYS00619	Bsubtilis_w168_full_genome	98.61	1296	18	0	1	1296	236834	238129	0	2294
BASYS00693	Bsubtilis_w168_full_genome	98.61	504	7	0	1	504	304307	303804	0	893
BASYS00869	Bsubtilis_w168_full_genome	98.61	1725	24	0	1	1725	488830	490554	0	3053
BASYS01940	Bsubtilis_w168_full_genome	98.61	936	13	0	1	936	1627718	1628653	0	1657
BASYS02099	Bsubtilis_w168_full_genome	98.61	432	6	0	1	432	1774374	1774805	0	765
BASYS02557	Bsubtilis_w168_full_genome	98.61	144	2	0	1	144	2137897	2138040	5e-69	255
BASYS03188	Bsubtilis_w168_full_genome	98.61	1797	25	0	1	1797	2938178	2936382	0	3181
BASYS03811	Bsubtilis_w168_full_genome	98.61	1440	20	0	1	1440	3494958	3493519	0	2549
BASYS00330	Bsubtilis_w168_full_genome	98.62	435	6	0	1	435	887332	886898	0	771
BASYS01195	Bsubtilis_w168_full_genome	98.62	1158	16	0	1	1158	1088452	1089609	0	2050
BASYS02455	Bsubtilis_w168_full_genome	98.62	1014	14	0	1	1014	4107258	4106245	0	1796
BASYS02821	Bsubtilis_w168_full_genome	98.62	1017	14	0	1	1017	2475843	2476859	0	1801
BASYS03026	Bsubtilis_w168_full_genome	98.62	651	9	0	1	651	2788496	2787846	0	1153
BASYS03192	Bsubtilis_w168_full_genome	98.62	942	13	0	1	942	2941638	2940697	0	1668
BASYS03230	Bsubtilis_w168_full_genome	98.62	723	10	0	1	723	2978522	2977800	0	1280
BASYS03366	Bsubtilis_w168_full_genome	98.62	145	1	1	1	144	3102610	3102466	5e-69	255
BASYS03722	Bsubtilis_w168_full_genome	98.62	1158	16	0	1	1158	3410466	3411623	0	2050
BASYS03730	Bsubtilis_w168_full_genome	98.62	1161	16	0	1	1161	3418382	3417222	0	2056
BASYS04258	Bsubtilis_w168_full_genome	98.62	723	10	0	1	723	3887748	3887026	0	1280
BASYS04260	Bsubtilis_w168_full_genome	98.62	870	12	0	1	870	3889731	3888862	0	1541
BASYS04444	Bsubtilis_w168_full_genome	98.62	217	3	0	1	217	4054281	4054065	9e-108	385
BASYS00541	Bsubtilis_w168_full_genome	98.63	876	12	0	1	876	155048	155923	0	1552
BASYS00761	Bsubtilis_w168_full_genome	98.63	585	8	0	1	585	368579	367995	0	1037
BASYS00912	Bsubtilis_w168_full_genome	98.63	366	5	0	1	366	520237	520602	0	649
BASYS01134	Bsubtilis_w168_full_genome	98.63	732	10	0	1	732	1038419	1037688	0	1297
BASYS01197	Bsubtilis_w168_full_genome	98.63	585	8	0	1	585	1089746	1090330	0	1037
BASYS01204	Bsubtilis_w168_full_genome	98.63	291	4	0	1	291	1098410	1098120	4e-147	516
BASYS01311	Bsubtilis_w168_full_genome	98.63	1461	19	1	1	1461	1192829	1194288	0	2586
BASYS01517	Bsubtilis_w168_full_genome	98.63	948	13	0	1	948	1274692	1275639	0	1679
BASYS02207	Bsubtilis_w168_full_genome	98.63	512	7	0	1	512	1883166	1883677	0	907
BASYS02624	Bsubtilis_w168_full_genome	98.63	585	8	0	1	585	2320024	2319440	0	1037
BASYS03180	Bsubtilis_w168_full_genome	98.63	2415	33	0	1	2415	2929422	2927008	0	4277
BASYS03504	Bsubtilis_w168_full_genome	98.63	510	7	0	1	510	3227442	3226933	0	904
BASYS04423	Bsubtilis_w168_full_genome	98.63	656	9	0	4	659	384087	384742	0	1162
BASYS00945	Bsubtilis_w168_full_genome	98.64	885	12	0	1	885	574678	575562	0	1568
BASYS01550	Bsubtilis_w168_full_genome	98.64	1179	16	0	1	1179	1299074	1300252	0	2089
BASYS01592	Bsubtilis_w168_full_genome	98.64	441	6	0	1	441	1331743	1332183	0	782
BASYS01594	Bsubtilis_w168_full_genome	98.64	1401	19	0	1	1401	1332402	1333802	0	2483
BASYS01625	Bsubtilis_w168_full_genome	98.64	147	2	0	1	147	1354131	1354277	1e-70	261
BASYS01725	Bsubtilis_w168_full_genome	98.64	660	9	0	1	660	1439448	1440107	0	1170
BASYS02272	Bsubtilis_w168_full_genome	98.64	147	2	0	1	147	1926274	1926128	1e-70	261
BASYS02278	Bsubtilis_w168_full_genome	98.64	147	2	0	1	147	1930264	1930410	1e-70	261
BASYS02958	Bsubtilis_w168_full_genome	98.64	885	12	0	1	885	2579717	2578833	0	1568
BASYS03046	Bsubtilis_w168_full_genome	98.64	661	9	0	1	661	2803978	2804638	0	1171
BASYS03151	Bsubtilis_w168_full_genome	98.64	738	10	0	1	738	2901891	2901154	0	1308
BASYS03254	Bsubtilis_w168_full_genome	98.64	1251	17	0	1	1251	3000967	2999717	0	2217
BASYS03439	Bsubtilis_w168_full_genome	98.64	1107	15	0	1	1107	3162051	3163157	0	1962
BASYS03477	Bsubtilis_w168_full_genome	98.64	1989	27	0	1	1989	3210268	3208280	0	3524
BASYS03480	Bsubtilis_w168_full_genome	98.64	738	10	0	1	738	3212591	3213328	0	1308
BASYS03820	Bsubtilis_w168_full_genome	98.64	1326	18	0	1	1326	3502976	3501651	0	2350
BASYS04090	Bsubtilis_w168_full_genome	98.64	1473	20	0	1	1473	3753752	3752280	0	2610
BASYS04507	Bsubtilis_w168_full_genome	98.64	1026	14	0	1	1026	2721712	2720687	0	1818
BASYS00401	Bsubtilis_w168_full_genome	98.65	1404	19	0	1	1404	20754	22157	0	2488
BASYS00625	Bsubtilis_w168_full_genome	98.65	891	12	0	1	891	246658	247548	0	1580
BASYS00964	Bsubtilis_w168_full_genome	98.65	1485	20	0	1	1485	583553	585037	0	2632
BASYS01251	Bsubtilis_w168_full_genome	98.65	3705	50	0	1	3705	1139801	1143505	0	6565
BASYS01881	Bsubtilis_w168_full_genome	98.65	519	7	0	1	519	1570045	1570563	0	920
BASYS01946	Bsubtilis_w168_full_genome	98.65	594	8	0	1	594	1633369	1633962	0	1053
BASYS02122	Bsubtilis_w168_full_genome	98.65	1482	20	0	1	1482	2010053	2008572	0	2627
BASYS03143	Bsubtilis_w168_full_genome	98.65	519	7	0	1	519	2895251	2894733	0	920
BASYS03898	Bsubtilis_w168_full_genome	98.65	519	7	0	1	519	3591806	3591288	0	920
BASYS04041	Bsubtilis_w168_full_genome	98.65	594	8	0	1	594	3721415	3722008	0	1053
BASYS04237	Bsubtilis_w168_full_genome	98.65	1185	16	0	1	1185	3870671	3869487	0	2100
BASYS04346	Bsubtilis_w168_full_genome	98.65	1329	18	0	1	1329	3959844	3958516	0	2355
BASYS04418	Bsubtilis_w168_full_genome	98.65	1626	22	0	6	1631	1987866	1986241	0	2881
BASYS04535	Bsubtilis_w168_full_genome	98.65	1929	26	0	1	1929	646456	644528	0	3419
BASYS00036	Bsubtilis_w168_full_genome	98.66	447	6	0	1	447	4157377	4156931	0	793
BASYS00411	Bsubtilis_w168_full_genome	98.66	597	8	0	1	597	28867	29463	0	1059
BASYS00814	Bsubtilis_w168_full_genome	98.66	1419	19	0	1	1419	437454	436036	0	2516
BASYS01136	Bsubtilis_w168_full_genome	98.66	1116	15	0	1	1116	1038909	1040024	0	1978
BASYS01201	Bsubtilis_w168_full_genome	98.66	1041	14	0	1	1041	1095063	1096103	0	1845
BASYS01266	Bsubtilis_w168_full_genome	98.66	2685	36	0	1	2685	1153789	1156473	0	4759
BASYS01344	Bsubtilis_w168_full_genome	98.66	744	10	0	1	744	2595669	2596412	0	1321
BASYS01346	Bsubtilis_w168_full_genome	98.66	1122	15	0	1	1122	2598623	2597502	0	1989
BASYS01497	Bsubtilis_w168_full_genome	98.66	149	2	0	1	149	1211372	1211224	9e-72	265
BASYS01630	Bsubtilis_w168_full_genome	98.66	819	11	0	1	819	1359454	1360272	0	1452
BASYS02119	Bsubtilis_w168_full_genome	98.66	1116	15	0	1	1116	2016848	2015733	0	1978
BASYS02227	Bsubtilis_w168_full_genome	98.66	1419	16	3	1	1419	1896424	1897839	0	2512
BASYS02394	Bsubtilis_w168_full_genome	98.66	1266	17	0	1	1266	4045245	4046510	0	2244
BASYS03020	Bsubtilis_w168_full_genome	98.66	2976	25	3	1	2976	2781191	2784151	0	5260
BASYS03103	Bsubtilis_w168_full_genome	98.66	597	8	0	1	597	2854577	2853981	0	1059
BASYS03200	Bsubtilis_w168_full_genome	98.66	972	13	0	1	972	2950024	2949053	0	1724
BASYS00053	Bsubtilis_w168_full_genome	98.67	981	12	1	1	981	4168154	4169133	0	1738
BASYS00911	Bsubtilis_w168_full_genome	98.67	825	11	0	1	825	519408	520232	0	1463
BASYS01602	Bsubtilis_w168_full_genome	98.67	981	13	0	1	981	1339629	1340609	0	1740
BASYS01689	Bsubtilis_w168_full_genome	98.67	2403	32	0	1	2403	1409731	1407329	0	4261
BASYS01899	Bsubtilis_w168_full_genome	98.67	1953	26	0	1	1953	1584202	1586154	0	3463
BASYS02069	Bsubtilis_w168_full_genome	98.67	603	8	0	1	603	1745263	1745865	0	1070
BASYS02178	Bsubtilis_w168_full_genome	98.67	300	2	2	1	300	1862871	1863168	2e-151	531
BASYS02543	Bsubtilis_w168_full_genome	98.67	603	8	0	1	603	2129066	2128464	0	1070
BASYS02569	Bsubtilis_w168_full_genome	98.67	150	2	0	1	150	2146645	2146794	2e-72	267
BASYS02686	Bsubtilis_w168_full_genome	98.67	1056	14	0	1	1056	2375936	2374881	0	1873
BASYS02804	Bsubtilis_w168_full_genome	98.67	528	7	0	1	528	2464026	2464553	0	937
BASYS03286	Bsubtilis_w168_full_genome	98.67	1206	16	0	1	1206	3026953	3025748	0	2139
BASYS03560	Bsubtilis_w168_full_genome	98.67	678	9	0	1	678	3279573	3280250	0	1203
BASYS03655	Bsubtilis_w168_full_genome	98.67	825	11	0	1	825	3362591	3361767	0	1463
BASYS04185	Bsubtilis_w168_full_genome	98.67	525	7	0	1	525	3819744	3819220	0	931
BASYS04305	Bsubtilis_w168_full_genome	98.67	603	8	0	1	603	3926399	3925797	0	1070
BASYS00070	Bsubtilis_w168_full_genome	98.68	759	10	0	1	759	4198538	4197780	0	1347
BASYS00199	Bsubtilis_w168_full_genome	98.68	304	2	2	1	303	757676	757978	9e-154	538
BASYS00564	Bsubtilis_w168_full_genome	98.68	1135	14	1	1	1134	186438	185304	0	2012
BASYS00567	Bsubtilis_w168_full_genome	98.68	1368	18	0	1	1368	191157	189790	0	2427
BASYS00580	Bsubtilis_w168_full_genome	98.68	912	12	0	1	912	203458	202547	0	1618
BASYS01042	Bsubtilis_w168_full_genome	98.68	1137	15	0	1	1137	964021	965157	0	2017
BASYS01209	Bsubtilis_w168_full_genome	98.68	1590	20	1	1	1590	1100933	1102521	0	2819
BASYS01629	Bsubtilis_w168_full_genome	98.68	1368	9	3	1	1368	1359294	1357936	0	2418
BASYS01674	Bsubtilis_w168_full_genome	98.68	681	9	0	1	681	1394004	1394684	0	1208
BASYS01815	Bsubtilis_w168_full_genome	98.68	834	5	4	1	828	1519635	1520468	0	1474
BASYS02171	Bsubtilis_w168_full_genome	98.68	13516	178	0	1	13516	1834331	1847846	0	23970
BASYS02508	Bsubtilis_w168_full_genome	98.68	228	3	0	1	228	2098102	2098329	7e-114	405
BASYS02823	Bsubtilis_w168_full_genome	98.68	151	1	1	1	150	2477924	2477774	2e-72	267
BASYS02883	Bsubtilis_w168_full_genome	98.68	151	1	1	1	150	2529644	2529794	2e-72	267
BASYS03817	Bsubtilis_w168_full_genome	98.68	906	12	0	1	906	3499257	3498352	0	1607
BASYS03836	Bsubtilis_w168_full_genome	98.68	1590	21	0	1	1590	3519074	3517485	0	2820
BASYS04286	Bsubtilis_w168_full_genome	98.68	2421	32	0	1	2421	3907844	3910264	0	4294
BASYS00671	Bsubtilis_w168_full_genome	98.69	1752	23	0	1	1752	284011	285762	0	3109
BASYS00702	Bsubtilis_w168_full_genome	98.69	609	8	0	1	609	312150	312758	0	1081
BASYS01369	Bsubtilis_w168_full_genome	98.69	996	13	0	1	996	2618444	2617449	0	1768
BASYS01570	Bsubtilis_w168_full_genome	98.69	381	5	0	1	381	1318908	1318528	0	676
BASYS01962	Bsubtilis_w168_full_genome	98.69	765	10	0	1	765	1650384	1651148	0	1358
BASYS02232	Bsubtilis_w168_full_genome	98.69	535	6	1	1	534	1901538	1901004	0	948
BASYS02425	Bsubtilis_w168_full_genome	98.69	1914	25	0	1	1914	4070463	4068550	0	3397
BASYS02454	Bsubtilis_w168_full_genome	98.69	1218	16	0	1	1218	4106146	4104929	0	2161
BASYS02576	Bsubtilis_w168_full_genome	98.69	1149	15	0	1	1149	2151256	2150108	0	2039
BASYS02636	Bsubtilis_w168_full_genome	98.69	688	9	0	1	688	2332842	2332155	0	1221
BASYS02906	Bsubtilis_w168_full_genome	98.69	837	11	0	1	837	2544804	2543968	0	1485
BASYS03281	Bsubtilis_w168_full_genome	98.69	153	2	0	1	153	3021100	3021252	5e-74	272
BASYS03310	Bsubtilis_w168_full_genome	98.69	459	6	0	1	459	3047565	3047107	0	815
BASYS03376	Bsubtilis_w168_full_genome	98.69	762	10	0	1	762	3112088	3111327	0	1352
BASYS03564	Bsubtilis_w168_full_genome	98.69	1755	23	0	1	1755	3290395	3288641	0	3114
BASYS03732	Bsubtilis_w168_full_genome	98.69	993	12	1	1	993	3418430	3419421	0	1760
BASYS03848	Bsubtilis_w168_full_genome	98.69	459	6	0	1	459	3530101	3530559	0	815
BASYS04232	Bsubtilis_w168_full_genome	98.69	918	12	0	1	918	3865226	3864309	0	1629
BASYS00054	Bsubtilis_w168_full_genome	98.7	462	6	0	1	462	4169627	4169166	0	821
BASYS00415	Bsubtilis_w168_full_genome	98.7	615	8	0	1	615	35845	36459	0	1092
BASYS00604	Bsubtilis_w168_full_genome	98.7	771	10	0	1	771	223989	223219	0	1369
BASYS01025	Bsubtilis_w168_full_genome	98.7	771	4	2	1	771	630119	630883	0	1363
BASYS01177	Bsubtilis_w168_full_genome	98.7	1080	14	0	1	1080	1076368	1075289	0	1917
BASYS01356	Bsubtilis_w168_full_genome	98.7	768	10	0	1	768	2609713	2608946	0	1363
BASYS01471	Bsubtilis_w168_full_genome	98.7	1152	15	0	1	1152	1229885	1231036	0	2045
BASYS01558	Bsubtilis_w168_full_genome	98.7	1308	17	0	1	1308	1307407	1308714	0	2322
BASYS01685	Bsubtilis_w168_full_genome	98.7	1695	22	0	1	1695	1401772	1403466	0	3009
BASYS01742	Bsubtilis_w168_full_genome	98.7	384	5	0	1	384	1450752	1451135	0	682
BASYS02125	Bsubtilis_w168_full_genome	98.7	1764	23	0	1	1764	2004677	2006440	0	3131
BASYS02126	Bsubtilis_w168_full_genome	98.7	231	3	0	1	231	2004492	2004262	2e-115	411
BASYS02230	Bsubtilis_w168_full_genome	98.7	462	6	0	1	462	1899589	1900050	0	821
BASYS02490	Bsubtilis_w168_full_genome	98.7	537	7	0	1	537	2086606	2086070	0	953
BASYS02994	Bsubtilis_w168_full_genome	98.7	1537	19	1	1	1536	2759938	2758402	0	2726
BASYS02996	Bsubtilis_w168_full_genome	98.7	846	10	1	1	846	2761077	2760233	0	1500
BASYS03024	Bsubtilis_w168_full_genome	98.7	924	12	0	1	924	2787065	2786142	0	1640
BASYS03110	Bsubtilis_w168_full_genome	98.7	690	9	0	1	690	2859273	2858584	0	1225
BASYS03163	Bsubtilis_w168_full_genome	98.7	1773	23	0	1	1773	2912888	2911116	0	3147
BASYS03196	Bsubtilis_w168_full_genome	98.7	690	9	0	1	690	2945672	2944983	0	1225
BASYS04060	Bsubtilis_w168_full_genome	98.7	1458	19	0	1	1458	3730945	3729488	0	2588
BASYS00450	Bsubtilis_w168_full_genome	98.71	1470	19	0	1	1470	66405	67874	0	2610
BASYS00712	Bsubtilis_w168_full_genome	98.71	1317	17	0	1	1317	320953	322269	0	2338
BASYS00839	Bsubtilis_w168_full_genome	98.71	774	10	0	1	774	457023	457796	0	1375
BASYS00898	Bsubtilis_w168_full_genome	98.71	1086	14	0	1	1086	508227	509312	0	1929
BASYS01200	Bsubtilis_w168_full_genome	98.71	777	10	0	1	777	1093874	1094650	0	1380
BASYS01315	Bsubtilis_w168_full_genome	98.71	777	10	0	1	777	1197326	1198102	0	1380
BASYS01327	Bsubtilis_w168_full_genome	98.71	309	1	2	1	306	1208126	1207818	6e-156	545
BASYS01759	Bsubtilis_w168_full_genome	98.71	774	10	0	1	774	1467411	1466638	0	1375
BASYS01908	Bsubtilis_w168_full_genome	98.71	696	9	0	1	696	1594492	1595187	0	1236
BASYS02107	Bsubtilis_w168_full_genome	98.71	1245	16	0	1	1245	2022467	2021223	0	2211
BASYS02745	Bsubtilis_w168_full_genome	98.71	1629	21	0	1	1629	2420807	2419179	0	2892
BASYS02766	Bsubtilis_w168_full_genome	98.71	465	6	0	1	465	2435824	2435360	0	826
BASYS02811	Bsubtilis_w168_full_genome	98.71	387	5	0	1	387	2468545	2468159	0	688
BASYS02959	Bsubtilis_w168_full_genome	98.71	930	12	0	1	930	2580646	2579717	0	1652
BASYS03051	Bsubtilis_w168_full_genome	98.71	2397	31	0	1	2397	2808682	2806286	0	4255
BASYS03670	Bsubtilis_w168_full_genome	98.71	2475	32	0	1	2475	3372499	3370025	0	4394
BASYS03933	Bsubtilis_w168_full_genome	98.71	387	5	0	1	387	3632149	3631763	0	688
BASYS04048	Bsubtilis_w168_full_genome	98.71	543	7	0	1	543	3724962	3724420	0	965
BASYS00086	Bsubtilis_w168_full_genome	98.72	627	8	0	1	627	4213826	4213200	0	1114
BASYS00382	Bsubtilis_w168_full_genome	98.72	1323	17	0	1	1323	935443	936765	0	2350
BASYS00611	Bsubtilis_w168_full_genome	98.72	1254	16	0	1	1254	229525	230778	0	2228
BASYS00710	Bsubtilis_w168_full_genome	98.72	1173	15	0	1	1173	320352	319180	0	2084
BASYS00745	Bsubtilis_w168_full_genome	98.72	857	11	0	2	858	350852	349996	0	1522
BASYS00966	Bsubtilis_w168_full_genome	98.72	702	9	0	1	702	585847	586548	0	1247
BASYS00980	Bsubtilis_w168_full_genome	98.72	939	12	0	1	939	597114	598052	0	1668
BASYS01180	Bsubtilis_w168_full_genome	98.72	1254	16	0	1	1254	1078149	1079402	0	2228
BASYS01657	Bsubtilis_w168_full_genome	98.72	1248	16	0	1	1248	1379605	1380852	0	2217
BASYS01738	Bsubtilis_w168_full_genome	98.72	234	3	0	1	234	1447974	1448207	3e-117	416
BASYS02162	Bsubtilis_w168_full_genome	98.72	780	10	0	1	780	1791193	1791972	0	1386
BASYS02173	Bsubtilis_w168_full_genome	98.72	7057	87	1	15	7071	1851468	1858521	0	12530
BASYS02190	Bsubtilis_w168_full_genome	98.72	2103	27	0	1	2103	1868969	1871071	0	3735
BASYS02307	Bsubtilis_w168_full_genome	98.72	1173	15	0	1	1173	1957390	1956218	0	2084
BASYS02567	Bsubtilis_w168_full_genome	98.72	156	2	0	1	156	2145826	2145671	1e-75	278
BASYS03287	Bsubtilis_w168_full_genome	98.72	1176	15	0	1	1176	3028132	3026957	0	2089
BASYS04024	Bsubtilis_w168_full_genome	98.72	780	10	0	1	780	3709578	3708799	0	1386
BASYS04235	Bsubtilis_w168_full_genome	98.72	780	10	0	1	780	3867493	3868272	0	1386
BASYS04345	Bsubtilis_w168_full_genome	98.72	1098	14	0	1	1098	3957385	3958482	0	1951
BASYS04383	Bsubtilis_w168_full_genome	98.72	858	11	0	1	858	3988784	3987927	0	1524
BASYS04590	Bsubtilis_w168_full_genome	98.72	1328	17	0	1	1328	4122605	4121278	0	2359
BASYS00164	Bsubtilis_w168_full_genome	98.73	315	4	0	1	315	716431	716745	2e-160	560
BASYS00207	Bsubtilis_w168_full_genome	98.73	2286	29	0	1	2286	765838	768123	0	4061
BASYS00369	Bsubtilis_w168_full_genome	98.73	315	4	0	1	315	926429	926743	2e-160	560
BASYS00729	Bsubtilis_w168_full_genome	98.73	1341	17	0	1	1341	337432	336092	0	2383
BASYS00791	Bsubtilis_w168_full_genome	98.73	237	3	0	1	237	414586	414822	8e-119	422
BASYS01155	Bsubtilis_w168_full_genome	98.73	867	11	0	1	867	1056702	1057568	0	1541
BASYS01181	Bsubtilis_w168_full_genome	98.73	711	9	0	1	711	1079422	1080132	0	1264
BASYS01224	Bsubtilis_w168_full_genome	98.73	867	11	0	1	867	1115689	1116555	0	1541
BASYS01381	Bsubtilis_w168_full_genome	98.73	1181	15	0	20	1200	2630898	2629718	0	2098
BASYS01791	Bsubtilis_w168_full_genome	98.73	1023	13	0	1	1023	1496152	1497174	0	1818
BASYS01812	Bsubtilis_w168_full_genome	98.73	1020	13	0	1	1020	1517593	1516574	0	1812
BASYS01880	Bsubtilis_w168_full_genome	98.73	474	6	0	1	474	1569600	1570073	0	843
BASYS02097	Bsubtilis_w168_full_genome	98.73	1179	15	0	1	1179	1771517	1772695	0	2095
BASYS02397	Bsubtilis_w168_full_genome	98.73	552	7	0	1	552	4048414	4048965	0	981
BASYS02781	Bsubtilis_w168_full_genome	98.73	1185	15	0	1	1185	2448430	2447246	0	2106
BASYS02915	Bsubtilis_w168_full_genome	98.73	786	10	0	1	786	2553866	2553081	0	1397
BASYS02939	Bsubtilis_w168_full_genome	98.73	315	4	0	1	315	2566234	2565920	2e-160	560
BASYS03139	Bsubtilis_w168_full_genome	98.73	1419	18	0	1	1419	2890970	2889552	0	2521
BASYS03167	Bsubtilis_w168_full_genome	98.73	1500	19	0	1	1500	2915160	2913661	0	2665
BASYS03374	Bsubtilis_w168_full_genome	98.73	711	9	0	1	711	3110107	3109397	0	1264
BASYS03420	Bsubtilis_w168_full_genome	98.73	948	12	0	1	948	3143024	3142077	0	1685
BASYS04191	Bsubtilis_w168_full_genome	98.73	3687	47	0	1	3687	3829945	3826259	0	6549
BASYS00126	Bsubtilis_w168_full_genome	98.74	159	2	0	1	159	681065	680907	2e-77	283
BASYS00250	Bsubtilis_w168_full_genome	98.74	1902	24	0	1	1902	809545	811446	0	3380
BASYS00770	Bsubtilis_w168_full_genome	98.74	633	8	0	1	633	375798	375166	0	1125
BASYS00889	Bsubtilis_w168_full_genome	98.74	951	12	0	1	951	502884	503834	0	1690
BASYS00932	Bsubtilis_w168_full_genome	98.74	876	11	0	1	876	562389	561514	0	1557
BASYS01092	Bsubtilis_w168_full_genome	98.74	1746	22	0	1	1746	1006774	1008519	0	3103
BASYS01454	Bsubtilis_w168_full_genome	98.74	1110	14	0	1	1110	1243735	1244844	0	1973
BASYS01479	Bsubtilis_w168_full_genome	98.74	396	5	0	1	396	1227697	1228092	0	704
BASYS01512	Bsubtilis_w168_full_genome	98.74	318	4	0	1	318	1268275	1268592	5e-162	566
BASYS01698	Bsubtilis_w168_full_genome	98.74	1350	17	0	1	1350	1416067	1417416	0	2399
BASYS01758	Bsubtilis_w168_full_genome	98.74	873	11	0	1	873	1465727	1466599	0	1552
BASYS01925	Bsubtilis_w168_full_genome	98.74	159	2	0	1	159	1611490	1611332	2e-77	283
BASYS02062	Bsubtilis_w168_full_genome	98.74	951	12	0	1	951	1737834	1738784	0	1690
BASYS02353	Bsubtilis_w168_full_genome	98.74	1194	15	0	1	1194	4005752	4006945	0	2122
BASYS02662	Bsubtilis_w168_full_genome	98.74	1194	15	0	1	1194	2357073	2355880	0	2122
BASYS03320	Bsubtilis_w168_full_genome	98.74	318	4	0	1	318	3056479	3056796	5e-162	566
BASYS03704	Bsubtilis_w168_full_genome	98.74	1269	16	0	1	1269	3400360	3399092	0	2255
BASYS03726	Bsubtilis_w168_full_genome	98.74	1194	15	0	1	1194	3415216	3414023	0	2122
BASYS04214	Bsubtilis_w168_full_genome	98.74	873	11	0	1	873	3848725	3847853	0	1552
BASYS04254	Bsubtilis_w168_full_genome	98.74	951	12	0	1	951	3885242	3884292	0	1690
BASYS04326	Bsubtilis_w168_full_genome	98.74	714	9	0	1	714	3946243	3945530	0	1269
BASYS04340	Bsubtilis_w168_full_genome	98.74	1512	19	0	1	1512	3952275	3953786	0	2687
BASYS00555	Bsubtilis_w168_full_genome	98.75	558	7	0	1	558	180901	180344	0	992
BASYS00624	Bsubtilis_w168_full_genome	98.75	399	5	0	1	399	246094	246492	0	710
BASYS00694	Bsubtilis_w168_full_genome	98.75	1122	14	0	1	1122	304430	305551	0	1995
BASYS00696	Bsubtilis_w168_full_genome	98.75	1686	21	0	1	1686	306459	308144	0	2998
BASYS00784	Bsubtilis_w168_full_genome	98.75	798	10	0	1	798	410005	409208	0	1419
BASYS00809	Bsubtilis_w168_full_genome	98.75	1365	17	0	1	1365	431987	430623	0	2427
BASYS00859	Bsubtilis_w168_full_genome	98.75	321	4	0	1	321	475904	475584	1e-163	571
BASYS00903	Bsubtilis_w168_full_genome	98.75	480	6	0	1	480	512814	513293	0	854
BASYS01292	Bsubtilis_w168_full_genome	98.75	1839	23	0	1	1839	1180595	1178757	0	3269
BASYS01709	Bsubtilis_w168_full_genome	98.75	1197	15	0	1	1197	1425641	1426837	0	2128
BASYS01822	Bsubtilis_w168_full_genome	98.75	80	1	0	1319	1398	1526820	1526899	4e-34	143
BASYS02031	Bsubtilis_w168_full_genome	98.75	798	10	0	1	798	1705802	1706599	0	1419
BASYS02275	Bsubtilis_w168_full_genome	98.75	2730	34	0	1	2730	1926680	1929409	0	4854
BASYS02640	Bsubtilis_w168_full_genome	98.75	558	7	0	1	558	2337490	2336933	0	992
BASYS02836	Bsubtilis_w168_full_genome	98.75	561	7	0	1	561	2489513	2488953	0	998
BASYS02862	Bsubtilis_w168_full_genome	98.75	1119	14	0	1	1119	2510772	2509654	0	1989
BASYS03022	Bsubtilis_w168_full_genome	98.75	240	3	0	1	240	2784927	2784688	2e-120	427
BASYS03100	Bsubtilis_w168_full_genome	98.75	882	11	0	1	882	2852164	2851283	0	1568
BASYS03562	Bsubtilis_w168_full_genome	98.75	7137	89	0	1	7137	3287655	3280519	0	12690
BASYS03892	Bsubtilis_w168_full_genome	98.75	1284	16	0	1	1284	3587554	3586271	0	2283
BASYS00003	Bsubtilis_w168_full_genome	98.76	723	9	0	1	723	4124942	4124220	0	1286
BASYS01412	Bsubtilis_w168_full_genome	98.76	723	9	0	1	723	2651632	2652354	0	1286
BASYS01872	Bsubtilis_w168_full_genome	98.76	402	5	0	1	402	1565748	1565347	0	715
BASYS02218	Bsubtilis_w168_full_genome	98.76	1446	18	0	1	1446	1887298	1888743	0	2571
BASYS03102	Bsubtilis_w168_full_genome	98.76	1287	16	0	1	1287	2853947	2852661	0	2289
BASYS03159	Bsubtilis_w168_full_genome	98.76	1050	13	0	1	1050	2908095	2907046	0	1868
BASYS03302	Bsubtilis_w168_full_genome	98.76	645	8	0	1	645	3040751	3041395	0	1147
BASYS03739	Bsubtilis_w168_full_genome	98.76	1857	23	0	1	1857	3422351	3424207	0	3302
BASYS03926	Bsubtilis_w168_full_genome	98.76	161	2	0	1	161	3624864	3625024	1e-77	287
BASYS04170	Bsubtilis_w168_full_genome	98.76	645	8	0	1	645	3808398	3807754	0	1147
BASYS04329	Bsubtilis_w168_full_genome	98.76	1371	17	0	1	1371	3948552	3949922	0	2438
BASYS00118	Bsubtilis_w168_full_genome	98.77	162	2	0	1	162	675863	676024	5e-79	289
BASYS00148	Bsubtilis_w168_full_genome	98.77	1296	16	0	1	1296	700232	701527	0	2305
BASYS00166	Bsubtilis_w168_full_genome	98.77	162	2	0	1	162	718436	718597	5e-79	289
BASYS00318	Bsubtilis_w168_full_genome	98.77	816	10	0	1	816	872473	873288	0	1452
BASYS00495	Bsubtilis_w168_full_genome	98.77	570	7	0	1	570	117854	118423	0	1014
BASYS00557	Bsubtilis_w168_full_genome	98.77	163	1	1	1	162	181509	181347	5e-79	289
BASYS00673	Bsubtilis_w168_full_genome	98.77	729	9	0	1	729	286048	286776	0	1297
BASYS00833	Bsubtilis_w168_full_genome	98.77	1137	14	0	1	1137	452758	453894	0	2023
BASYS01084	Bsubtilis_w168_full_genome	98.77	1542	19	0	1	1542	998402	999943	0	2743
BASYS01162	Bsubtilis_w168_full_genome	98.77	897	11	0	1	897	1062591	1063487	0	1596
BASYS01241	Bsubtilis_w168_full_genome	98.77	162	2	0	1	162	1128357	1128518	5e-79	289
BASYS01259	Bsubtilis_w168_full_genome	98.77	243	3	0	1	243	1150200	1149958	4e-122	433
BASYS01391	Bsubtilis_w168_full_genome	98.77	570	7	0	1	570	2640446	2639877	0	1014
BASYS01574	Bsubtilis_w168_full_genome	98.77	405	5	0	1	405	1321733	1321329	0	721
BASYS01640	Bsubtilis_w168_full_genome	98.77	897	11	0	1	897	1365951	1366847	0	1596
BASYS01942	Bsubtilis_w168_full_genome	98.77	651	8	0	1	651	1629320	1629970	0	1158
BASYS02035	Bsubtilis_w168_full_genome	98.77	897	11	0	1	897	1710838	1711734	0	1596
BASYS02351	Bsubtilis_w168_full_genome	98.77	1382	17	0	1	1382	4004140	4002759	0	2459
BASYS03025	Bsubtilis_w168_full_genome	98.77	650	8	0	8	657	2787779	2787130	0	1157
BASYS03052	Bsubtilis_w168_full_genome	98.77	651	8	0	1	651	2809357	2808707	0	1158
BASYS03317	Bsubtilis_w168_full_genome	98.77	324	4	0	1	324	3054511	3054188	2e-165	577
BASYS03547	Bsubtilis_w168_full_genome	98.77	408	5	0	1	408	3263817	3264224	0	726
BASYS03919	Bsubtilis_w168_full_genome	98.77	570	7	0	1	570	3618364	3618933	0	1014
BASYS04172	Bsubtilis_w168_full_genome	98.77	405	5	0	1	405	3809954	3809550	0	721
BASYS04381	Bsubtilis_w168_full_genome	98.77	894	11	0	1	894	3986244	3985351	0	1591
BASYS00019	Bsubtilis_w168_full_genome	98.78	903	11	0	1	903	4142613	4141711	0	1607
BASYS00059	Bsubtilis_w168_full_genome	98.78	411	5	0	1	411	4178166	4177756	0	732
BASYS00127	Bsubtilis_w168_full_genome	98.78	245	3	0	2	246	681499	681255	3e-123	436
BASYS00258	Bsubtilis_w168_full_genome	98.78	1728	21	0	1	1728	816111	814384	0	3075
BASYS00404	Bsubtilis_w168_full_genome	98.78	654	8	0	1	654	23149	22496	0	1164
BASYS00750	Bsubtilis_w168_full_genome	98.78	327	4	0	1	327	355738	355412	5e-167	582
BASYS00882	Bsubtilis_w168_full_genome	98.78	822	10	0	1	822	496561	495740	0	1463
BASYS01199	Bsubtilis_w168_full_genome	98.78	987	12	0	1	987	1093756	1092770	0	1757
BASYS01294	Bsubtilis_w168_full_genome	98.78	492	6	0	1	492	1181400	1180909	0	876
BASYS01332	Bsubtilis_w168_full_genome	98.78	492	6	0	1	492	2586712	2586221	0	876
BASYS01721	Bsubtilis_w168_full_genome	98.78	903	11	0	1	903	1435335	1434433	0	1607
BASYS01799	Bsubtilis_w168_full_genome	98.78	1146	14	0	1	1146	1504270	1505415	0	2039
BASYS02677	Bsubtilis_w168_full_genome	98.78	1308	16	0	1	1308	2367654	2366347	0	2327
BASYS02940	Bsubtilis_w168_full_genome	98.78	1062	13	0	1	1062	2567298	2566237	0	1890
BASYS03505	Bsubtilis_w168_full_genome	98.78	822	10	0	1	822	3227581	3228402	0	1463
BASYS03611	Bsubtilis_w168_full_genome	98.78	822	10	0	1	822	3325899	3325078	0	1463
BASYS03788	Bsubtilis_w168_full_genome	98.78	654	8	0	1	654	3469837	3469184	0	1164
BASYS04072	Bsubtilis_w168_full_genome	98.78	411	5	0	1	411	3741182	3741592	0	732
BASYS00131	Bsubtilis_w168_full_genome	98.79	1410	17	0	1	1410	686564	685155	0	2510
BASYS00359	Bsubtilis_w168_full_genome	98.79	165	2	0	1	165	920443	920279	1e-80	294
BASYS00578	Bsubtilis_w168_full_genome	98.79	1484	18	0	1	1484	200232	201715	0	2641
BASYS00867	Bsubtilis_w168_full_genome	98.79	1824	22	0	1	1824	486432	488255	0	3247
BASYS01001	Bsubtilis_w168_full_genome	98.79	165	2	0	1	165	611881	612045	1e-80	294
BASYS01154	Bsubtilis_w168_full_genome	98.79	1074	13	0	1	1074	1056216	1055143	0	1912
BASYS01300	Bsubtilis_w168_full_genome	98.79	579	6	1	1	579	1185001	1185578	0	1029
BASYS01480	Bsubtilis_w168_full_genome	98.79	579	7	0	1	579	1226938	1227516	0	1031
BASYS01545	Bsubtilis_w168_full_genome	98.79	331	2	2	2	330	1297173	1296843	1e-168	588
BASYS01750	Bsubtilis_w168_full_genome	98.79	828	10	0	1	828	1456131	1456958	0	1474
BASYS02027	Bsubtilis_w168_full_genome	98.79	660	8	0	1	660	1704211	1704870	0	1175
BASYS02273	Bsubtilis_w168_full_genome	98.79	165	2	0	1	165	1926470	1926306	1e-80	294
BASYS02337	Bsubtilis_w168_full_genome	98.79	495	6	0	1	495	2045450	2044956	0	881
BASYS02564	Bsubtilis_w168_full_genome	98.79	660	8	0	1	660	2143681	2143022	0	1175
BASYS02859	Bsubtilis_w168_full_genome	98.79	906	11	0	1	906	2508203	2507298	0	1613
BASYS03148	Bsubtilis_w168_full_genome	98.79	825	7	1	1	825	2898931	2899752	0	1465
BASYS03441	Bsubtilis_w168_full_genome	98.79	2406	29	0	1	2406	3166140	3163735	0	4283
BASYS03529	Bsubtilis_w168_full_genome	98.79	1491	18	0	1	1491	3249752	3251242	0	2654
BASYS03682	Bsubtilis_w168_full_genome	98.79	828	10	0	1	828	3379939	3379112	0	1474
BASYS04266	Bsubtilis_w168_full_genome	98.79	1323	16	0	1	1323	3895785	3894463	0	2355
BASYS04405	Bsubtilis_w168_full_genome	98.79	1407	17	0	1	1407	4117080	4118486	0	2505
BASYS00020	Bsubtilis_w168_full_genome	98.8	1413	17	0	1	1413	4144087	4142675	0	2516
BASYS00363	Bsubtilis_w168_full_genome	98.8	585	7	0	1	585	923587	924171	0	1042
BASYS00616	Bsubtilis_w168_full_genome	98.8	1338	16	0	4	1341	235331	233994	0	2383
BASYS00651	Bsubtilis_w168_full_genome	98.8	1500	18	0	1	1500	268813	270312	0	2671
BASYS00756	Bsubtilis_w168_full_genome	98.8	915	11	0	1	915	364259	365173	0	1629
BASYS00803	Bsubtilis_w168_full_genome	98.8	1422	17	0	1	1422	427247	428668	0	2532
BASYS00805	Bsubtilis_w168_full_genome	98.8	1170	14	0	1	1170	428810	429979	0	2084
BASYS00850	Bsubtilis_w168_full_genome	98.8	2085	25	0	1	2085	467130	469214	0	3712
BASYS00993	Bsubtilis_w168_full_genome	98.8	581	7	0	17	597	603019	603599	0	1035
BASYS01144	Bsubtilis_w168_full_genome	98.8	1746	21	0	1	1746	1045330	1047075	0	3109
BASYS01158	Bsubtilis_w168_full_genome	98.8	498	6	0	1	498	1060924	1060427	0	887
BASYS01206	Bsubtilis_w168_full_genome	98.8	996	12	0	1	996	1099159	1100154	0	1773
BASYS01542	Bsubtilis_w168_full_genome	98.8	753	9	0	1	753	1295748	1294996	0	1341
BASYS01702	Bsubtilis_w168_full_genome	98.8	498	6	0	1	498	1421426	1421923	0	887
BASYS02237	Bsubtilis_w168_full_genome	98.8	753	9	0	1	753	1904263	1903511	0	1341
BASYS02305	Bsubtilis_w168_full_genome	98.8	1335	16	0	1	1335	1954515	1953181	0	2377
BASYS02597	Bsubtilis_w168_full_genome	98.8	1086	13	0	1	1086	2301847	2300762	0	1934
BASYS03101	Bsubtilis_w168_full_genome	98.8	501	6	0	1	501	2852657	2852157	0	893
BASYS03207	Bsubtilis_w168_full_genome	98.8	666	5	2	1	663	2953795	2954460	0	1182
BASYS03417	Bsubtilis_w168_full_genome	98.8	1332	16	0	1	1332	3139431	3140762	0	2372
BASYS03755	Bsubtilis_w168_full_genome	98.8	417	5	0	1	417	3438060	3437644	0	743
BASYS03927	Bsubtilis_w168_full_genome	98.8	498	6	0	1	498	3625507	3625010	0	887
BASYS04045	Bsubtilis_w168_full_genome	98.8	585	7	0	1	585	3723370	3722786	0	1042
BASYS04133	Bsubtilis_w168_full_genome	98.8	747	9	0	1	747	3780039	3779293	0	1330
BASYS00060	Bsubtilis_w168_full_genome	98.81	840	10	0	1	840	4178291	4179130	0	1496
BASYS00478	Bsubtilis_w168_full_genome	98.81	1092	13	0	1	1092	102484	103575	0	1945
BASYS00790	Bsubtilis_w168_full_genome	98.81	1428	17	0	1	1428	413151	414578	0	2543
BASYS00812	Bsubtilis_w168_full_genome	98.81	759	9	0	1	759	434256	435014	0	1352
BASYS01156	Bsubtilis_w168_full_genome	98.81	1515	18	0	1	1515	1057671	1059185	0	2699
BASYS01483	Bsubtilis_w168_full_genome	98.81	926	11	0	2	927	1224525	1225450	0	1650
BASYS01905	Bsubtilis_w168_full_genome	98.81	1092	13	0	1	1092	1591540	1592631	0	1945
BASYS02168	Bsubtilis_w168_full_genome	98.81	6816	81	0	16	6831	1827526	1834341	0	12140
BASYS02436	Bsubtilis_w168_full_genome	98.81	1926	23	0	1	1926	4081008	4079083	0	3430
BASYS02855	Bsubtilis_w168_full_genome	98.81	1095	13	0	1	1095	2503753	2502659	0	1951
BASYS02910	Bsubtilis_w168_full_genome	98.81	1089	13	0	1	1089	2549333	2548245	0	1940
BASYS02995	Bsubtilis_w168_full_genome	98.81	168	2	0	1	168	2760152	2759985	3e-82	300
BASYS03173	Bsubtilis_w168_full_genome	98.81	1683	20	0	1	1683	2920328	2918646	0	2998
BASYS04014	Bsubtilis_w168_full_genome	98.81	1006	11	1	1	1005	3701357	3702362	0	1790
BASYS04065	Bsubtilis_w168_full_genome	98.81	1674	20	0	1	1674	3733789	3735462	0	2981
BASYS04093	Bsubtilis_w168_full_genome	98.81	168	2	0	1	168	3756134	3755967	3e-82	300
BASYS04139	Bsubtilis_w168_full_genome	98.81	1509	18	0	1	1509	3785386	3783878	0	2687
BASYS00211	Bsubtilis_w168_full_genome	98.82	1863	22	0	1	1863	770234	772096	0	3319
BASYS00244	Bsubtilis_w168_full_genome	98.82	936	11	0	1	936	802351	803286	0	1668
BASYS00437	Bsubtilis_w168_full_genome	98.82	339	4	0	1	339	53030	53368	1e-173	604
BASYS00688	Bsubtilis_w168_full_genome	98.82	933	11	0	1	933	298466	299398	0	1663
BASYS00728	Bsubtilis_w168_full_genome	98.82	762	9	0	1	762	335329	336090	0	1358
BASYS00846	Bsubtilis_w168_full_genome	98.82	255	3	0	1	255	463236	463490	8e-129	455
BASYS01193	Bsubtilis_w168_full_genome	98.82	933	11	0	1	933	1087250	1088182	0	1663
BASYS01272	Bsubtilis_w168_full_genome	98.82	1020	12	0	1	1020	1163142	1164161	0	1818
BASYS01319	Bsubtilis_w168_full_genome	98.82	2961	35	0	4	2964	1200513	1203473	0	5275
BASYS01341	Bsubtilis_w168_full_genome	98.82	255	3	0	1	255	2593000	2593254	8e-129	455
BASYS01556	Bsubtilis_w168_full_genome	98.82	1104	13	0	1	1104	1305462	1306565	0	1967
BASYS01717	Bsubtilis_w168_full_genome	98.82	1521	18	0	1	1521	1433006	1431486	0	2710
BASYS01733	Bsubtilis_w168_full_genome	98.82	936	6	3	1	936	1445638	1446568	0	1663
BASYS01867	Bsubtilis_w168_full_genome	98.82	85	1	0	1	85	1561760	1561676	9e-38	152
BASYS02012	Bsubtilis_w168_full_genome	98.82	1611	19	0	1	1611	1692496	1694106	0	2870
BASYS02325	Bsubtilis_w168_full_genome	98.82	678	8	0	1	678	2034572	2033895	0	1208
BASYS02901	Bsubtilis_w168_full_genome	98.82	591	7	0	1	591	2540878	2540288	0	1053
BASYS03060	Bsubtilis_w168_full_genome	98.82	1779	21	0	1	1779	2816521	2814743	0	3169
BASYS03108	Bsubtilis_w168_full_genome	98.82	846	10	0	1	846	2857677	2856832	0	1507
BASYS03157	Bsubtilis_w168_full_genome	98.82	762	9	0	1	762	2906332	2905571	0	1358
BASYS03298	Bsubtilis_w168_full_genome	98.82	1269	15	0	1	1269	3037871	3036603	0	2261
BASYS03312	Bsubtilis_w168_full_genome	98.82	423	5	0	1	423	3048015	3047593	0	754
BASYS03354	Bsubtilis_w168_full_genome	98.82	1014	12	0	1	1014	3091495	3090482	0	1807
BASYS03550	Bsubtilis_w168_full_genome	98.82	507	6	0	1	507	3266706	3266200	0	904
BASYS03558	Bsubtilis_w168_full_genome	98.82	1269	15	0	1	1269	3276955	3278223	0	2261
BASYS03691	Bsubtilis_w168_full_genome	98.82	930	11	0	1	930	3388059	3388988	0	1657
BASYS04181	Bsubtilis_w168_full_genome	98.82	2118	25	0	1	2118	3816499	3814382	0	3773
BASYS04218	Bsubtilis_w168_full_genome	98.82	510	6	0	1	510	3852704	3852195	0	909
BASYS04348	Bsubtilis_w168_full_genome	98.82	1359	16	0	1	1359	3961550	3960192	0	2422
BASYS04397	Bsubtilis_w168_full_genome	98.82	85	1	0	99	183	3999186	3999102	8e-38	152
BASYS04457	Bsubtilis_w168_full_genome	98.82	1613	19	0	1	1613	1997978	1996366	0	2874
BASYS00176	Bsubtilis_w168_full_genome	98.83	1458	17	0	1	1458	729038	730495	0	2599
BASYS00271	Bsubtilis_w168_full_genome	98.83	1629	19	0	1	1629	830945	832573	0	2904
BASYS00358	Bsubtilis_w168_full_genome	98.83	942	11	0	1	942	920307	919366	0	1679
BASYS00468	Bsubtilis_w168_full_genome	98.83	858	10	0	1	858	85737	86594	0	1530
BASYS00852	Bsubtilis_w168_full_genome	98.83	1545	18	0	1	1545	469393	470937	0	2754
BASYS00888	Bsubtilis_w168_full_genome	98.83	171	2	0	1	171	502745	502915	6e-84	305
BASYS00900	Bsubtilis_w168_full_genome	98.83	1536	18	0	1	1536	511106	512641	0	2737
BASYS01077	Bsubtilis_w168_full_genome	98.83	3678	34	3	1	3669	991324	995001	0	6545
BASYS01150	Bsubtilis_w168_full_genome	98.83	1362	16	0	1	1362	1052172	1050811	0	2427
BASYS01281	Bsubtilis_w168_full_genome	98.83	600	7	0	1	600	1170476	1169877	0	1070
BASYS01731	Bsubtilis_w168_full_genome	98.83	1200	14	0	1	1200	1444099	1445298	0	2139
BASYS01755	Bsubtilis_w168_full_genome	98.83	1029	12	0	1	1029	1461770	1462798	0	1834
BASYS01790	Bsubtilis_w168_full_genome	98.83	600	7	0	1	600	1495505	1496104	0	1070
BASYS02043	Bsubtilis_w168_full_genome	98.83	513	6	0	1	513	1717277	1717789	0	915
BASYS02226	Bsubtilis_w168_full_genome	98.83	171	2	0	1	171	1897742	1897572	6e-84	305
BASYS02774	Bsubtilis_w168_full_genome	98.83	426	5	0	1	426	2442694	2442269	0	760
BASYS02822	Bsubtilis_w168_full_genome	98.83	771	6	1	1	768	2476960	2477730	0	1371
BASYS03034	Bsubtilis_w168_full_genome	98.83	939	11	0	1	939	2795085	2794147	0	1674
BASYS03150	Bsubtilis_w168_full_genome	98.83	597	7	0	1	597	2901141	2900545	0	1064
BASYS03391	Bsubtilis_w168_full_genome	98.83	257	3	0	17	273	3121794	3121538	7e-130	459
BASYS03572	Bsubtilis_w168_full_genome	98.83	1545	18	0	1	1545	3297961	3296417	0	2754
BASYS04253	Bsubtilis_w168_full_genome	98.83	852	10	0	1	852	3884278	3883427	0	1526
BASYS04475	Bsubtilis_w168_full_genome	98.83	514	5	1	1	513	2730266	2729753	0	915
BASYS00376	Bsubtilis_w168_full_genome	98.84	861	10	0	1	861	929725	930585	0	1535
BASYS00396	Bsubtilis_w168_full_genome	98.84	946	11	0	1	946	15794	14849	0	1687
BASYS00636	Bsubtilis_w168_full_genome	98.84	1896	22	0	1	1896	256802	254907	0	3380
BASYS01176	Bsubtilis_w168_full_genome	98.84	519	6	0	1	519	1075164	1074646	0	926
BASYS01226	Bsubtilis_w168_full_genome	98.84	606	7	0	1	606	1117082	1117687	0	1081
BASYS01568	Bsubtilis_w168_full_genome	98.84	345	4	0	1	345	1317501	1317157	5e-177	616
BASYS01716	Bsubtilis_w168_full_genome	98.84	432	5	0	1	432	1431027	1431458	0	771
BASYS02357	Bsubtilis_w168_full_genome	98.84	1374	16	0	1	1374	4010311	4011684	0	2449
BASYS02581	Bsubtilis_w168_full_genome	98.84	1377	16	0	1	1377	2290045	2288669	0	2455
BASYS02678	Bsubtilis_w168_full_genome	98.84	1119	13	0	1	1119	2369072	2367954	0	1995
BASYS02833	Bsubtilis_w168_full_genome	98.84	1554	18	0	1	1554	2488366	2486813	0	2771
BASYS02924	Bsubtilis_w168_full_genome	98.84	432	5	0	1	432	2557683	2557252	0	771
BASYS03149	Bsubtilis_w168_full_genome	98.84	516	6	0	1	516	2900535	2900020	0	920
BASYS03436	Bsubtilis_w168_full_genome	98.84	432	5	0	1	432	3159689	3159258	0	771
BASYS03488	Bsubtilis_w168_full_genome	98.84	1290	15	0	1	1290	3217452	3216163	0	2300
BASYS03943	Bsubtilis_w168_full_genome	98.84	432	5	0	1	432	3636695	3636264	0	771
BASYS04217	Bsubtilis_w168_full_genome	98.84	2076	24	0	1	2076	3849818	3851893	0	3701
BASYS04366	Bsubtilis_w168_full_genome	98.84	1727	20	0	1	1727	3975091	3973365	0	3079
BASYS00508	Bsubtilis_w168_full_genome	98.85	957	11	0	1	957	134171	135127	0	1707
BASYS00738	Bsubtilis_w168_full_genome	98.85	783	9	0	1	783	343578	344360	0	1397
BASYS01638	Bsubtilis_w168_full_genome	98.85	1656	19	0	1	1656	1364145	1365800	0	2953
BASYS01916	Bsubtilis_w168_full_genome	98.85	783	9	0	1	783	1604708	1605490	0	1397
BASYS02098	Bsubtilis_w168_full_genome	98.85	1562	16	2	1	1561	1772810	1774370	0	2784
BASYS02498	Bsubtilis_w168_full_genome	98.85	609	7	0	1	609	2091696	2092304	0	1086
BASYS02600	Bsubtilis_w168_full_genome	98.85	1133	13	0	1	1133	2303860	2302728	0	2021
BASYS02923	Bsubtilis_w168_full_genome	98.85	348	4	0	1	348	2557268	2556921	1e-178	621
BASYS02941	Bsubtilis_w168_full_genome	98.85	1134	13	0	1	1134	2568493	2567360	0	2023
BASYS03092	Bsubtilis_w168_full_genome	98.85	783	9	0	1	783	2843888	2843106	0	1397
BASYS03239	Bsubtilis_w168_full_genome	98.85	960	11	0	1	960	2987547	2986588	0	1712
BASYS03266	Bsubtilis_w168_full_genome	98.85	693	8	0	1	693	3010607	3009915	0	1236
BASYS03380	Bsubtilis_w168_full_genome	98.85	696	8	0	1	696	3113882	3113187	0	1242
BASYS03522	Bsubtilis_w168_full_genome	98.85	1047	12	0	1	1047	3242610	3243656	0	1868
BASYS03603	Bsubtilis_w168_full_genome	98.85	435	5	0	1	435	3319262	3318828	0	776
BASYS04095	Bsubtilis_w168_full_genome	98.85	1215	14	0	1	1215	3756790	3758004	0	2167
BASYS04281	Bsubtilis_w168_full_genome	98.85	1386	16	0	1	1386	3905031	3903646	0	2471
BASYS04323	Bsubtilis_w168_full_genome	98.85	611	7	0	1	611	3943667	3944277	0	1090
BASYS04401	Bsubtilis_w168_full_genome	98.85	783	9	0	1	783	4001321	4000539	0	1397
BASYS04460	Bsubtilis_w168_full_genome	98.85	1219	14	0	60	1278	2002178	2000960	0	2174
BASYS00112	Bsubtilis_w168_full_genome	98.86	963	11	0	1	963	670087	671049	0	1718
BASYS00264	Bsubtilis_w168_full_genome	98.86	788	9	0	1	788	824717	823930	0	1406
BASYS00484	Bsubtilis_w168_full_genome	98.86	699	8	0	1	699	109789	110487	0	1247
BASYS01108	Bsubtilis_w168_full_genome	98.86	1674	19	0	1	1674	1015631	1013958	0	2987
BASYS01145	Bsubtilis_w168_full_genome	98.86	2022	23	0	1	2022	1047072	1049093	0	3607
BASYS01173	Bsubtilis_w168_full_genome	98.86	612	7	0	1	612	1073717	1073106	0	1092
BASYS01645	Bsubtilis_w168_full_genome	98.86	1050	12	0	1	1050	1370925	1369876	0	1873
BASYS01810	Bsubtilis_w168_full_genome	98.86	1233	14	0	1	1233	1516229	1514997	0	2200
BASYS02071	Bsubtilis_w168_full_genome	98.86	1224	14	0	1	1224	1747114	1748337	0	2183
BASYS02096	Bsubtilis_w168_full_genome	98.86	1050	12	0	1	1050	1770455	1771504	0	1873
BASYS02334	Bsubtilis_w168_full_genome	98.86	525	6	0	1	525	2043144	2043668	0	937
BASYS02552	Bsubtilis_w168_full_genome	98.86	702	8	0	1	702	2136171	2135470	0	1253
BASYS02594	Bsubtilis_w168_full_genome	98.86	612	7	0	1	612	2299146	2298535	0	1092
BASYS02632	Bsubtilis_w168_full_genome	98.86	1932	16	2	1	1932	2329413	2327488	0	3441
BASYS02732	Bsubtilis_w168_full_genome	98.86	1491	17	0	1	1491	2408412	2406922	0	2660
BASYS02979	Bsubtilis_w168_full_genome	98.86	264	3	0	1	264	2749260	2749523	8e-134	472
BASYS03050	Bsubtilis_w168_full_genome	98.86	525	6	0	1	525	2806228	2805704	0	937
BASYS03064	Bsubtilis_w168_full_genome	98.86	439	5	0	3	441	2820515	2820077	0	784
BASYS03373	Bsubtilis_w168_full_genome	98.86	789	9	0	1	789	3108572	3109360	0	1408
BASYS04291	Bsubtilis_w168_full_genome	98.86	264	3	0	1	264	3914009	3914272	8e-134	472
BASYS04392	Bsubtilis_w168_full_genome	98.86	264	3	0	1	264	3996829	3997092	8e-134	472
BASYS04406	Bsubtilis_w168_full_genome	98.86	612	7	0	1	612	4118902	4119513	0	1092
BASYS04529	Bsubtilis_w168_full_genome	98.86	1056	12	0	1	1056	640584	641639	0	1884
BASYS00010	Bsubtilis_w168_full_genome	98.87	177	2	0	1	177	4135172	4134996	3e-87	316
BASYS00081	Bsubtilis_w168_full_genome	98.87	441	5	0	1	441	4207406	4207846	0	787
BASYS00139	Bsubtilis_w168_full_genome	98.87	1323	15	0	1	1323	694662	695984	0	2361
BASYS00142	Bsubtilis_w168_full_genome	98.87	177	2	0	1	177	697148	697324	3e-87	316
BASYS00967	Bsubtilis_w168_full_genome	98.87	444	5	0	1	444	587071	586628	0	793
BASYS01283	Bsubtilis_w168_full_genome	98.87	711	8	0	1	711	1172465	1171755	0	1269
BASYS01614	Bsubtilis_w168_full_genome	98.87	882	10	0	1	882	1347283	1348164	0	1574
BASYS01627	Bsubtilis_w168_full_genome	98.87	972	11	0	1	972	1356447	1357418	0	1735
BASYS01699	Bsubtilis_w168_full_genome	98.87	177	2	0	1	177	1417719	1417895	3e-87	316
BASYS01722	Bsubtilis_w168_full_genome	98.87	2211	25	0	1	2211	1437838	1435628	0	3945
BASYS01781	Bsubtilis_w168_full_genome	98.87	711	8	0	1	711	1488973	1489683	0	1269
BASYS01839	Bsubtilis_w168_full_genome	98.87	798	9	0	1	798	1537441	1538238	0	1424
BASYS01860	Bsubtilis_w168_full_genome	98.87	3447	39	0	1	3447	1554185	1557631	0	6150
BASYS02179	Bsubtilis_w168_full_genome	98.87	708	8	0	1	708	1863448	1864155	0	1264
BASYS02622	Bsubtilis_w168_full_genome	98.87	1149	13	0	1	1149	2318104	2316956	0	2050
BASYS02628	Bsubtilis_w168_full_genome	98.87	975	11	0	1	975	2324575	2323601	0	1740
BASYS02659	Bsubtilis_w168_full_genome	98.87	888	10	0	1	888	2353864	2352977	0	1585
BASYS02932	Bsubtilis_w168_full_genome	98.87	1329	15	0	1	1329	2561585	2562913	0	2372
BASYS03190	Bsubtilis_w168_full_genome	98.87	1506	17	0	1	1506	2939835	2938330	0	2687
BASYS03260	Bsubtilis_w168_full_genome	98.87	708	8	0	1	708	3005829	3005122	0	1264
BASYS04009	Bsubtilis_w168_full_genome	98.87	177	2	0	1	177	3697815	3697639	3e-87	316
BASYS04526	Bsubtilis_w168_full_genome	98.87	444	5	0	1	444	4181456	4181899	0	793
BASYS00430	Bsubtilis_w168_full_genome	98.88	801	8	1	1	801	47674	48473	0	1428
BASYS00480	Bsubtilis_w168_full_genome	98.88	1434	16	0	1	1434	106039	107472	0	2560
BASYS00588	Bsubtilis_w168_full_genome	98.88	357	4	0	1	357	210572	210928	0	638
BASYS00829	Bsubtilis_w168_full_genome	98.88	536	6	0	1	536	449724	450259	0	957
BASYS01190	Bsubtilis_w168_full_genome	98.88	2145	24	0	1	2145	1083851	1085995	0	3829
BASYS01713	Bsubtilis_w168_full_genome	98.88	537	6	0	1	537	1429584	1430120	0	959
BASYS01960	Bsubtilis_w168_full_genome	98.88	1344	15	0	1	1344	1647939	1649282	0	2399
BASYS02066	Bsubtilis_w168_full_genome	98.88	267	3	0	1	267	1743915	1744181	2e-135	477
BASYS02326	Bsubtilis_w168_full_genome	98.88	1068	12	0	1	1068	2034715	2035782	0	1906
BASYS02592	Bsubtilis_w168_full_genome	98.88	804	9	0	1	804	2297909	2297106	0	1435
BASYS02625	Bsubtilis_w168_full_genome	98.88	1512	17	0	1	1512	2321866	2320355	0	2699
BASYS02666	Bsubtilis_w168_full_genome	98.88	804	9	0	1	804	2360143	2359340	0	1435
BASYS02679	Bsubtilis_w168_full_genome	98.88	178	1	1	1	177	2369273	2369096	3e-87	316
BASYS02809	Bsubtilis_w168_full_genome	98.88	1254	14	0	1	1254	2466721	2467974	0	2239
BASYS02943	Bsubtilis_w168_full_genome	98.88	267	3	0	1	267	2570872	2570606	2e-135	477
BASYS02965	Bsubtilis_w168_full_genome	98.88	801	9	0	1	801	2738305	2739105	0	1430
BASYS03610	Bsubtilis_w168_full_genome	98.88	1428	16	0	1	1428	3325097	3323670	0	2549
[truncated: 2,401 more rows]

## Sheet: genes11vs168
gene in bacillus strain 11	bacillus strain 168	% identity	alignment length	mismatches	gap opens	start in gene of bacillus 11	end in gene of bacillus 11	start in gene of bacillus 168	end in gene of bacillus 168	evalue	bit score
BASYS01673_appA_1513495-1511867_(CounterClockwise)_	Bsubtilis_w168_full_genome	74.55	1658	366	49	1	1629	1213537	1215167	0	673
BASYS02637_yopD_2383586-2383104_(CounterClockwise)_	Bsubtilis_w168_full_genome	77.55	294	58	6	19	307	2213373	2213083	6e-43	171		455=100%
BASYS04657_hag_4095647-4096093_(Clockwise)_	Bsubtilis_w168_full_genome	78.7	385	75	6	35	414	3609973	3609591	7e-67	250
BASYS02445_yokG_2224724-2225815_(Clockwise)_	Bsubtilis_w168_full_genome	79.62	1109	194	26	1	1092	2279695	2278602	0	767
BASYS01876_xkdO_1672116-1677122_(Clockwise)_	Bsubtilis_w168_full_genome	80.18	1630	312	10	3385	5007	2674331	2672706	0	1210
BASYS03922_tagG_3474970-3474143_(CounterClockwise)_	Bsubtilis_w168_full_genome	80.62	805	150	6	27	828	3675968	3675167	3e-177	617
BASYS04153_rapF_3673699-3674844_(Clockwise)_	Bsubtilis_w168_full_genome	81.01	1153	205	14	1	1146	3846001	3847146	0	904
BASYS04497_BASYS04497_3973781-3973933_(Clockwise)_	Bsubtilis_w168_full_genome	82.11	123	11	2	31	153	4147311	4147422	1e-20	95.3
BASYS02443_BASYS02443_2223941-2223780_(CounterClockwise)_	Bsubtilis_w168_full_genome	82.76	174	11	6	1	155	1880548	1880375	2e-33	137
BASYS01729_yisP_1563400-1561448_(CounterClockwise)_	Bsubtilis_w168_full_genome	84.14	580	87	4	1375	1953	1160171	1160746	2e-158	556
BASYS01874_yqbN_1671480-1671926_(Clockwise)_	Bsubtilis_w168_full_genome	84.75	446	68	0	1	446	1334339	1334784	2e-126	448
BASYS03432_BASYS03432_3047795-3048025_(Clockwise)_	Bsubtilis_w168_full_genome	87.01	231	27	3	3	231	3252592	3252821	5e-81	296
BASYS02652_yolA_2389749-2389282_(CounterClockwise)_	Bsubtilis_w168_full_genome	87.42	469	57	2	1	468	2273363	2272896	1e-153	538
BASYS00982_yfiJ_969585-970796_(Clockwise)_	Bsubtilis_w168_full_genome	87.51	1217	142	8	1	1212	903802	905013	0	1397
BASYS01885_xkdW_1683511-1683840_(Clockwise)_	Bsubtilis_w168_full_genome	88.22	331	37	2	1	330	1345305	1345634	2e-110	394
BASYS01705_yitI_1543479-1543967_(Clockwise)_	Bsubtilis_w168_full_genome	88.34	489	57	0	1	489	1178706	1178218	2e-168	588
BASYS01670_appC_1510220-1509891_(CounterClockwise)_	Bsubtilis_w168_full_genome	88.41	328	36	2	4	330	1216795	1217121	2e-110	394
BASYS02454_yopB_2230736-2230960_(Clockwise)_	Bsubtilis_w168_full_genome	88.69	168	19	0	1	168	2215199	2215032	8e-54	206
BASYS03058_ysnD_2721170-2721589_(Clockwise)_	Bsubtilis_w168_full_genome	88.86	422	44	3	1	420	2897703	2898123	6e-147	516
BASYS03825_yvcB_3379184-3377277_(CounterClockwise)_	Bsubtilis_w168_full_genome	89.06	1920	189	19	1	1908	3581963	3580053	0	2362
BASYS00667_BASYS00667_597247-597128_(CounterClockwise)_	Bsubtilis_w168_full_genome	89.25	93	3	3	1	86	602913	602821	3e-25	110
BASYS04741_cotB_4146213-4145590_(CounterClockwise)_	Bsubtilis_w168_full_genome	89.53	535	26	11	12	546	3715555	3715051	0	651
BASYS01510_yqgF_1386739-1384550_(CounterClockwise)_	Bsubtilis_w168_full_genome	89.74	2192	218	5	1	2190	2583957	2581771	0	2795
BASYS00361_amhX_322359-322204_(CounterClockwise)_	Bsubtilis_w168_full_genome	89.86	148	15	0	1	148	324193	324046	1e-49	191
BASYS01901_BASYS01901_1692493-1692621_(Clockwise)_	Bsubtilis_w168_full_genome	89.92	129	13	0	1	129	1352807	1352935	2e-42	167
BASYS03211_BASYS03211_2857158-2857030_(CounterClockwise)_	Bsubtilis_w168_full_genome	90.7	129	3	2	1	129	3036473	3036354	3e-41	163
BASYS04381_BASYS04381_3862765-3862667_(CounterClockwise)_	Bsubtilis_w168_full_genome	90.91	99	8	1	2	99	4040974	4040876	5e-32	132
BASYS00276_BASYS00276_248107-248274_(Clockwise)_	Bsubtilis_w168_full_genome	90.96	177	4	5	1	166	249979	250154	1e-60	228
BASYS04365_yxiK_3851575-3851090_(CounterClockwise)_	Bsubtilis_w168_full_genome	91.04	480	42	1	1	480	4019641	4019163	0	647
BASYS03302_ytrC_2939174-2938188_(CounterClockwise)_	Bsubtilis_w168_full_genome	91.11	990	82	5	1	987	3117982	3116996	0	1336
BASYS02175_pbpB_1922944-1925097_(Clockwise)_	Bsubtilis_w168_full_genome	91.13	2165	167	20	1	2154	1581947	1584097	0	2911
BASYS00823_yesF_833044-833889_(Clockwise)_	Bsubtilis_w168_full_genome	91.17	838	74	0	1	838	754923	755760	0	1138
BASYS02725_yoyD_2444188-2444403_(Clockwise)_	Bsubtilis_w168_full_genome	91.2	216	0	4	1	216	2130177	2130373	6e-75	276
BASYS04475_yycS_3955883-3956356_(Clockwise)_	Bsubtilis_w168_full_genome	91.21	478	37	4	1	474	4135288	4135764	0	645
BASYS02650_yolC_2388547-2388882_(Clockwise)_	Bsubtilis_w168_full_genome	91.37	336	29	0	1	336	2272156	2272491	2e-130	460
BASYS02664_csk22_2398247-2398792_(Clockwise)_	Bsubtilis_w168_full_genome	91.38	545	47	0	1	545	2084214	2084758	0	797
BASYS00248_skfG_220029-220289_(Clockwise)_	Bsubtilis_w168_full_genome	91.57	261	22	0	1	261	219342	219602	2e-100	361
BASYS02616_yoaO_2367110-2366616_(CounterClockwise)_	Bsubtilis_w168_full_genome	91.65	503	32	6	1	495	2039402	2038902	0	688
BASYS03783_cotR_3338908-3339903_(Clockwise)_	Bsubtilis_w168_full_genome	91.65	982	82	0	15	996	3544623	3545604	0	1360
BASYS00663_ydzR_594371-594141_(CounterClockwise)_	Bsubtilis_w168_full_genome	91.77	231	19	0	1	231	600105	599875	8e-89	322
BASYS02476_BASYS02476_2247523-2247329_(CounterClockwise)_	Bsubtilis_w168_full_genome	91.79	195	15	1	1	195	2028783	2028976	2e-73	270
BASYS04366_yxiJ_3851876-3851559_(CounterClockwise)_	Bsubtilis_w168_full_genome	91.82	318	25	1	2	318	4019942	4019625	8e-125	442
BASYS04656_yfiF_4095665-4094631_(CounterClockwise)_	Bsubtilis_w168_full_genome	91.86	1007	79	2	29	1035	898902	899905	0	1402
BASYS04190_BASYS04190_3705006-3705155_(Clockwise)_	Bsubtilis_w168_full_genome	92	150	1	5	1	150	3878916	3879054	2e-52	200
BASYS04560_BASYS04560_4021842-4022033_(Clockwise)_	Bsubtilis_w168_full_genome	92.23	193	10	5	1	190	1300451	1300261	8e-73	268
BASYS03878_fliD_3432945-3431449_(CounterClockwise)_	Bsubtilis_w168_full_genome	92.25	1497	116	0	1	1497	3634407	3632911	0	2122
BASYS00467_yclQ_439098-440060_(Clockwise)_	Bsubtilis_w168_full_genome	92.42	963	73	0	1	963	435027	435989	0	1375
BASYS03994_BASYS03994_3540290-3537180_(CounterClockwise)_	Bsubtilis_w168_full_genome	92.45	53	4	0	1	53	3729591	3729539	1e-13	76.8
BASYS03434_comP_3051039-3048733_(CounterClockwise)_	Bsubtilis_w168_full_genome	92.57	781	54	4	1529	2307	3254307	3253529	0	1118
BASYS00662_BASYS00662_594199-594348_(Clockwise)_	Bsubtilis_w168_full_genome	92.67	150	11	0	1	150	599933	600082	2e-57	217
BASYS03131_ytxB_2790396-2790163_(CounterClockwise)_	Bsubtilis_w168_full_genome	92.74	234	16	1	1	234	2962742	2962510	3e-98	353
BASYS03367_BASYS03367_2996305-2996454_(Clockwise)_	Bsubtilis_w168_full_genome	92.76	152	9	2	1	150	3203932	3204083	6e-58	219
BASYS02542_BASYS02542_2305501-2305623_(Clockwise)_	Bsubtilis_w168_full_genome	92.86	126	6	1	1	123	1901612	1901737	2e-46	180
BASYS02835_ponA_2521101-2523851_(Clockwise)_	Bsubtilis_w168_full_genome	93	2759	171	17	1	2751	2341444	2344188	0	4006
BASYS02447_ynaB_2226283-2226816_(Clockwise)_	Bsubtilis_w168_full_genome	93.08	535	36	1	1	534	1881436	1881970	0	782
BASYS00002_yyaT_1089-1529_(Clockwise)_	Bsubtilis_w168_full_genome	93.12	436	30	0	1	436	4184017	4184452	0	640
BASYS04779_acoR_4169630-4169259_(CounterClockwise)_	Bsubtilis_w168_full_genome	93.17	322	22	0	1	322	884433	884754	3e-134	473
BASYS03059_ysnE_2721739-2722209_(Clockwise)_	Bsubtilis_w168_full_genome	93.19	470	31	1	3	471	2898278	2898747	0	689
BASYS03925_tarF_3480518-3479334_(CounterClockwise)_	Bsubtilis_w168_full_genome	93.3	537	25	10	654	1185	3671929	3671399	0	782
BASYS01059_yhbE_1029536-1029715_(Clockwise)_	Bsubtilis_w168_full_genome	93.33	180	4	2	1	180	971374	971545	5e-70	259
BASYS01374_BASYS01374_1285826-1285966_(Clockwise)_	Bsubtilis_w168_full_genome	93.38	136	5	3	1	136	2484760	2484891	8e-52	198
BASYS02618_yozT_2367746-2367447_(CounterClockwise)_	Bsubtilis_w168_full_genome	93.38	302	16	4	1	300	2041315	2041016	2e-125	444
BASYS02648_BASYS02648_2388098-2388211_(Clockwise)_	Bsubtilis_w168_full_genome	93.48	92	6	0	16	107	2271698	2271789	1e-33	137
BASYS03990_ywqI_3535401-3535126_(CounterClockwise)_	Bsubtilis_w168_full_genome	93.5	277	17	1	1	276	3727703	3727427	2e-115	411
BASYS04849_yrkI_4214373-4214140_(CounterClockwise)_	Bsubtilis_w168_full_genome	93.53	232	15	0	3	234	2711079	2710848	5e-96	346
BASYS02913_yrhK_2585430-2585726_(Clockwise)_	Bsubtilis_w168_full_genome	93.6	297	19	0	1	297	2773350	2773646	2e-125	444
BASYS02630_yobA_2375949-2375599_(CounterClockwise)_	Bsubtilis_w168_full_genome	93.65	362	11	3	2	351	2050311	2049950	2e-151	531
BASYS04363_BASYS04363_3850910-3850722_(CounterClockwise)_	Bsubtilis_w168_full_genome	93.65	189	12	0	1	189	4018974	4018786	3e-77	283
BASYS01806_BASYS01806_1623147-1623275_(Clockwise)_	Bsubtilis_w168_full_genome	93.7	127	8	0	1	127	1267689	1267815	1e-49	191
BASYS03923_ggaB_3477844-3475142_(CounterClockwise)_	Bsubtilis_w168_full_genome	93.75	2703	169	0	1	2703	3669911	3667209	0	4056
BASYS04567_BASYS04567_4024694-4024572_(CounterClockwise)_	Bsubtilis_w168_full_genome	93.75	128	3	3	1	123	1297593	1297720	1e-48	187
BASYS04300_yxlH_3799792-3800223_(Clockwise)_	Bsubtilis_w168_full_genome	93.76	433	26	1	1	432	3967515	3967947	0	686
BASYS02455_ynaE_2230957-2231595_(Clockwise)_	Bsubtilis_w168_full_genome	93.77	642	37	1	1	639	1884238	1884879	0	961
BASYS00487_mtlD_455688-455930_(Clockwise)_	Bsubtilis_w168_full_genome	93.83	243	7	1	1	243	451618	451852	5e-101	363
BASYS02895_BASYS02895_2567990-2568184_(Clockwise)_	Bsubtilis_w168_full_genome	93.85	195	12	0	1	195	2755987	2756181	1e-80	294
BASYS04367_yxiI_3852381-3851893_(CounterClockwise)_	Bsubtilis_w168_full_genome	93.88	490	28	2	1	489	4020437	4019949	0	737
BASYS01597_BASYS01597_1455471-1455587_(Clockwise)_	Bsubtilis_w168_full_genome	93.91	115	7	0	1	115	2701754	2701868	1e-44	174
BASYS02593_BASYS02593_2340273-2340386_(Clockwise)_	Bsubtilis_w168_full_genome	93.91	115	5	2	1	114	1938654	1938767	4e-44	172
BASYS01886_xkdX_1683837-1684001_(Clockwise)_	Bsubtilis_w168_full_genome	93.94	165	10	0	1	165	1345631	1345795	3e-67	250
BASYS04778_BASYS04778_4169475-4169377_(CounterClockwise)_	Bsubtilis_w168_full_genome	93.94	99	6	0	1	99	884588	884686	1e-37	150
BASYS03384_BASYS03384_3010613-3010825_(Clockwise)_	Bsubtilis_w168_full_genome	93.96	149	7	1	67	213	846330	846182	2e-59	224
BASYS04405_yxeJ_3887140-3886970_(CounterClockwise)_	Bsubtilis_w168_full_genome	94.05	168	1	2	1	168	4062556	4062398	3e-66	246
BASYS04772_ppsC_4164837-4166300_(Clockwise)_	Bsubtilis_w168_full_genome	94.07	1400	83	0	1	1400	1982548	1981149	0	2126
BASYS03992_BASYS03992_3536062-3536196_(Clockwise)_	Bsubtilis_w168_full_genome	94.12	85	4	1	52	135	3728430	3728514	1e-30	128
BASYS03342_BASYS03342_2968569-2968742_(Clockwise)_	Bsubtilis_w168_full_genome	94.15	171	0	1	4	174	3146081	3146241	7e-68	252
BASYS02040_pbpH_1809361-1811481_(Clockwise)_	Bsubtilis_w168_full_genome	94.16	2122	116	7	1	2121	1467748	1469862	0	3225
BASYS00899_yfmK_894770-895216_(Clockwise)_	Bsubtilis_w168_full_genome	94.18	447	26	0	1	447	817311	817757	0	682
BASYS00618_BASYS00618_563037-562834_(CounterClockwise)_	Bsubtilis_w168_full_genome	94.2	207	9	2	1	204	575667	575461	4e-86	313
BASYS02881_BASYS02881_2560026-2559913_(CounterClockwise)_	Bsubtilis_w168_full_genome	94.23	104	5	1	11	114	2744030	2743928	1e-39	158
BASYS01706_yitH_1543964-1544821_(Clockwise)_	Bsubtilis_w168_full_genome	94.25	626	31	4	1	624	1178221	1177599	0	952
BASYS00475_BASYS00475_446912-447523_(Clockwise)_	Bsubtilis_w168_full_genome	94.29	70	4	0	1	70	442841	442910	7e-24	108
BASYS00702_gmuA_629853-630185_(Clockwise)_	Bsubtilis_w168_full_genome	94.29	333	19	0	1	333	626933	627265	2e-145	510
BASYS04827_hag_4200736-4199963_(CounterClockwise)_	Bsubtilis_w168_full_genome	94.29	333	10	7	1	324	988872	988540	3e-142	501
BASYS00767_BASYS00767_772527-771061_(CounterClockwise)_	Bsubtilis_w168_full_genome	94.32	88	5	0	1380	1467	696011	695924	7e-32	135
BASYS02658_BASYS02658_2394442-2394302_(CounterClockwise)_	Bsubtilis_w168_full_genome	94.33	141	8	0	1	141	2080406	2080266	2e-57	217
BASYS00201_BASYS00201_179242-179066_(CounterClockwise)_	Bsubtilis_w168_full_genome	94.35	177	9	1	1	177	176639	176464	2e-73	270
BASYS02418_BASYS02418_2203685-2203915_(Clockwise)_	Bsubtilis_w168_full_genome	94.37	231	8	2	1	231	1860410	1860635	4e-97	350
BASYS00007_yyaL_4051-5226_(Clockwise)_	Bsubtilis_w168_full_genome	94.41	1162	45	6	15	1176	4191212	4192353	0	1768
BASYS00479_gdh_449407-450198_(Clockwise)_	Bsubtilis_w168_full_genome	94.44	792	44	0	1	792	445338	446129	0	1219
BASYS00611_yxbF_556795-557340_(Clockwise)_	Bsubtilis_w168_full_genome	94.44	72	4	0	475	546	570155	570226	4e-25	111
BASYS01808_BASYS01808_1623571-1623678_(Clockwise)_	Bsubtilis_w168_full_genome	94.44	108	6	0	1	108	1268113	1268220	2e-42	167
BASYS02497_yoxC_2264053-2263748_(CounterClockwise)_	Bsubtilis_w168_full_genome	94.44	306	17	0	1	306	2019421	2019726	1e-133	472
BASYS01373_oxaA2_1284970-1285797_(Clockwise)_	Bsubtilis_w168_full_genome	94.45	829	44	2	1	828	2483904	2484731	0	1275
BASYS04588_BASYS04588_4036719-4036868_(Clockwise)_	Bsubtilis_w168_full_genome	94.48	145	7	1	4	147	2732502	2732358	5e-59	222
BASYS02611_BASYS02611_2358843-2358610_(CounterClockwise)_	Bsubtilis_w168_full_genome	94.58	240	6	3	1	234	1957984	1957746	1e-101	364
BASYS01884_xkdV_1681388-1683499_(Clockwise)_	Bsubtilis_w168_full_genome	94.61	204	11	0	1	204	1343230	1343433	4e-86	316
BASYS02649_yolD_2388373-2388263_(CounterClockwise)_	Bsubtilis_w168_full_genome	94.64	112	5	1	1	111	2271982	2271871	4e-44	172
BASYS00869_yetL_867543-867223_(CounterClockwise)_	Bsubtilis_w168_full_genome	94.7	321	17	0	1	321	789972	789652	5e-142	499
BASYS00322_ycbU_285809-285961_(Clockwise)_	Bsubtilis_w168_full_genome	94.74	152	8	0	1	152	287499	287650	2e-63	237
BASYS01904_ykcB_1693970-1699963_(Clockwise)_	Bsubtilis_w168_full_genome	94.87	1403	72	0	1	1403	1354285	1355687	0	2193
BASYS03132_ytxB_2790805-2790296_(CounterClockwise)_	Bsubtilis_w168_full_genome	94.9	510	25	1	1	510	2963151	2962643	0	813
BASYS02457_ynaG_2232091-2232360_(Clockwise)_	Bsubtilis_w168_full_genome	94.93	276	8	2	1	270	1885365	1885640	2e-120	427
BASYS02494_yoaA_2262430-2262332_(CounterClockwise)_	Bsubtilis_w168_full_genome	94.95	99	5	0	1	99	2021046	2021144	3e-39	156
BASYS00540_gsiB_498597-498968_(Clockwise)_	Bsubtilis_w168_full_genome	94.97	179	9	0	1	179	494506	494684	2e-76	281
BASYS02645_yozI_2387233-2387598_(Clockwise)_	Bsubtilis_w168_full_genome	94.99	359	18	0	7	365	2057220	2057578	2e-161	564
BASYS04583_BASYS04583_4034286-4034660_(Clockwise)_	Bsubtilis_w168_full_genome	95	380	10	7	1	373	2734881	2734504	1e-168	588
BASYS00664_ydfR_595175-594495_(CounterClockwise)_	Bsubtilis_w168_full_genome	95.01	681	31	1	1	681	600906	600229	0	1066
BASYS00321_pcp_285730-285149_(CounterClockwise)_	Bsubtilis_w168_full_genome	95.02	582	27	1	1	582	287420	286841	0	928
BASYS02759_BASYS02759_2465264-2465446_(Clockwise)_	Bsubtilis_w168_full_genome	95.03	181	6	3	1	180	2151238	2151416	1e-76	281
BASYS04616_yubA_4059253-4058066_(CounterClockwise)_	Bsubtilis_w168_full_genome	95.03	1188	59	0	1	1188	3196745	3195558	0	1868
BASYS02444_BASYS02444_2224016-2224396_(Clockwise)_	Bsubtilis_w168_full_genome	95.06	81	4	0	1	81	1880623	1880703	3e-30	128
BASYS04481_yycQ_3961944-3961696_(CounterClockwise)_	Bsubtilis_w168_full_genome	95.06	243	12	0	1	243	4137610	4137368	4e-107	383
BASYS01341_BASYS01341_1256942-1256820_(CounterClockwise)_	Bsubtilis_w168_full_genome	95.08	122	6	0	1	122	2460625	2460504	3e-50	193
BASYS03813_yvcN_3366513-3365965_(CounterClockwise)_	Bsubtilis_w168_full_genome	95.09	550	21	5	1	549	3569291	3568747	0	861
BASYS04267_BASYS04267_3770480-3770581_(Clockwise)_	Bsubtilis_w168_full_genome	95.1	102	5	0	1	102	3939686	3939787	7e-41	161
BASYS02651_yolB_2389285-2388917_(CounterClockwise)_	Bsubtilis_w168_full_genome	95.11	327	16	0	43	369	2069588	2069262	5e-147	516
BASYS03908_tuaA_3457607-3456933_(CounterClockwise)_	Bsubtilis_w168_full_genome	95.11	675	7	11	1	675	3658907	3658259	0	1040
BASYS04038_BASYS04038_3582062-3582223_(Clockwise)_	Bsubtilis_w168_full_genome	95.12	164	3	5	1	162	3760553	3760713	2e-68	254
BASYS04676_yjhB_4110463-4109738_(CounterClockwise)_	Bsubtilis_w168_full_genome	95.14	370	18	0	2	371	1290028	1290397	3e-167	584
BASYS03595_gerAB_3186419-3187573_(Clockwise)_	Bsubtilis_w168_full_genome	95.15	1155	56	0	1	1155	3392142	3393296	0	1823
BASYS00616_ydeN_561424-560825_(CounterClockwise)_	Bsubtilis_w168_full_genome	95.17	600	28	1	1	600	574050	573452	0	946
BASYS03596_gerAC_3187570-3188691_(Clockwise)_	Bsubtilis_w168_full_genome	95.19	1122	54	0	1	1122	3393293	3394414	0	1773
BASYS04229_ywcI_3733437-3733126_(CounterClockwise)_	Bsubtilis_w168_full_genome	95.21	313	14	1	1	312	3907324	3907012	1e-147	518
BASYS01668_BASYS01668_1509888-1509784_(CounterClockwise)_	Bsubtilis_w168_full_genome	95.24	105	4	1	1	105	1217124	1217227	6e-42	165
BASYS03030_BASYS03030_2688206-2688310_(Clockwise)_	Bsubtilis_w168_full_genome	95.24	105	4	1	1	105	2865240	2865343	6e-42	165
BASYS03442_yueI_3057175-3056777_(CounterClockwise)_	Bsubtilis_w168_full_genome	95.24	399	19	0	1	399	3261937	3261539	0	632
BASYS01200_yhgE_1151768-1154095_(Clockwise)_	Bsubtilis_w168_full_genome	95.27	2328	110	0	1	2328	1090401	1092728	0	3690
BASYS02719_BASYS02719_2440956-2441144_(Clockwise)_	Bsubtilis_w168_full_genome	95.29	191	5	4	1	189	2126925	2127113	3e-82	300
BASYS04740_yeeF_4145593-4145228_(CounterClockwise)_	Bsubtilis_w168_full_genome	95.29	361	17	0	1	361	748879	748519	3e-164	573
BASYS02496_yoxB_2263678-2262908_(CounterClockwise)_	Bsubtilis_w168_full_genome	95.33	771	36	0	1	771	2019797	2020567	0	1225
BASYS04697_yhfS_4122180-4122386_(Clockwise)_	Bsubtilis_w168_full_genome	95.33	107	4	1	60	165	1110028	1109922	9e-43	169
BASYS02487_yoaD_2254680-2255714_(Clockwise)_	Bsubtilis_w168_full_genome	95.36	1035	48	0	1	1035	2025076	2024042	0	1646
BASYS04353_BASYS04353_3843917-3843810_(CounterClockwise)_	Bsubtilis_w168_full_genome	95.37	108	5	0	1	108	4012866	4012759	3e-44	172
BASYS04055_BASYS04055_3593309-3593133_(CounterClockwise)_	Bsubtilis_w168_full_genome	95.38	173	6	2	6	177	3769915	3769744	2e-74	274
BASYS01804_yjcP_1622027-1622575_(Clockwise)_	Bsubtilis_w168_full_genome	95.4	565	10	11	1	549	1266553	1267117	0	885
BASYS00757_ydzX_762139-761942_(CounterClockwise)_	Bsubtilis_w168_full_genome	95.41	196	9	0	3	198	686797	686602	4e-86	313
BASYS03688_opuBB_3257488-3256835_(CounterClockwise)_	Bsubtilis_w168_full_genome	95.41	654	30	0	1	654	3462088	3461435	0	1072
BASYS01375_yqjF_1285963-1286709_(Clockwise)_	Bsubtilis_w168_full_genome	95.44	745	34	0	3	747	2484895	2485639	0	1188
BASYS01807_yjcR_1623032-1623559_(Clockwise)_	Bsubtilis_w168_full_genome	95.45	528	24	0	1	528	1267574	1268101	0	843
BASYS01362_proI_1274163-1274801_(Clockwise)_	Bsubtilis_w168_full_genome	95.46	639	11	11	1	639	2473107	2473727	0	1003
BASYS03658_yvgT_3232773-3232144_(CounterClockwise)_	Bsubtilis_w168_full_genome	95.5	622	10	5	1	622	3437457	3436854	0	977
BASYS01385_BASYS01385_1293893-1294048_(Clockwise)_	Bsubtilis_w168_full_genome	95.51	156	6	1	1	156	2492824	2492978	9e-67	248
BASYS01741_gerPE_1573444-1573845_(Clockwise)_	Bsubtilis_w168_full_genome	95.52	402	18	0	1	402	1149145	1148744	0	643
BASYS00766_BASYS00766_771037-772485_(Clockwise)_	Bsubtilis_w168_full_genome	95.54	112	5	0	1	112	695900	696011	3e-45	180
BASYS02635_BASYS02635_2381552-2381358_(CounterClockwise)_	Bsubtilis_w168_full_genome	95.54	157	6	1	39	195	2055568	2055413	3e-67	250
BASYS00003_yyaS_1531-2127_(Clockwise)_	Bsubtilis_w168_full_genome	95.55	584	26	0	1	584	4184460	4185043	0	935
BASYS00396_ycgT_354704-355714_(Clockwise)_	Bsubtilis_w168_full_genome	95.55	1011	45	0	1	1011	352858	353868	0	1618
BASYS00709_yefA_637007-635799_(CounterClockwise)_	Bsubtilis_w168_full_genome	95.56	1170	52	0	1	1170	737603	738772	0	1873
BASYS03383_yfkQ_3010111-3010311_(Clockwise)_	Bsubtilis_w168_full_genome	95.56	180	8	0	1	180	850174	849995	7e-79	289
BASYS01240_gpsA_1186556-1185519_(CounterClockwise)_	Bsubtilis_w168_full_genome	95.58	1040	42	4	1	1038	2390188	2389151	0	1663
BASYS02647_yoqW_2387958-2388101_(Clockwise)_	Bsubtilis_w168_full_genome	95.58	113	5	0	16	128	2191800	2191912	8e-47	182
BASYS03768_pnbA_3325547-3327016_(Clockwise)_	Bsubtilis_w168_full_genome	95.58	1470	65	0	1	1470	3530635	3532104	0	2355
BASYS03531_pucF_3136301-3135702_(CounterClockwise)_	Bsubtilis_w168_full_genome	95.59	589	26	0	1	589	3343170	3342582	0	944
BASYS04653_BASYS04653_4092530-4092327_(CounterClockwise)_	Bsubtilis_w168_full_genome	95.59	204	8	1	1	204	3335379	3335177	5e-90	326
BASYS00647_BASYS00647_585005-585112_(Clockwise)_	Bsubtilis_w168_full_genome	95.6	91	4	0	1	91	591976	592066	2e-36	147
BASYS02306_flgG_2042450-2043244_(Clockwise)_	Bsubtilis_w168_full_genome	95.6	795	35	0	1	795	1700182	1700976	0	1275
BASYS03924_ggaA_3479310-3477970_(CounterClockwise)_	Bsubtilis_w168_full_genome	95.6	1341	59	0	1	1341	3671375	3670035	0	2150
BASYS00202_BASYS00202_179303-179076_(CounterClockwise)_	Bsubtilis_w168_full_genome	95.61	228	9	1	1	228	176700	176474	1e-101	364
BASYS01143_yheN_1103067-1102219_(CounterClockwise)_	Bsubtilis_w168_full_genome	95.64	849	37	0	1	849	1041709	1040861	0	1363
BASYS02893_yraD_2566859-2567158_(Clockwise)_	Bsubtilis_w168_full_genome	95.67	300	13	0	1	300	2754820	2755119	4e-137	483
BASYS00870_yetM_867517-867756_(Clockwise)_	Bsubtilis_w168_full_genome	95.69	232	8	2	9	240	791198	791427	8e-104	372
BASYS02048_ykuC_1817325-1816768_(CounterClockwise)_	Bsubtilis_w168_full_genome	95.7	558	5	6	1	558	1475688	1475150	0	880
BASYS03937_gerBB_3493877-3494992_(Clockwise)_	Bsubtilis_w168_full_genome	95.7	1116	48	0	1	1116	3690260	3691375	0	1796
BASYS01826_yjfB_1638830-1638663_(CounterClockwise)_	Bsubtilis_w168_full_genome	95.71	163	7	0	1	163	1283336	1283174	3e-71	263
BASYS04480_yyzG_3961592-3961422_(CounterClockwise)_	Bsubtilis_w168_full_genome	95.73	164	6	1	9	171	4137250	4137087	3e-71	263
BASYS00848_yesZ_854769-855239_(Clockwise)_	Bsubtilis_w168_full_genome	95.75	471	20	0	1	471	776320	776790	0	760
BASYS00484_ycnL_453268-453621_(Clockwise)_	Bsubtilis_w168_full_genome	95.76	354	15	0	1	354	449198	449551	1e-163	571
BASYS04652_pucM_4092015-4092143_(Clockwise)_	Bsubtilis_w168_full_genome	95.76	118	5	0	12	129	3334873	3334990	1e-49	191
BASYS01579_yqeL_1444980-1444579_(CounterClockwise)_	Bsubtilis_w168_full_genome	95.77	402	6	5	1	402	2643231	2642841	0	638
BASYS02456_ynaF_2231860-2232048_(Clockwise)_	Bsubtilis_w168_full_genome	95.77	189	8	0	1	189	1885133	1885321	6e-84	305
BASYS02891_adhB_2565491-2566627_(Clockwise)_	Bsubtilis_w168_full_genome	95.78	1137	48	0	1	1137	2753452	2754588	0	1834
BASYS04848_yrkJ_4214080-4213304_(CounterClockwise)_	Bsubtilis_w168_full_genome	95.8	785	24	5	2	777	2710786	2710002	0	1258
BASYS03761_epsD_3321314-3320862_(CounterClockwise)_	Bsubtilis_w168_full_genome	95.81	453	9	3	1	453	3526401	3525959	0	723
BASYS00821_yezE_831851-832522_(Clockwise)_	Bsubtilis_w168_full_genome	95.83	672	27	1	1	672	753731	754401	0	1085
BASYS03921_tagH_3474123-3472540_(CounterClockwise)_	Bsubtilis_w168_full_genome	95.83	1584	66	0	1	1584	3675147	3673564	0	2560
BASYS04525_yybI_3999644-3998838_(CounterClockwise)_	Bsubtilis_w168_full_genome	95.83	791	24	1	1	791	4177697	4176916	0	1269
BASYS04566_BASYS04566_4024648-4024529_(CounterClockwise)_	Bsubtilis_w168_full_genome	95.83	120	5	0	1	120	1297644	1297763	8e-51	195
BASYS04876_ybfH_4234178-4235098_(Clockwise)_	Bsubtilis_w168_full_genome	95.87	921	38	0	1	921	242837	241917	0	1491
BASYS04440_yxbG_3916618-3917493_(Clockwise)_	Bsubtilis_w168_full_genome	95.89	876	36	0	1	876	4091791	4092666	0	1419
BASYS04596_yrdK_4042262-4042576_(Clockwise)_	Bsubtilis_w168_full_genome	95.91	171	7	0	145	315	2727055	2726885	2e-75	278
BASYS01478_BASYS01478_1362755-1362561_(CounterClockwise)_	Bsubtilis_w168_full_genome	95.92	196	7	1	1	195	2560290	2560095	3e-87	316
BASYS01431_BASYS01431_1334432-1334527_(Clockwise)_	Bsubtilis_w168_full_genome	95.96	99	1	1	1	96	2531972	2532070	8e-40	158
BASYS01708_BASYS01708_1546131-1546229_(Clockwise)_	Bsubtilis_w168_full_genome	95.96	99	4	0	1	99	1176055	1175957	7e-41	161
BASYS01749_addA_1582812-1582096_(CounterClockwise)_	Bsubtilis_w168_full_genome	95.96	717	10	7	1	717	1139801	1140498	0	1146
BASYS04658_dhbF_4096610-4096239_(CounterClockwise)_	Bsubtilis_w168_full_genome	95.97	248	10	0	2	249	3283241	3282994	4e-113	403
BASYS00200_BASYS00200_178617-179075_(Clockwise)_	Bsubtilis_w168_full_genome	96	150	6	0	310	459	176324	176473	4e-65	244
BASYS01803_yjcO_1621344-1621820_(Clockwise)_	Bsubtilis_w168_full_genome	96	475	19	0	3	477	1265874	1266348	0	773
BASYS01645_BASYS01645_1493417-1493617_(Clockwise)_	Bsubtilis_w168_full_genome	96.02	201	7	1	1	201	1233595	1233396	5e-90	326
BASYS04441_yxbF_3918683-3917523_(CounterClockwise)_	Bsubtilis_w168_full_genome	96.03	1159	43	2	1	1159	4093852	4092697	0	1882
BASYS04587_BASYS04587_4036439-4036630_(Clockwise)_	Bsubtilis_w168_full_genome	96.03	151	5	1	1	150	2732747	2732597	1e-65	244
BASYS01306_BASYS01306_1230521-1230318_(CounterClockwise)_	Bsubtilis_w168_full_genome	96.04	202	7	1	1	202	2434005	2433805	1e-90	327
BASYS02437_BASYS02437_2217325-2217122_(CounterClockwise)_	Bsubtilis_w168_full_genome	96.04	202	8	0	1	202	1874051	1873850	4e-91	329
BASYS00986_yfiM_972546-973736_(Clockwise)_	Bsubtilis_w168_full_genome	96.05	1191	47	0	1	1191	906764	907954	0	1940
BASYS00957_dus2_944024-945013_(Clockwise)_	Bsubtilis_w168_full_genome	96.06	990	39	0	1	990	876414	877403	0	1613
BASYS04632_yxeQ_4069313-4069669_(Clockwise)_	Bsubtilis_w168_full_genome	96.08	357	14	0	1	357	4055892	4055536	5e-167	582
BASYS02368_ymfJ_2102632-2102985_(Clockwise)_	Bsubtilis_w168_full_genome	96.09	358	10	3	1	354	1760364	1760721	5e-172	599
BASYS00707_gmuF_634734-635681_(Clockwise)_	Bsubtilis_w168_full_genome	96.1	948	37	0	1	948	631808	632755	0	1546
BASYS01114_BASYS01114_1077360-1077461_(Clockwise)_	Bsubtilis_w168_full_genome	96.12	103	3	1	1	102	1018445	1018547	1e-42	167
BASYS02599_xynD_2347306-2345687_(CounterClockwise)_	Bsubtilis_w168_full_genome	96.12	1624	59	4	1	1620	1945736	1944113	0	2647
BASYS03877_BASYS03877_3432605-3432733_(Clockwise)_	Bsubtilis_w168_full_genome	96.12	129	5	0	1	129	3634067	3634195	9e-56	211
BASYS04793_yitW_4177632-4177940_(Clockwise)_	Bsubtilis_w168_full_genome	96.12	309	12	0	1	309	1192254	1192562	1e-143	505
BASYS00810_yerO_809412-808456_(CounterClockwise)_	Bsubtilis_w168_full_genome	96.13	957	36	1	1	957	732931	731976	0	1561
BASYS01228_BASYS01228_1176630-1176836_(Clockwise)_	Bsubtilis_w168_full_genome	96.14	207	0	1	1	207	2380271	2380469	1e-91	331
BASYS04054_BASYS04054_3592859-3592728_(CounterClockwise)_	Bsubtilis_w168_full_genome	96.15	130	4	1	1	129	3769508	3769379	9e-56	211
BASYS03100_glcF_2759745-2761079_(Clockwise)_	Bsubtilis_w168_full_genome	96.18	1335	51	0	1	1335	2934594	2935928	0	2183
BASYS00021_BASYS00021_17456-17352_(CounterClockwise)_	Bsubtilis_w168_full_genome	96.19	105	4	0	1	105	4204565	4204461	3e-44	172
BASYS01900_BASYS01900_1692535-1692428_(CounterClockwise)_	Bsubtilis_w168_full_genome	96.19	105	4	0	4	108	1352846	1352742	3e-44	172
BASYS03810_BASYS03810_3365513-3365409_(CounterClockwise)_	Bsubtilis_w168_full_genome	96.19	105	4	0	1	105	3568295	3568191	3e-44	172
BASYS03875_fliT_3431029-3430688_(CounterClockwise)_	Bsubtilis_w168_full_genome	96.2	342	13	0	1	342	3632491	3632150	2e-160	560
BASYS04429_iolB_3907671-3906856_(CounterClockwise)_	Bsubtilis_w168_full_genome	96.2	816	31	0	1	816	4082845	4082030	0	1336
BASYS03065_racE_2727499-2726681_(CounterClockwise)_	Bsubtilis_w168_full_genome	96.21	819	31	0	1	819	2904035	2903217	0	1341
BASYS01725_BASYS01725_1557816-1558052_(Clockwise)_	Bsubtilis_w168_full_genome	96.22	238	8	1	1	237	1164381	1164144	8e-109	388
BASYS00314_BASYS00314_279428-279532_(Clockwise)_	Bsubtilis_w168_full_genome	96.23	106	3	1	1	105	282240	282345	3e-44	172
BASYS01303_BASYS01303_1229634-1229476_(CounterClockwise)_	Bsubtilis_w168_full_genome	96.23	159	5	1	1	159	2433121	2432964	4e-70	259
BASYS04221_ywdD_3726601-3726431_(CounterClockwise)_	Bsubtilis_w168_full_genome	96.23	159	5	1	1	158	3900488	3900330	4e-70	259
BASYS01030_hemL1_1008278-1007745_(CounterClockwise)_	Bsubtilis_w168_full_genome	96.26	535	19	1	1	534	943738	943204	0	898
BASYS03460_yukF_3072200-3072844_(Clockwise)_	Bsubtilis_w168_full_genome	96.28	645	23	1	1	645	3276955	3277598	0	1086
BASYS01867_BASYS01867_1668160-1668053_(CounterClockwise)_	Bsubtilis_w168_full_genome	96.3	108	4	0	1	108	1331018	1330911	7e-46	178
BASYS04706_BASYS04706_4127177-4127043_(CounterClockwise)_	Bsubtilis_w168_full_genome	96.3	135	4	1	1	135	1905351	1905218	2e-58	220
BASYS04265_ywbB_3765360-3764656_(CounterClockwise)_	Bsubtilis_w168_full_genome	96.31	705	26	0	1	705	3938257	3937553	0	1158
BASYS02654_yobL_2391367-2390801_(CounterClockwise)_	Bsubtilis_w168_full_genome	96.32	571	17	2	1	567	2072311	2071741	0	935
BASYS00706_gmuE_633838-634737_(Clockwise)_	Bsubtilis_w168_full_genome	96.33	900	33	0	1	900	630912	631811	0	1480
BASYS01742_gerPF_1573868-1574275_(Clockwise)_	Bsubtilis_w168_full_genome	96.33	409	14	1	1	408	1148721	1148313	0	689
BASYS03956_ywsB_3513559-3514122_(Clockwise)_	Bsubtilis_w168_full_genome	96.33	490	18	0	75	564	3707191	3707680	0	806
BASYS03546_yurT_3148961-3148578_(CounterClockwise)_	Bsubtilis_w168_full_genome	96.35	384	14	0	1	384	3354934	3354551	0	632
BASYS04319_BASYS04319_3815284-3815475_(Clockwise)_	Bsubtilis_w168_full_genome	96.35	192	7	0	1	192	3983007	3983198	3e-87	316
BASYS04372_bglP_3857239-3856058_(CounterClockwise)_	Bsubtilis_w168_full_genome	96.36	1182	43	0	1	1182	4034959	4033778	0	1977
BASYS04773_BASYS04773_4166302-4166499_(Clockwise)_	Bsubtilis_w168_full_genome	96.36	55	2	0	144	198	3336217	3336163	2e-19	91.6
BASYS01798_BASYS01798_1618670-1618807_(Clockwise)_	Bsubtilis_w168_full_genome	96.38	138	4	1	1	138	1263202	1263338	3e-60	226
BASYS00849_yetA_855223-857493_(Clockwise)_	Bsubtilis_w168_full_genome	96.39	2023	73	0	1	2023	776774	778796	0	3332
BASYS03099_glcD_2758255-2759748_(Clockwise)_	Bsubtilis_w168_full_genome	96.39	1494	54	0	1	1494	2933104	2934597	0	2460
BASYS00749_BASYS00749_755138-755248_(Clockwise)_	Bsubtilis_w168_full_genome	96.4	111	4	0	1	111	679799	679909	2e-47	183
BASYS00845_BASYS00845_853533-853643_(Clockwise)_	Bsubtilis_w168_full_genome	96.4	111	3	1	1	111	774024	774133	6e-47	182
BASYS03104_BASYS03104_2765885-2765995_(Clockwise)_	Bsubtilis_w168_full_genome	96.4	111	4	0	1	111	2938225	2938335	2e-47	183
BASYS03517_yunG_3119539-3119123_(CounterClockwise)_	Bsubtilis_w168_full_genome	96.4	417	15	0	1	417	3327219	3326803	0	688
BASYS03978_ywqO_3528377-3528156_(CounterClockwise)_	Bsubtilis_w168_full_genome	96.4	222	8	0	1	222	3722789	3722568	3e-102	366
BASYS04851_BASYS04851_4215675-4215565_(CounterClockwise)_	Bsubtilis_w168_full_genome	96.4	111	4	0	1	111	2712382	2712272	2e-47	183
BASYS04579_yjhB_4032022-4031642_(CounterClockwise)_	Bsubtilis_w168_full_genome	96.41	195	7	0	187	381	1290450	1290644	1e-88	322
BASYS00608_ydeJ_555395-554724_(CounterClockwise)_	Bsubtilis_w168_full_genome	96.42	670	24	0	3	672	569959	569290	0	1105
BASYS00800_yerH_800098-801306_(Clockwise)_	Bsubtilis_w168_full_genome	96.44	1209	35	2	1	1209	723625	724825	0	1988
BASYS03938_gerBC_3494989-3496113_(Clockwise)_	Bsubtilis_w168_full_genome	96.44	1125	40	0	1	1125	3691372	3692496	0	1857
BASYS00814_yeeF_826200-813829_(CounterClockwise)_	Bsubtilis_w168_full_genome	96.45	451	16	0	3	453	749585	749135	0	745
BASYS01865_ykzL_1667655-1667822_(Clockwise)_	Bsubtilis_w168_full_genome	96.45	169	5	1	1	168	1330512	1330680	3e-76	279
BASYS03829_hisI_3382365-3381742_(CounterClockwise)_	Bsubtilis_w168_full_genome	96.45	619	22	0	1	619	3583565	3582947	0	1022
BASYS04368_yxzG_3852678-3852397_(CounterClockwise)_	Bsubtilis_w168_full_genome	96.45	282	10	0	1	282	4020736	4020455	4e-132	466
BASYS04801_amhX_4181506-4181129_(CounterClockwise)_	Bsubtilis_w168_full_genome	96.45	310	11	0	1	310	324532	324223	7e-146	512
BASYS01479_BASYS01479_1362952-1362755_(CounterClockwise)_	Bsubtilis_w168_full_genome	96.46	198	7	0	1	198	2560487	2560290	1e-90	327
BASYS03844_hprK_3393974-3393042_(CounterClockwise)_	Bsubtilis_w168_full_genome	96.46	933	33	0	1	933	3595174	3594242	0	1541
BASYS04473_rlmH_3955510-3955031_(CounterClockwise)_	Bsubtilis_w168_full_genome	96.46	480	17	0	1	480	4134915	4134436	0	793
BASYS03303_ytrB_2940046-2939168_(CounterClockwise)_	Bsubtilis_w168_full_genome	96.47	879	31	0	1	879	3118854	3117976	0	1452
BASYS01353_BASYS01353_1267340-1267200_(CounterClockwise)_	Bsubtilis_w168_full_genome	96.48	142	4	1	1	141	2466288	2466147	2e-62	233
BASYS00010_yyaJ_7182-8636_(Clockwise)_	Bsubtilis_w168_full_genome	96.49	1455	32	9	1	1455	4194309	4195744	0	2386
BASYS00653_BASYS00653_589530-589360_(CounterClockwise)_	Bsubtilis_w168_full_genome	96.49	171	6	0	1	171	596495	596325	3e-77	283
BASYS00790_yezF_789987-789760_(CounterClockwise)_	Bsubtilis_w168_full_genome	96.49	228	8	0	1	228	713535	713308	2e-105	377
BASYS01964_BASYS01964_1751082-1751252_(Clockwise)_	Bsubtilis_w168_full_genome	96.49	171	6	0	1	171	1409752	1409922	3e-77	283
BASYS03674_yvaF_3245182-3244610_(CounterClockwise)_	Bsubtilis_w168_full_genome	96.5	572	20	0	2	573	3449620	3449049	0	946
BASYS04230_BASYS04230_3733108-3733563_(Clockwise)_	Bsubtilis_w168_full_genome	96.5	457	15	1	1	456	3906994	3907450	0	778
BASYS04824_ppsA_4198562-4199011_(Clockwise)_	Bsubtilis_w168_full_genome	96.51	344	12	0	7	350	1980679	1980336	5e-163	569
BASYS04318_yxzE_3815250-3815450_(Clockwise)_	Bsubtilis_w168_full_genome	96.52	201	7	0	1	201	3982973	3983173	3e-92	333
BASYS04589_cypA_4036886-4038121_(Clockwise)_	Bsubtilis_w168_full_genome	96.52	1236	40	3	1	1236	2732339	2731107	0	2041
BASYS00789_yecA_788420-789745_(Clockwise)_	Bsubtilis_w168_full_genome	96.53	1326	46	0	1	1326	711968	713293	0	2194
BASYS02656_csaA_2393624-2393250_(CounterClockwise)_	Bsubtilis_w168_full_genome	96.53	375	13	0	1	375	2079588	2079214	1e-178	621
BASYS01746_sbcD_1579012-1578002_(CounterClockwise)_	Bsubtilis_w168_full_genome	96.54	1011	34	1	1	1011	1143577	1144586	0	1705
BASYS03301_ytrD_2938173-2936962_(CounterClockwise)_	Bsubtilis_w168_full_genome	96.54	982	34	0	1	982	3116981	3116000	0	1626
BASYS04385_hutP_3864789-3865250_(Clockwise)_	Bsubtilis_w168_full_genome	96.54	462	14	1	1	462	4041479	4041938	0	763
BASYS01191_yhfA_1144169-1142505_(CounterClockwise)_	Bsubtilis_w168_full_genome	96.57	1252	43	0	1	1252	1082804	1081553	0	2121
BASYS00694_ydhH_625708-625211_(CounterClockwise)_	Bsubtilis_w168_full_genome	96.59	498	17	0	1	498	622790	622293	0	826
BASYS04039_ywnH_3582198-3582695_(Clockwise)_	Bsubtilis_w168_full_genome	96.59	498	17	0	1	498	3760688	3761185	0	826
BASYS04359_yxiM_3849733-3848558_(CounterClockwise)_	Bsubtilis_w168_full_genome	96.59	1173	40	0	4	1176	4018680	4017508	0	1945
BASYS03646_BASYS03646_3219747-3219601_(CounterClockwise)_	Bsubtilis_w168_full_genome	96.6	147	2	2	1	147	3425384	3425241	1e-64	241
BASYS04538_pcrB_4007334-4006906_(CounterClockwise)_	Bsubtilis_w168_full_genome	96.6	235	8	0	195	429	719074	719308	4e-109	390
BASYS04373_bglP_3857888-3857196_(CounterClockwise)_	Bsubtilis_w168_full_genome	96.61	442	15	0	1	442	4035607	4035166	0	734
BASYS03109_egsA_2771850-2770666_(CounterClockwise)_	Bsubtilis_w168_full_genome	96.62	1185	40	0	1	1185	2944190	2943006	0	1969
BASYS03418_yufP_3037939-3038322_(Clockwise)_	Bsubtilis_w168_full_genome	96.62	385	12	1	1	384	3242610	3242994	0	656
BASYS01757_BASYS01757_1590948-1590052_(CounterClockwise)_	Bsubtilis_w168_full_genome	96.63	89	3	0	1	89	1132423	1132511	6e-36	148
BASYS02854_ypjC_2540295-2540561_(Clockwise)_	Bsubtilis_w168_full_genome	96.63	267	1	1	1	267	2360627	2360885	3e-123	436
BASYS04683_gmuG_4114753-4115493_(Clockwise)_	Bsubtilis_w168_full_genome	96.63	741	25	0	1	741	633122	633862	0	1230
BASYS00822_yesE_832601-833047_(Clockwise)_	Bsubtilis_w168_full_genome	96.64	447	15	0	1	447	754480	754926	0	743
BASYS01957_ykoP_1741388-1742071_(Clockwise)_	Bsubtilis_w168_full_genome	96.64	684	23	0	1	684	1400056	1400739	0	1136
BASYS03513_yunC_3115943-3115617_(CounterClockwise)_	Bsubtilis_w168_full_genome	96.64	327	8	3	1	327	3323623	3323300	3e-154	540
BASYS03966_cotB_3521458-3521264_(CounterClockwise)_	Bsubtilis_w168_full_genome	96.64	119	4	0	1	119	3715881	3715763	1e-51	198
BASYS04482_yycP_3963123-3961960_(CounterClockwise)_	Bsubtilis_w168_full_genome	96.65	1163	39	0	1	1163	4138789	4137627	0	1932
BASYS04557_yjmC_4018870-4017857_(CounterClockwise)_	Bsubtilis_w168_full_genome	96.65	1014	34	0	1	1014	1303423	1304436	0	1685
BASYS00587_BASYS00587_531908-531789_(CounterClockwise)_	Bsubtilis_w168_full_genome	96.67	120	4	0	1	120	528149	528030	2e-52	200
BASYS00745_bdhA_753549-753250_(CounterClockwise)_	Bsubtilis_w168_full_genome	96.67	300	10	0	1	300	678210	677911	4e-142	499
BASYS04816_yfjE_4195039-4194605_(CounterClockwise)_	Bsubtilis_w168_full_genome	96.67	420	14	0	1	420	886765	886346	0	699
BASYS04006_ywpJ_3549921-3549319_(CounterClockwise)_	Bsubtilis_w168_full_genome	96.68	603	3	2	1	603	3739200	3738615	0	987
BASYS00118_folB_104777-105139_(Clockwise)_	Bsubtilis_w168_full_genome	96.69	363	12	0	1	363	86587	86949	1e-173	604
BASYS03977_BASYS03977_3528211-3528119_(CounterClockwise)_	Bsubtilis_w168_full_genome	96.7	91	2	1	1	91	3722623	3722534	1e-37	150
BASYS00886_yfmT_884539-885084_(Clockwise)_	Bsubtilis_w168_full_genome	96.72	548	16	1	1	546	807082	807629	0	929
BASYS02811_kdgK_2504210-2503236_(CounterClockwise)_	Bsubtilis_w168_full_genome	96.72	975	32	0	1	975	2324575	2323601	0	1663
BASYS03431_yuxO_3047992-3047810_(CounterClockwise)_	Bsubtilis_w168_full_genome	96.72	122	4	0	3	124	3252786	3252665	2e-53	204
BASYS01731_yisN_1565450-1566085_(Clockwise)_	Bsubtilis_w168_full_genome	96.73	642	15	1	1	636	1157145	1156504	0	1064
BASYS02402_pksH_2134272-2135066_(Clockwise)_	Bsubtilis_w168_full_genome	96.73	795	11	6	1	795	1791193	1791972	0	1310
BASYS03711_yvbJ_3271331-3269526_(CounterClockwise)_	Bsubtilis_w168_full_genome	96.74	858	26	2	4	860	3475917	3475061	0	1428
BASYS01266_ypbE_1202730-1201993_(CounterClockwise)_	Bsubtilis_w168_full_genome	96.75	738	9	4	1	738	2406342	2405620	0	1216
BASYS01404_mmgD_1313146-1312655_(CounterClockwise)_	Bsubtilis_w168_full_genome	96.75	493	15	1	1	492	2510772	2510280	0	833
BASYS01877_xkdP_1677067-1677774_(Clockwise)_	Bsubtilis_w168_full_genome	96.75	708	23	0	1	708	1338909	1339616	0	1181
BASYS03379_BASYS03379_3006266-3006114_(CounterClockwise)_	Bsubtilis_w168_full_genome	96.75	154	4	1	1	153	3213878	3213725	5e-69	255
BASYS03494_yuzD_3102354-3101893_(CounterClockwise)_	Bsubtilis_w168_full_genome	96.75	462	15	0	1	462	3310421	3309960	0	771
BASYS04822_lutP_4197336-4196941_(CounterClockwise)_	Bsubtilis_w168_full_genome	96.76	339	11	0	8	346	3511579	3511917	6e-162	566
BASYS02529_BASYS02529_2293076-2293261_(Clockwise)_	Bsubtilis_w168_full_genome	96.77	186	5	1	1	186	1890323	1890507	5e-85	309
BASYS04408_yxeG_3889677-3889120_(CounterClockwise)_	Bsubtilis_w168_full_genome	96.77	558	18	0	1	558	4065093	4064536	0	931
BASYS01300_ribD_1227855-1226770_(CounterClockwise)_	Bsubtilis_w168_full_genome	96.78	1086	35	0	1	1086	2431343	2430258	0	1862
BASYS03798_bbmA_3354898-3353129_(CounterClockwise)_	Bsubtilis_w168_full_genome	96.78	1770	57	0	1	1770	3557671	3555902	0	2953
BASYS03823_bmrA_3376738-3375521_(CounterClockwise)_	Bsubtilis_w168_full_genome	96.78	1213	38	1	1	1213	3579514	3578303	0	2025
BASYS00215_ybbD_190983-189055_(CounterClockwise)_	Bsubtilis_w168_full_genome	96.79	1929	62	0	1	1929	188380	186452	0	3219
BASYS02547_BASYS02547_2308510-2308665_(Clockwise)_	Bsubtilis_w168_full_genome	96.79	156	2	3	1	156	1907229	1907381	1e-69	257
BASYS02963_secDF_2639434-2637221_(CounterClockwise)_	Bsubtilis_w168_full_genome	96.79	2214	71	0	1	2214	2829113	2826900	0	3696
BASYS03671_BASYS03671_3243747-3243902_(Clockwise)_	Bsubtilis_w168_full_genome	96.79	156	2	3	1	156	3448189	3448341	1e-69	257
BASYS04037_spoIIQ_3582062-3581190_(CounterClockwise)_	Bsubtilis_w168_full_genome	96.79	873	7	3	1	873	3760553	3759702	0	1437
BASYS02595_alsT_2340679-2341887_(Clockwise)_	Bsubtilis_w168_full_genome	96.8	438	14	0	1	438	1939060	1939497	0	732
BASYS03009_glnQ_2672045-2672263_(Clockwise)_	Bsubtilis_w168_full_genome	96.8	219	7	0	1	219	2802868	2803086	3e-102	366
BASYS00868_BASYS00868_867039-866944_(CounterClockwise)_	Bsubtilis_w168_full_genome	96.81	94	2	1	1	93	788682	788589	3e-39	156
BASYS03573_yusO_3168710-3169210_(Clockwise)_	Bsubtilis_w168_full_genome	96.81	502	12	4	1	501	3374444	3374942	0	835
BASYS04850_yrkH_4215528-4214401_(CounterClockwise)_	Bsubtilis_w168_full_genome	96.81	1128	35	1	1	1128	2712235	2711109	0	1882
BASYS01915_ykfB_1706542-1707642_(Clockwise)_	Bsubtilis_w168_full_genome	96.82	1101	35	0	1	1101	1366844	1367944	0	1882
BASYS03108_araN_2770653-2769334_(CounterClockwise)_	Bsubtilis_w168_full_genome	96.82	1320	42	0	1	1320	2942993	2941674	0	2206
BASYS01497_BASYS01497_1376405-1376656_(Clockwise)_	Bsubtilis_w168_full_genome	96.83	252	8	0	1	252	2573647	2573898	8e-119	422
BASYS03448_yueE_3060167-3059916_(CounterClockwise)_	Bsubtilis_w168_full_genome	96.83	252	7	1	1	252	3264928	3264678	5e-121	429
BASYS03613_yvrD_3199010-3199900_(Clockwise)_	Bsubtilis_w168_full_genome	96.83	789	24	1	1	788	3404735	3405523	0	1336
BASYS00857_yetF_862821-863516_(Clockwise)_	Bsubtilis_w168_full_genome	96.84	696	22	0	1	696	784381	785076	0	1164
BASYS03785_yvdM_3341937-3341263_(CounterClockwise)_	Bsubtilis_w168_full_genome	96.84	664	21	0	1	664	3547553	3546890	0	1110
BASYS00448_yczF_424037-423816_(CounterClockwise)_	Bsubtilis_w168_full_genome	96.85	222	7	0	1	222	419984	419763	7e-104	372
BASYS01038_ygzA_1012446-1012667_(Clockwise)_	Bsubtilis_w168_full_genome	96.85	222	7	0	1	222	954273	954494	7e-104	372
BASYS01498_yqgN_1377019-1376765_(CounterClockwise)_	Bsubtilis_w168_full_genome	96.85	222	7	0	1	222	2574242	2574021	8e-104	372
BASYS00400_nasC_362280-360148_(CounterClockwise)_	Bsubtilis_w168_full_genome	96.86	2133	67	0	1	2133	360435	358303	0	3568
BASYS01494_gluP_1375613-1374657_(CounterClockwise)_	Bsubtilis_w168_full_genome	96.86	956	30	0	1	956	2572863	2571908	0	1600
BASYS04020_flhP_3566706-3566071_(CounterClockwise)_	Bsubtilis_w168_full_genome	96.86	636	20	0	1	636	3746071	3745436	0	1064
BASYS00938_yfkJ_929021-929500_(Clockwise)_	Bsubtilis_w168_full_genome	96.88	480	15	0	1	480	861995	862474	0	804
BASYS01109_BASYS01109_1072251-1072346_(Clockwise)_	Bsubtilis_w168_full_genome	96.88	96	2	1	1	96	1013334	1013428	2e-40	159
BASYS01495_gluP_1376188-1375613_(CounterClockwise)_	Bsubtilis_w168_full_genome	96.88	576	10	1	1	576	2573430	2572863	0	961
BASYS02731_yodI_2448236-2448523_(Clockwise)_	Bsubtilis_w168_full_genome	96.88	288	9	0	1	288	2134208	2134495	4e-137	483
BASYS03487_BASYS03487_3097341-3097213_(CounterClockwise)_	Bsubtilis_w168_full_genome	96.88	128	2	2	1	128	3305406	3305281	2e-56	213
BASYS04748_BASYS04748_4149994-4150089_(Clockwise)_	Bsubtilis_w168_full_genome	96.88	96	3	0	1	96	3182567	3182662	6e-41	161
BASYS00008_yyaL_5274-6140_(Clockwise)_	Bsubtilis_w168_full_genome	96.89	867	27	0	1	867	4192401	4193267	0	1452
BASYS02871_yrpD_2552039-2552749_(Clockwise)_	Bsubtilis_w168_full_genome	96.91	711	22	0	1	711	2739483	2740193	0	1192
BASYS03820_cwlO_3373007-3371598_(CounterClockwise)_	Bsubtilis_w168_full_genome	96.91	1422	32	2	1	1410	3575784	3574363	0	2372
BASYS00953_yfjO_940550-941893_(Clockwise)_	Bsubtilis_w168_full_genome	96.92	1364	22	5	1	1344	873402	874765	0	2268
BASYS00433_ycxD_410214-411419_(Clockwise)_	Bsubtilis_w168_full_genome	96.93	1206	18	5	1	1206	406131	407317	0	2004
BASYS02785_BASYS02785_2484687-2484851_(Clockwise)_	Bsubtilis_w168_full_genome	96.93	163	5	0	1	163	2305049	2305211	2e-74	274
BASYS03331_yidD_2960585-2960812_(Clockwise)_	Bsubtilis_w168_full_genome	96.93	228	7	0	1	228	3138097	3138324	3e-107	383
BASYS00005_yyaL_2809-2973_(Clockwise)_	Bsubtilis_w168_full_genome	96.94	98	3	0	1	98	4191273	4191370	9e-42	165
BASYS02408_pksM_2164702-2166075_(Clockwise)_	Bsubtilis_w168_full_genome	96.94	1340	29	2	1	1340	1821553	1822880	0	2239
BASYS02485_yoaF_2252248-2251955_(CounterClockwise)_	Bsubtilis_w168_full_genome	96.94	294	9	0	1	294	2027509	2027802	2e-140	494
BASYS04628_yyaL_4067213-4067049_(CounterClockwise)_	Bsubtilis_w168_full_genome	96.94	98	3	0	1	98	4191273	4191370	9e-42	165
BASYS04853_yrkF_4216958-4216590_(CounterClockwise)_	Bsubtilis_w168_full_genome	96.94	98	2	1	273	369	2713297	2713200	8e-41	163
BASYS01859_xpf_1661567-1662124_(Clockwise)_	Bsubtilis_w168_full_genome	96.95	558	17	0	1	558	1324423	1324980	0	937
BASYS03880_hag_3434550-3433525_(CounterClockwise)_	Bsubtilis_w168_full_genome	96.95	164	5	0	1	164	3635901	3635738	3e-74	276
BASYS04380_yxiA_3862666-3861257_(CounterClockwise)_	Bsubtilis_w168_full_genome	96.95	1410	43	0	1	1410	4040875	4039466	0	2366
BASYS00323_ycbU_286034-286921_(Clockwise)_	Bsubtilis_w168_full_genome	96.96	888	27	0	1	888	287724	288611	0	1491
BASYS04351_citN_3842026-3842748_(Clockwise)_	Bsubtilis_w168_full_genome	96.96	723	9	4	1	723	4010975	4011684	0	1201
BASYS01192_yhgB_1144498-1144235_(CounterClockwise)_	Bsubtilis_w168_full_genome	96.97	264	8	0	1	264	1083133	1082870	2e-125	444
BASYS01790_BASYS01790_1615746-1615844_(Clockwise)_	Bsubtilis_w168_full_genome	96.97	99	3	0	1	99	1107637	1107539	1e-42	167
BASYS03576_BASYS03576_3171284-3171186_(CounterClockwise)_	Bsubtilis_w168_full_genome	96.97	99	3	0	1	99	3377010	3376912	1e-42	167
BASYS04042_BASYS04042_3585203-3585334_(Clockwise)_	Bsubtilis_w168_full_genome	96.97	132	4	0	1	132	3761859	3761990	4e-59	222
BASYS04713_uxuB_4131548-4131679_(Clockwise)_	Bsubtilis_w168_full_genome	96.97	132	4	0	1	132	1307267	1307398	4e-59	222
BASYS03251_ythQ_2892137-2890980_(CounterClockwise)_	Bsubtilis_w168_full_genome	96.98	1158	35	0	1	1158	3071403	3070246	0	1945
BASYS00985_yfiL_971599-972534_(Clockwise)_	Bsubtilis_w168_full_genome	97	934	28	0	1	934	905816	906749	0	1570
BASYS01822_ctaB1_1636040-1635108_(CounterClockwise)_	Bsubtilis_w168_full_genome	97	933	18	3	1	933	1280539	1279617	0	1559
BASYS04531_yybC_4003908-4004408_(Clockwise)_	Bsubtilis_w168_full_genome	97.01	501	15	0	1	501	4181961	4182461	0	843
BASYS00457_BASYS00457_432874-432707_(CounterClockwise)_	Bsubtilis_w168_full_genome	97.02	168	4	1	1	168	428800	428634	9e-77	281
BASYS02139_ylaO_1893812-1895053_(Clockwise)_	Bsubtilis_w168_full_genome	97.02	1242	37	0	1	1242	1552869	1554110	0	2089
BASYS01310_lysA_1233721-1233251_(CounterClockwise)_	Bsubtilis_w168_full_genome	97.03	471	3	3	1	471	2437406	2436947	0	782
BASYS04046_mta_3588285-3587377_(CounterClockwise)_	Bsubtilis_w168_full_genome	97.03	909	27	0	1	909	3764942	3764034	0	1563
BASYS04633_yxeR_4069685-4070794_(Clockwise)_	Bsubtilis_w168_full_genome	97.03	1079	32	0	1	1079	4055520	4054442	0	1816
BASYS00434_ycxD_411364-411567_(Clockwise)_	Bsubtilis_w168_full_genome	97.04	203	6	0	2	204	407263	407465	5e-95	342
BASYS02663_yobV_2398080-2397103_(CounterClockwise)_	Bsubtilis_w168_full_genome	97.04	981	26	2	1	978	2084047	2083067	0	1648
BASYS02675_BASYS02675_2406486-2406755_(Clockwise)_	Bsubtilis_w168_full_genome	97.04	270	3	1	1	270	2092454	2092718	4e-127	449
BASYS02814_kduI_2505489-2506334_(Clockwise)_	Bsubtilis_w168_full_genome	97.04	846	7	4	1	846	2325854	2326681	0	1408
BASYS03106_araQ_2768356-2767511_(CounterClockwise)_	Bsubtilis_w168_full_genome	97.04	846	25	0	1	846	2940696	2939851	0	1424
BASYS03527_pucB_3132953-3132447_(CounterClockwise)_	Bsubtilis_w168_full_genome	97.04	507	15	0	1	507	3339837	3339331	0	854
BASYS03805_BASYS03805_3361897-3362031_(Clockwise)_	Bsubtilis_w168_full_genome	97.04	135	4	0	1	135	3564679	3564813	9e-61	228
BASYS01302_sipS_1229403-1228828_(CounterClockwise)_	Bsubtilis_w168_full_genome	97.05	576	17	0	1	576	2432891	2432316	0	970
BASYS00406_yczL_367693-367797_(Clockwise)_	Bsubtilis_w168_full_genome	97.06	102	3	0	1	102	365850	365951	3e-44	172
[truncated: 4,284 more rows]
