# Supplementary material for: The fungus-growing termite Macrotermes natalensis harbors bacillaene-producing Bacillus sp. that inhibit potentially antagonistic fungi
Source: Sci Rep. 2013 Nov 19;3:3250. doi: 10.1038/srep03250 (PMC3832938; doi:10.1038/srep03250)
Supplement: Supplementary Information — Table S2 [file srep03250-s3.xls]

## Sheet: Sheet1
Table S2: Sequences primers used to close gaps in genes part of the bacillaene gene cluster. The number of the primer name corresponds to the position in the bae gene cluster
name	sequence 5-->3	position of the 5' in bae gene cluster	Reverse primer used for PCR reaction
2_R	CAGACCGGCTGACATAGTTC	2893
3_F	TTATTATCAATTCCGATGCAG	1077
2_F	CGGAAGAGATGTTTGATAGCA	1277
25920_F	CATGTCATCGTAGAGGCG	25874	26141R
26141_R	AAACCACATGGTGATAAATAA	26095
27531_F	TCGTCCTGCACCTATTGAG	27485	27783_R
27783_R	ATGTATAATCCTTGTGCATGA	27737
29330_F	TCTTGAAGGATCATGTCAT	29284	29585_R
29585_R	ATCGGCGACTCCTCTGC	29539
37994_F	TCGCATCCTGAGACGAAAG	37948	38157_R
38157_R	TTCATCTGCTGTACCAGCT	38111
40860_F	TAGCTGCTCATCTTGCTGAT	40814
67461_F	CTGAATTCCGGTGACGAG	67415	68443_R
68443_R	GCCAATCCAAACGATCTGC	68397
69693_F	ATCGGAGCCGGGACCG	69617	69885_R
69885_R	CATCAATATGCTGTTCAGAC	69839
int_2F	ATTTACTCAGCCGGCATTAT	2022
mod_3R	CGACAAAGTCAGGTTTAACT	2108
616_F	TCAATTTGCGTGGAAGATAC	571	2R
41275_R	GTGTATAACCCGCATCTTCA	41229
48892_F	CTGTATAAAGGACCATTCCT	48846	49275_R
49275_R	CCTCCTACACCGCCTGTA	49229
62182_F	AGCGCATCAGCTTGCCGA	62136	62748_R
62748_R	CATTCGATAGGTGTCGTATA	62702
65603_F	CGCAGTCAGTGAAGGTGC	65557	66579_R
66529_F	ATGCGAAGTACATGTACAGA	66483	67546_R
66579_R	ACTTCGTCATCTGATCTCAAT	66533
67546_R	AGGACGAGATGTCACAGAC	67500
68355_F	ACCGGTGCACACGAAGTA	68309	69248_R
69248_R	ATGGACTGTAATTGTGCGA	69202
	primers that are highlighted are the ones used to generate the PCR products sent for Sanger sequencing
