# Supplementary material for: The fungus-growing termite Macrotermes natalensis harbors bacillaene-producing Bacillus sp. that inhibit potentially antagonistic fungi
Source: Sci Rep. 2013 Nov 19;3:3250. doi: 10.1038/srep03250 (PMC3832938; doi:10.1038/srep03250)
Supplement: Supplementary Information — Table S3 [file srep03250-s4.xls]

## Sheet: PairwiseBlastComparisons
Pairwise comparisons of bacillaene gene nucleotide sequence similarities between Bacillus #9 and Bacillus #11																Pairwise comparisons of bacillaene aminoacid sequence similarities between Bacillus #9 and Bacillus #11
bae gene in bacillus strain 9	bae gene in bacillus strain 11	% identity	alignment length	mismatches	gap opens	start in bae gene of bacillus 9	end in bae gene of bacillus 9	start in bae gene of bacillus 11	end in bae gene of bacillus 11	evalue	bit score					bae gene in bacillus strain 9	bae gene in bacillus strain 11	% identity	alignment length	mismatches	gap opens	start in bae gene of bacillus 9	end in bae gene of bacillus 9	start in bae gene of bacillus 11	end in bae gene of bacillus 11	evalue	bit score
pksS	pksS	100	1224	0	0	1	1224	1	1224	0	2261					pksS	pksS	100	408	0	0	1	408	1	408	0	843
pksR	pksR	100	7635	0	0	1	7635	1	7635	0	14100					pksR	pksR	100	2545	0	0	1	2545	1	2545	0	5303
pksN	pksN	99.99	13516	1	0	1	13516	1	13516	0	24950					pksN	pksN	99.55	5515	25	0	1	5515	1	5515	0	11390
pksM	pksM	100	12798	0	0	1	12798	1	12798	0	23630					pksM	pksM	100	4266	0	0	1	4266	1	4266	0	8897
pksL	pksL	99.74	13647	0	13	1	13629	19	13647	0	24970					pksL	pksL	99.69	4549	2	2	7	4549	1	4543	0	9327
pksJ	pksJ	99.99	15132	2	0	1	15132	1	15132	0	27940					pksJ	pksJ	99.96	5044	2	0	1	5044	1	5044	0	10490
pksI	pksI	100	750	0	0	1	750	1	750	0	1386					pksI	pksI	100	250	0	0	1	250	1	250	0	513
pksH	pksH	97.99	795	1	6	1	795	1	780	0	1365					pksH	pksH	97.74	265	1	1	1	260	1	265	0	500
pksG	pksG	100	1263	0	0	1	1263	1	1263	0	2333					pksG	pksG	100	421	0	0	1	421	1	421	0	875
pksF	pksF	100	1248	0	0	1	1248	1	1248	0	2305					pksF	pksF	100	416	0	0	1	416	1	416	0	857
acpK	acpK	100	249	0	0	1	249	1	249	3e-132	460					acpK	acpK	100	83	0	0	1	83	1	83	5e-56	163
pksE	pksE	100	2304	0	0	1	2304	1	2304	0	4255					pksE	pksE	100	768	0	0	1	768	1	768	0	1599
pksD	pksD	100	975	0	0	1	975	1	975	0	1801					pksD	pksD	100	325	0	0	1	325	1	325	0	672
pksC	pksC	100	867	0	0	1	867	1	867	0	1602					pksC	pksC	100	289	0	0	1	289	1	289	0	598
pksB	pksB	100	678	0	0	1	678	1	678	0	1253					pksB	pksB	100	226	0	0	1	226	1	226	5e-174	474
pksA	pksA	100	618	0	0	1	618	1	618	0	1142					pksA	pksA	100	206	0	0	1	206	1	206	3e-153	420
Pairwise comparisons of bacillaene gene nucleotide sequence similarities between Bacillus #9 and Bacillus subtilis 168																Pairwise comparisons of bacillaene aminoacid sequence similarities between Bacillus #9 and Bacillus subtilis 168
bae gene in bacillus strain 9	bae gene in Bsubtilis 168	% identity	alignment length	mismatches	gap opens	start in bae gene of bacillus 9	end in bae gene of bacillus 9	start in bae gene of Bsubtilis 168	end in bae gene of Bsubtilis 168	evalue	bit score					bae gene in bacillus strain 9	bae gene in Bsubtilis 168	% identity	alignment length	mismatches	gap opens	start in bae gene of bacillus 9	end in bae gene of bacillus 9	start in bae gene of Bsubtilis 168	end in bae gene of Bsubtilis 168	evalue	bit score
pksM	pksM	98.55	12801	171	7	1	12798	1	12789	0	22590					pksM	pksM	98.22	4267	71	2	1	4263	1	4266	0	8691
pksA	pksA	99.35	618	4	0	1	618	1	618	0	1120					pksA	pksA	99.03	206	2	0	1	206	1	206	1e-151	416
pksB	pksB	99.41	678	4	0	1	678	1	678	0	1230					pksB	pksB	100	226	0	0	1	226	1	226	5e-174	474
pksC	pksC	99.77	867	2	0	1	867	1	867	0	1591					pksC	pksC	99.31	289	2	0	1	289	1	289	0	594
pksD	pksD	99.69	975	3	0	1	975	1	975	0	1784					pksD	pksD	99.08	325	3	0	1	325	1	325	0	665
pksE	pksE	98.91	2304	25	0	1	2304	1	2304	0	4117					pksE	pksE	98.57	768	11	0	1	768	1	768	0	1581
acpK	acpK	100	249	0	0	1	249	1	249	3e-132	460					acpK	acpK	100	83	0	0	1	83	1	83	5e-56	163
pksF	pksF	99.2	1248	10	0	1	1248	1	1248	0	2250					pksF	pksF	99.28	416	3	0	1	416	1	416	0	850
pksG	pksG	99.37	1263	8	0	1	1263	1	1263	0	2289					pksG	pksG	99.76	421	1	0	1	421	1	421	0	874
pksH	pksH	98.72	780	10	0	1	780	1	780	0	1386					pksH	pksH	99.23	260	2	0	1	260	1	260	0	538
pksI	pksI	98.93	750	8	0	1	750	1	750	0	1341					pksI	pksI	99.6	250	1	0	1	250	1	250	0	511
pksJ	pksJ	98.47	15132	229	2	4	15132	1	15132	0	26660					pksJ	pksJ	98.28	5044	86	1	1	5044	2	5044	0	10310
pksL	pksL	98.48	13647	177	12	1	13647	1	13617	0	24030					pksL	pksL	98.37	4549	64	2	1	4539	1	4549	0	9207
pksN	pksN	98.68	13438	178	0	79	13516	1	13438	0	23830					pksN	pksN	97.85	5489	118	0	1	5489	27	5515	0	11100
pksR	pksR	98.76	7635	92	1	1	7635	1	7632	0	13570					pksR	pksR	98.15	2545	46	1	1	2544	1	2545	0	5173
pksS	pksS	99.26	1218	9	0	7	1224	1218	1	0	2200					pksS	pksS	99.51	406	2	0	1	406	3	408	0	834
Pairwise comparisons of bacillaene gene nucleotide sequence similarities between Bacillus #11 and Bacillus subtilis 168																Pairwise comparisons of bacillaene aminoacid sequence similarities between Bacillus #11 and Bacillus subtilis 168
bae gene in bacillus strain 11	bae gene in Bsubtilis 168	% identity	alignment length	mismatches	gap opens	start in bae gene of bacillus 11	end in bae gene of bacillus 11	start in bae gene of Bsubtilis 168	end in bae gene of Bsubtilis 168	evalue	bit score					bae gene in bacillus strain 11	bae gene in Bsubtilis 168	% identity	alignment length	mismatches	gap opens	start in bae gene of bacillus 11	end in bae gene of bacillus 11	start in bae gene of Bsubtilis 168	end in bae gene of Bsubtilis 168	evalue	bit score
pksS	pksS	99.26	1218	9	0	7	1224	1218	1	0	2200					pksS	pksS	99.51	406	2	0	1	406	3	408	0	834
pksR	pksR	98.76	7635	92	1	1	7635	1	7632	0	13570					pksR	pksR	98.15	2545	46	1	1	2544	1	2545	0	5173
pksN	pksN	98.67	16467	219	0	79	16545	1	16467	0	29200					pksN	pksN	98.31	5489	93	0	1	5489	27	5515	0	11240
pksM	pksM	98.55	12801	171	7	1	12798	1	12789	0	22590					pksM	pksM	98.22	4267	71	2	1	4263	1	4266	0	8691
pksL	pksL	98.47	13629	178	10	1	13629	19	13617	0	23990					pksL	pksL	98.33	4543	66	2	7	4539	1	4543	0	9197
pksJ	pksJ	98.45	15132	231	2	4	15132	1	15132	0	26650					pksJ	pksJ	98.24	5044	88	1	1	5044	2	5044	0	10300
pksI	pksI	98.93	750	8	0	1	750	1	750	0	1341					pksI	pksI	99.6	250	1	0	1	250	1	250	0	511
pksH	pksH	96.73	795	11	6	1	795	1	780	0	1310					pksH	pksH	96.98	265	3	1	1	260	1	265	0	495
pksG	pksG	99.37	1263	8	0	1	1263	1	1263	0	2289					pksG	pksG	99.76	421	1	0	1	421	1	421	0	874
pksF	pksF	99.2	1248	10	0	1	1248	1	1248	0	2250					pksF	pksF	99.28	416	3	0	1	416	1	416	0	850
acpK	acpK	100	249	0	0	1	249	1	249	3e-132	460					acpK	acpK	100	83	0	0	1	83	1	83	5e-56	163
pksE	pksE	98.91	2304	25	0	1	2304	1	2304	0	4117					pksE	pksE	98.57	768	11	0	1	768	1	768	0	1581
pksD	pksD	99.69	975	3	0	1	975	1	975	0	1784					pksD	pksD	99.08	325	3	0	1	325	1	325	0	665
pksC	pksC	99.77	867	2	0	1	867	1	867	0	1591					pksC	pksC	99.31	289	2	0	1	289	1	289	0	594
pksB	pksB	99.41	678	4	0	1	678	1	678	0	1230					pksB	pksB	100	226	0	0	1	226	1	226	5e-174	474
pksA	pksA	99.35	618	4	0	1	618	1	618	0	1120					pksA	pksA	99.03	206	2	0	1	206	1	206	1e-151	416
